# Supplementary material for: 5-Chloroisoxazoles: A Versatile Starting Material for the Preparation of Amides, Anhydrides, Esters, and Thioesters of 2H-Azirine-2-carboxylic Acids
Source: Molecules. 2022 Dec 29;28(1):275. doi: 10.3390/molecules28010275 (PMC9822487; doi:10.3390/molecules28010275)
Supplement: Supplementary file 1 [file molecules-28-00275-s001.zip]

Archive with 5 entries (5 files):
- 10a.cif
- 10a_checkcif.pdf
- 7n.cif
- 7n_checkcif.pdf
- molecules-2124473-supplementary.pdf
