# Supplementary material for: 5-Chloroisoxazoles: A Versatile Starting Material for the Preparation of Amides, Anhydrides, Esters, and Thioesters of 2H-Azirine-2-carboxylic Acids
Source: Molecules. 2022 Dec 29;28(1):275. doi: 10.3390/molecules28010275 (PMC9822487; doi:10.3390/molecules28010275)
Supplement: Supplementary file 1 [file molecules-28-00275-s001.zip › 10a.cif]

data_agf39
_audit_creation_date               2022-09-02
_audit_creation_method
;
Olex2 1.5
(compiled 2022.04.07 svn.rca3783a0 for OlexSys, GUI svn.r6498)
;
_shelx_SHELXL_version_number       '2018/3'
_audit_contact_author_address      ?
_audit_contact_author_email        ?
_audit_contact_author_name         ''
_audit_contact_author_phone        ?
_publ_contact_author_id_orcid      ?
_publ_section_references
;
Dolomanov, O.V., Bourhis, L.J., Gildea, R.J, Howard, J.A.K. & Puschmann, H.
 (2009), J. Appl. Cryst. 42, 339-341.

Sheldrick, G.M. (2015). Acta Cryst. A71, 3-8.

Sheldrick, G.M. (2015). Acta Cryst. C71, 3-8.
;
_chemical_name_common              ?
_chemical_name_systematic          '3-phenyl-2H-azirine-2-carboxylic anhydride'
_chemical_formula_moiety           'C18 H12 N2 O3'
_chemical_formula_sum              'C18 H12 N2 O3'
_chemical_formula_weight           304.30
_chemical_melting_point            ?
_chemical_oxdiff_formula           'C18 H14 N2 O3'
loop_
  _atom_type_symbol
  _atom_type_description
  _atom_type_scat_dispersion_real
  _atom_type_scat_dispersion_imag
  _atom_type_scat_source
 'C' 'C' 0.0181 0.0091 'International Tables Vol C Tables 4.2.6.8 and 6.1.1.4'
 'H' 'H' 0.0000 0.0000 'International Tables Vol C Tables 4.2.6.8 and 6.1.1.4'
 'N' 'N' 0.0311 0.0180 'International Tables Vol C Tables 4.2.6.8 and 6.1.1.4'
 'O' 'O' 0.0492 0.0322 'International Tables Vol C Tables 4.2.6.8 and 6.1.1.4'

_shelx_space_group_comment
;
The symmetry employed for this shelxl refinement is uniquely defined
by the following loop, which should always be used as a source of
symmetry information in preference to the above space-group names.
They are only intended as comments.
;
_space_group_crystal_system        'monoclinic'
_space_group_IT_number             14
_space_group_name_H-M_alt          'P 1 21/c 1'
_space_group_name_Hall             '-P 2ybc'
loop_
  _space_group_symop_operation_xyz
 'x, y, z'
 '-x, y+1/2, -z+1/2'
 '-x, -y, -z'
 'x, -y-1/2, z-1/2'

_cell_length_a                     14.8956(6)
_cell_length_b                     10.4117(4)
_cell_length_c                     9.6977(4)
_cell_angle_alpha                  90
_cell_angle_beta                   105.934(4)
_cell_angle_gamma                  90
_cell_volume                       1446.22(10)
_cell_formula_units_Z              4
_cell_measurement_reflns_used      4910
_cell_measurement_temperature      99.9(4)
_cell_measurement_theta_max        69.1300
_cell_measurement_theta_min        3.0710
_shelx_estimated_absorpt_T_max     ?
_shelx_estimated_absorpt_T_min     ?
_exptl_absorpt_coefficient_mu      0.798
_exptl_absorpt_correction_T_max    1.00000
_exptl_absorpt_correction_T_min    0.75094
_exptl_absorpt_correction_type     multi-scan
_exptl_absorpt_process_details
;
CrysAlisPro 1.171.41.122a (Rigaku Oxford Diffraction, 2021)
Empirical absorption correction using spherical harmonics,
implemented in SCALE3 ABSPACK scaling algorithm.
;
_exptl_absorpt_special_details     ?
_exptl_crystal_colour              'clear colourless'
_exptl_crystal_colour_lustre       clear
_exptl_crystal_colour_modifier     .
_exptl_crystal_colour_primary      colourless
_exptl_crystal_density_diffrn      1.398
_exptl_crystal_density_meas        ?
_exptl_crystal_density_method      ?
_exptl_crystal_description         prism
_exptl_crystal_F_000               632
_exptl_crystal_size_max            0.11
_exptl_crystal_size_mid            0.1
_exptl_crystal_size_min            0.06
_exptl_transmission_factor_max     ?
_exptl_transmission_factor_min     ?
_diffrn_reflns_av_R_equivalents    0.0295
_diffrn_reflns_av_unetI/netI       0.0356
_diffrn_reflns_Laue_measured_fraction_full  0.980
_diffrn_reflns_Laue_measured_fraction_max  0.980
_diffrn_reflns_limit_h_max         17
_diffrn_reflns_limit_h_min         -14
_diffrn_reflns_limit_k_max         11
_diffrn_reflns_limit_k_min         -10
_diffrn_reflns_limit_l_max         11
_diffrn_reflns_limit_l_min         -10
_diffrn_reflns_number              6101
_diffrn_reflns_point_group_measured_fraction_full  0.980
_diffrn_reflns_point_group_measured_fraction_max  0.980
_diffrn_reflns_theta_full          62.466
_diffrn_reflns_theta_max           62.466
_diffrn_reflns_theta_min           3.085
_diffrn_ambient_environment        N~2~
_diffrn_ambient_temperature        99.9(4)
_diffrn_detector                   'Hybrid Pixel Array Detector'
_diffrn_detector_area_resol_mean   10.0000
_diffrn_detector_type              HyPix3000
_diffrn_measured_fraction_theta_full  0.980
_diffrn_measured_fraction_theta_max  0.980
_diffrn_measurement_details
;
List of Runs (angles in degrees, time in seconds):

  # Type    Start    End  Width  t~exp~   \w     \q     \k     \f   Frames
--------------------------------------------------------------------------
  1  \w    -96.00 -66.00   0.50    0.46    --  -35.49-165.00 -21.00   60
  2  \w    -78.00 -28.00   0.50    0.46    --  -35.49 116.00-146.00  100
  3  \w     83.00 108.00   0.50    0.46    --   35.49 165.00   0.00   50
  4  \w     44.00  75.00   0.50    0.46    --   35.49-116.00 125.00   62
  5  \w     -1.00  36.00   0.50    0.46    --   35.49-116.00 125.00   74
  6  \w     50.00 105.00   0.50    2.70    --  100.00-116.00 125.00  110
  7  \w     83.00 154.00   0.50    2.70    --  100.00 165.00   0.00  142
  8  \w    108.00 133.00   0.50    2.70    --  100.00-165.00 -21.00   50
  9  \w    111.00 137.00   0.50    2.70    --  100.00 116.00-146.00   52
 10  \w    -45.00 -19.00   0.50    0.46    --  -35.49 -65.00 120.00   52
 11  \w    -55.00 -11.00   0.50    0.46    --  -35.49  54.00   0.00   88
 12  \w   -104.00 -79.00   0.50    0.46    --  -35.49 165.00   0.00   50
 13  \w      6.00  31.00   0.50    0.46    --  -35.49  54.00  90.00   50
 14  \w   -103.00 -70.00   0.50    0.46    --  -35.49 -65.00 120.00   66
 15  \w     -5.00  25.00   0.50    0.46    --  -35.49  54.00   0.00   60
 16  \w      9.00  34.00   0.50    0.46    --  -35.49  43.00 -30.00   50
 17  \w    -56.00 -30.00   0.50    0.46    --  -35.49  54.00  90.00   52
 18  \w    -49.00 -13.00   0.50    0.46    --  -35.49  43.00 -30.00   72
 19  \w     69.00 103.00   0.50    0.46    --   35.49  65.00  30.00   68
 20  \w     23.00  62.00   0.50    0.46    --   35.49  65.00  30.00   78
 21  \w     24.00  52.00   0.50    0.46    --   35.49 -54.00 120.00   56
 22  \w    -27.00  10.00   0.50    0.46    --   35.49 -54.00 120.00   74
 23  \w     25.00  51.00   0.50    0.46    --   35.49 -32.00-120.00   52
 24  \w    -36.00  12.00   0.50    0.46    --   35.49 -32.00-120.00   96
 25  \w     69.00 105.00   0.50    2.70    --  100.00 -69.00  30.00   72
 26  \w     36.00 120.00   0.50    2.70    --  100.00 -53.00 120.00  168
 27  \w    112.00 155.00   0.50    2.70    --  100.00  45.00-120.00   86
 28  \w     36.00  77.00   0.50    2.70    --  100.00 -61.00  90.00   82
 29  \w     68.00 111.00   0.50    2.70    --  100.00-125.00-150.00   86
 30  \w     84.00 157.00   0.50    2.70    --  100.00  77.00-150.00  146
 31  \w     31.00  56.00   0.50    2.70    --  100.00-125.00-150.00   50
 32  \w     77.00 102.00   0.50    2.70    --  100.00-107.00  60.00   50
 33  \w     80.00 118.00   0.50    2.70    --  100.00 -30.00  60.00   76
 34  \w     89.00 156.00   0.50    2.70    --  100.00 107.00-180.00  134
 35  \w     79.00 156.00   0.50    2.70    --  100.00  45.00   0.00  154
 36  \w    108.00 133.00   0.50    2.70    --  100.00 -86.00  90.00   50
 37  \w     36.00  75.00   0.50    2.70    --  100.00 -30.00  60.00   78
 38  \w     30.00  76.00   0.50    2.70    --  100.00 -37.00-180.00   92
 39  \w    132.00 157.00   0.50    2.70    --  100.00  61.00  30.00   50
 40  \w     82.00 110.00   0.50    2.70    --  100.00  61.00  30.00   56
 41  \w     58.00  84.00   0.50    2.70    --  100.00-107.00   0.00   52
 42  \w     77.00 108.00   0.50    2.70    --  100.00-125.00 -30.00   62
 43  \w     34.00  59.00   0.50    2.70    --  100.00 -86.00  90.00   50
 44  \w     96.00 121.00   0.50    2.70    --  100.00 -61.00  90.00   50
 45  \w     85.00 110.00   0.50    2.70    --  100.00 107.00 -30.00   50
 46  \w    123.00 135.50   0.50    2.70    --  100.00 107.00 -30.00   25
;
_diffrn_measurement_device         'four-circle diffractometer'
_diffrn_measurement_device_type   
 'SuperNova, Single source at offset/far, HyPix3000'
_diffrn_measurement_method         '\w scans'
_diffrn_orient_matrix_type        
 'CrysAlisPro convention (1999,Acta A55,543-557)'
_diffrn_orient_matrix_UB_11        0.0030860000
_diffrn_orient_matrix_UB_12        -0.1436474000
_diffrn_orient_matrix_UB_13        -0.0360608000
_diffrn_orient_matrix_UB_21        0.0801711000
_diffrn_orient_matrix_UB_22        0.0266942000
_diffrn_orient_matrix_UB_23        -0.0684655000
_diffrn_orient_matrix_UB_31        0.0716206000
_diffrn_orient_matrix_UB_32        -0.0230052000
_diffrn_orient_matrix_UB_33        0.1459788000
_diffrn_radiation_monochromator    mirror
_diffrn_radiation_probe            x-ray
_diffrn_radiation_type             'Cu K\a'
_diffrn_radiation_wavelength       1.54184
_diffrn_source                     'micro-focus sealed X-ray tube'
_diffrn_source_type                'SuperNova (Cu) X-ray Source'
_reflns_Friedel_coverage           0.000
_reflns_Friedel_fraction_full      .
_reflns_Friedel_fraction_max       .
_reflns_number_gt                  2007
_reflns_number_total               2258
_reflns_special_details
;
 Reflections were merged by SHELXL according to the crystal
 class for the calculation of statistics and refinement.
 
 _reflns_Friedel_fraction is defined as the number of unique
 Friedel pairs measured divided by the number that would be
 possible theoretically, ignoring centric projections and
 systematic absences.
;
_reflns_threshold_expression       'I > 2\s(I)'
_computing_cell_refinement         'CrysAlisPro 1.171.41.122a (Rigaku OD, 2021)'
_computing_data_collection         'CrysAlisPro 1.171.41.122a (Rigaku OD, 2021)'
_computing_data_reduction          'CrysAlisPro 1.171.41.122a (Rigaku OD, 2021)'
_computing_molecular_graphics      'Olex2 1.5 (Dolomanov et al., 2009)'
_computing_publication_material    'Olex2 1.5 (Dolomanov et al., 2009)'
_computing_structure_refinement    'SHELXL 2018/3 (Sheldrick, 2015)'
_computing_structure_solution      'SHELXT 2018/2 (Sheldrick, 2018)'
_refine_diff_density_max           0.184
_refine_diff_density_min           -0.209
_refine_diff_density_rms           0.042
_refine_ls_extinction_coef         .
_refine_ls_extinction_method       none
_refine_ls_goodness_of_fit_ref     1.048
_refine_ls_hydrogen_treatment      constr
_refine_ls_matrix_type             full
_refine_ls_number_parameters       208
_refine_ls_number_reflns           2258
_refine_ls_number_restraints       0
_refine_ls_R_factor_all            0.0452
_refine_ls_R_factor_gt             0.0378
_refine_ls_restrained_S_all        1.048
_refine_ls_shift/su_max            0.001
_refine_ls_shift/su_mean           0.000
_refine_ls_structure_factor_coef   Fsqd
_refine_ls_weighting_details      
 'w=1/[\s^2^(Fo^2^)+(0.0602P)^2^+0.3233P] where P=(Fo^2^+2Fc^2^)/3'
_refine_ls_weighting_scheme        calc
_refine_ls_wR_factor_gt            0.1013
_refine_ls_wR_factor_ref           0.1053
_refine_special_details            ?
_olex2_refinement_description
;
1. Fixed Uiso
 At 1.2 times of:
  All C(H) groups
2.a Ternary CH refined with riding coordinates:
 C5(H5), C2(H2)
2.b Aromatic/amide H refined with riding coordinates:
 C12(H12), C17(H17), C18(H18), C8(H8), C16(H16), C14(H14), C11(H11), C9(H9),
 C10(H10), C15(H15)
;
_atom_sites_solution_hydrogens     geom
_atom_sites_solution_primary       dual
_atom_sites_solution_secondary     ?
loop_
  _atom_site_label
  _atom_site_type_symbol
  _atom_site_fract_x
  _atom_site_fract_y
  _atom_site_fract_z
  _atom_site_U_iso_or_equiv
  _atom_site_adp_type
  _atom_site_occupancy
  _atom_site_site_symmetry_order
  _atom_site_calc_flag
  _atom_site_refinement_flags_posn
  _atom_site_refinement_flags_adp
  _atom_site_refinement_flags_occupancy
  _atom_site_disorder_assembly
  _atom_site_disorder_group
 O2 O 0.74055(6) 0.15969(10) 0.46755(10) 0.0210(3) Uani 1 1 d . . . . .
 O3 O 0.85208(7) 0.00357(10) 0.54336(11) 0.0272(3) Uani 1 1 d . . . . .
 O1 O 0.67398(8) 0.00784(11) 0.57967(12) 0.0335(3) Uani 1 1 d . . . . .
 N2 N 0.84182(8) 0.27300(12) 0.29701(12) 0.0237(3) Uani 1 1 d . . . . .
 N1 N 0.56466(8) 0.25757(13) 0.32024(13) 0.0268(3) Uani 1 1 d . . . . .
 C7 C 0.61450(9) 0.44978(14) 0.49112(16) 0.0208(3) Uani 1 1 d . . . . .
 C6 C 0.87010(9) 0.33088(15) 0.41472(15) 0.0209(3) Uani 1 1 d . . . . .
 C1 C 0.59156(9) 0.32209(15) 0.43331(16) 0.0218(3) Uani 1 1 d . . . . .
 C13 C 0.87934(9) 0.45574(14) 0.48251(16) 0.0202(3) Uani 1 1 d . . . . .
 C4 C 0.82824(9) 0.10608(14) 0.48993(14) 0.0203(3) Uani 1 1 d . . . . .
 C12 C 0.65520(10) 0.46262(15) 0.63772(16) 0.0232(3) Uani 1 1 d . . . . .
 H12 H 0.668144 0.388659 0.697272 0.028 Uiso 1 1 calc R U . . .
 C3 C 0.66848(10) 0.10526(14) 0.51290(15) 0.0226(3) Uani 1 1 d . . . . .
 C5 C 0.88830(10) 0.19335(14) 0.43445(15) 0.0216(3) Uani 1 1 d . . . . .
 H5 H 0.954098 0.164799 0.446378 0.026 Uiso 1 1 calc R U . . .
 C17 C 0.85657(10) 0.68371(15) 0.46719(17) 0.0248(4) Uani 1 1 d . . . . .
 H17 H 0.834815 0.758771 0.412519 0.030 Uiso 1 1 calc R U . . .
 C18 C 0.84641(10) 0.56516(15) 0.40054(16) 0.0235(3) Uani 1 1 d . . . . .
 H18 H 0.817477 0.558103 0.300521 0.028 Uiso 1 1 calc R U . . .
 C8 C 0.59534(10) 0.55807(15) 0.40270(16) 0.0242(4) Uani 1 1 d . . . . .
 H8 H 0.567824 0.549015 0.302499 0.029 Uiso 1 1 calc R U . . .
 C16 C 0.89838(10) 0.69380(15) 0.61354(16) 0.0248(4) Uani 1 1 d . . . . .
 H16 H 0.904365 0.775606 0.658553 0.030 Uiso 1 1 calc R U . . .
 C14 C 0.92210(10) 0.46596(15) 0.62886(16) 0.0235(3) Uani 1 1 d . . . . .
 H14 H 0.944829 0.391303 0.683667 0.028 Uiso 1 1 calc R U . . .
 C11 C 0.67673(10) 0.58341(15) 0.69635(16) 0.0257(4) Uani 1 1 d . . . . .
 H11 H 0.704685 0.592605 0.796426 0.031 Uiso 1 1 calc R U . . .
 C9 C 0.61679(10) 0.67802(15) 0.46244(17) 0.0262(4) Uani 1 1 d . . . . .
 H9 H 0.603678 0.752106 0.403108 0.031 Uiso 1 1 calc R U . . .
 C10 C 0.65754(10) 0.69153(15) 0.60909(17) 0.0258(4) Uani 1 1 d . . . . .
 H10 H 0.672232 0.774592 0.649532 0.031 Uiso 1 1 calc R U . . .
 C15 C 0.93147(10) 0.58522(16) 0.69447(16) 0.0257(3) Uani 1 1 d . . . . .
 H15 H 0.960427 0.592654 0.794455 0.031 Uiso 1 1 calc R U . . .
 C2 C 0.58492(10) 0.18716(15) 0.46768(16) 0.0244(4) Uani 1 1 d . . . . .
 H2 H 0.529546 0.160949 0.500488 0.029 Uiso 1 1 calc R U . . .

loop_
  _atom_site_aniso_label
  _atom_site_aniso_U_11
  _atom_site_aniso_U_22
  _atom_site_aniso_U_33
  _atom_site_aniso_U_23
  _atom_site_aniso_U_13
  _atom_site_aniso_U_12
 O2 0.0202(5) 0.0218(6) 0.0190(5) 0.0020(4) 0.0021(4) -0.0002(4)
 O3 0.0298(6) 0.0210(6) 0.0281(6) 0.0039(4) 0.0035(4) 0.0033(4)
 O1 0.0362(6) 0.0259(7) 0.0404(7) 0.0088(5) 0.0138(5) -0.0002(5)
 N2 0.0273(6) 0.0241(7) 0.0185(7) 0.0031(5) 0.0040(5) -0.0001(5)
 N1 0.0235(6) 0.0319(8) 0.0209(7) -0.0007(6) -0.0007(5) 0.0036(5)
 C7 0.0149(7) 0.0266(8) 0.0208(7) 0.0013(6) 0.0048(5) 0.0024(6)
 C6 0.0164(7) 0.0267(8) 0.0194(8) 0.0022(6) 0.0043(5) -0.0010(6)
 C1 0.0161(7) 0.0284(8) 0.0196(8) 0.0007(6) 0.0030(5) 0.0020(6)
 C13 0.0150(7) 0.0231(8) 0.0227(8) 0.0019(6) 0.0057(5) -0.0020(6)
 C4 0.0224(7) 0.0207(8) 0.0148(7) -0.0033(6) -0.0001(5) 0.0004(6)
 C12 0.0217(7) 0.0254(8) 0.0211(8) 0.0030(6) 0.0034(6) 0.0014(6)
 C3 0.0264(7) 0.0221(8) 0.0182(7) -0.0025(6) 0.0043(6) -0.0032(6)
 C5 0.0233(7) 0.0243(8) 0.0155(7) 0.0003(6) 0.0024(5) 0.0014(6)
 C17 0.0207(7) 0.0242(8) 0.0293(9) 0.0037(6) 0.0064(6) 0.0013(6)
 C18 0.0195(7) 0.0289(9) 0.0202(8) 0.0013(6) 0.0025(6) -0.0002(6)
 C8 0.0210(7) 0.0316(9) 0.0198(8) 0.0049(6) 0.0050(6) 0.0049(6)
 C16 0.0219(7) 0.0263(9) 0.0272(8) -0.0053(6) 0.0083(6) -0.0037(6)
 C14 0.0205(7) 0.0282(8) 0.0219(8) 0.0032(6) 0.0059(6) -0.0001(6)
 C11 0.0248(7) 0.0278(8) 0.0210(8) -0.0008(6) 0.0007(6) -0.0004(6)
 C9 0.0232(7) 0.0273(9) 0.0298(9) 0.0095(6) 0.0102(6) 0.0053(6)
 C10 0.0222(7) 0.0233(8) 0.0316(9) -0.0005(6) 0.0070(6) -0.0009(6)
 C15 0.0239(7) 0.0328(9) 0.0192(8) -0.0013(6) 0.0037(6) -0.0030(6)
 C2 0.0237(7) 0.0264(8) 0.0228(8) -0.0023(6) 0.0057(6) -0.0020(6)

_geom_special_details
;
 All esds (except the esd in the dihedral angle between two l.s. planes)
 are estimated using the full covariance matrix.  The cell esds are taken
 into account individually in the estimation of esds in distances, angles
 and torsion angles; correlations between esds in cell parameters are only
 used when they are defined by crystal symmetry.  An approximate (isotropic)
 treatment of cell esds is used for estimating esds involving l.s. planes.
;
loop_
  _geom_bond_atom_site_label_1
  _geom_bond_atom_site_label_2
  _geom_bond_distance
  _geom_bond_site_symmetry_2
  _geom_bond_publ_flag
 O2 C4 1.3817(17) . ?
 O2 C3 1.3880(17) . ?
 O3 C4 1.1970(18) . ?
 O1 C3 1.1940(19) . ?
 N2 C6 1.257(2) . ?
 N2 C5 1.5611(18) . ?
 N1 C1 1.254(2) . ?
 N1 C2 1.5608(19) . ?
 C7 C1 1.447(2) . ?
 C7 C12 1.391(2) . ?
 C7 C8 1.398(2) . ?
 C6 C13 1.446(2) . ?
 C6 C5 1.460(2) . ?
 C1 C2 1.454(2) . ?
 C13 C18 1.399(2) . ?
 C13 C14 1.391(2) . ?
 C4 C5 1.476(2) . ?
 C12 H12 0.9500 . ?
 C12 C11 1.381(2) . ?
 C3 C2 1.473(2) . ?
 C5 H5 1.0000 . ?
 C17 H17 0.9500 . ?
 C17 C18 1.382(2) . ?
 C17 C16 1.388(2) . ?
 C18 H18 0.9500 . ?
 C8 H8 0.9500 . ?
 C8 C9 1.377(2) . ?
 C16 H16 0.9500 . ?
 C16 C15 1.387(2) . ?
 C14 H14 0.9500 . ?
 C14 C15 1.385(2) . ?
 C11 H11 0.9500 . ?
 C11 C10 1.390(2) . ?
 C9 H9 0.9500 . ?
 C9 C10 1.392(2) . ?
 C10 H10 0.9500 . ?
 C15 H15 0.9500 . ?
 C2 H2 1.0000 . ?

loop_
  _geom_angle_atom_site_label_1
  _geom_angle_atom_site_label_2
  _geom_angle_atom_site_label_3
  _geom_angle
  _geom_angle_site_symmetry_1
  _geom_angle_site_symmetry_3
  _geom_angle_publ_flag
 C4 O2 C3 124.43(11) . . ?
 C6 N2 C5 61.30(10) . . ?
 C1 N1 C2 61.03(10) . . ?
 C12 C7 C1 118.35(13) . . ?
 C12 C7 C8 120.53(14) . . ?
 C8 C7 C1 121.12(13) . . ?
 N2 C6 C13 144.12(14) . . ?
 N2 C6 C5 69.68(11) . . ?
 C13 C6 C5 146.19(13) . . ?
 N1 C1 C7 144.66(14) . . ?
 N1 C1 C2 69.96(12) . . ?
 C7 C1 C2 145.39(14) . . ?
 C18 C13 C6 119.94(13) . . ?
 C14 C13 C6 119.50(13) . . ?
 C14 C13 C18 120.56(14) . . ?
 O2 C4 C5 109.60(12) . . ?
 O3 C4 O2 125.70(13) . . ?
 O3 C4 C5 124.69(13) . . ?
 C7 C12 H12 120.2 . . ?
 C11 C12 C7 119.69(14) . . ?
 C11 C12 H12 120.2 . . ?
 O2 C3 C2 109.47(12) . . ?
 O1 C3 O2 125.08(13) . . ?
 O1 C3 C2 125.45(14) . . ?
 N2 C5 H5 116.6 . . ?
 C6 C5 N2 49.03(9) . . ?
 C6 C5 C4 122.82(13) . . ?
 C6 C5 H5 116.6 . . ?
 C4 C5 N2 117.84(12) . . ?
 C4 C5 H5 116.6 . . ?
 C18 C17 H17 119.8 . . ?
 C18 C17 C16 120.42(14) . . ?
 C16 C17 H17 119.8 . . ?
 C13 C18 H18 120.5 . . ?
 C17 C18 C13 119.04(13) . . ?
 C17 C18 H18 120.5 . . ?
 C7 C8 H8 120.4 . . ?
 C9 C8 C7 119.27(13) . . ?
 C9 C8 H8 120.4 . . ?
 C17 C16 H16 119.8 . . ?
 C15 C16 C17 120.44(14) . . ?
 C15 C16 H16 119.8 . . ?
 C13 C14 H14 120.1 . . ?
 C15 C14 C13 119.84(14) . . ?
 C15 C14 H14 120.1 . . ?
 C12 C11 H11 120.0 . . ?
 C12 C11 C10 120.07(14) . . ?
 C10 C11 H11 120.0 . . ?
 C8 C9 H9 119.8 . . ?
 C8 C9 C10 120.49(14) . . ?
 C10 C9 H9 119.8 . . ?
 C11 C10 C9 119.96(14) . . ?
 C11 C10 H10 120.0 . . ?
 C9 C10 H10 120.0 . . ?
 C16 C15 H15 120.1 . . ?
 C14 C15 C16 119.70(13) . . ?
 C14 C15 H15 120.2 . . ?
 N1 C2 H2 116.8 . . ?
 C1 C2 N1 49.02(9) . . ?
 C1 C2 C3 121.52(13) . . ?
 C1 C2 H2 116.8 . . ?
 C3 C2 N1 118.67(12) . . ?
 C3 C2 H2 116.8 . . ?

loop_
  _geom_torsion_atom_site_label_1
  _geom_torsion_atom_site_label_2
  _geom_torsion_atom_site_label_3
  _geom_torsion_atom_site_label_4
  _geom_torsion
  _geom_torsion_site_symmetry_1
  _geom_torsion_site_symmetry_2
  _geom_torsion_site_symmetry_3
  _geom_torsion_site_symmetry_4
  _geom_torsion_publ_flag
 O2 C4 C5 N2 -34.82(16) . . . . ?
 O2 C4 C5 C6 22.38(18) . . . . ?
 O2 C3 C2 N1 35.90(17) . . . . ?
 O2 C3 C2 C1 -21.31(19) . . . . ?
 O3 C4 C5 N2 143.82(14) . . . . ?
 O3 C4 C5 C6 -158.99(14) . . . . ?
 O1 C3 C2 N1 -144.90(15) . . . . ?
 O1 C3 C2 C1 157.89(15) . . . . ?
 N2 C6 C13 C18 1.2(3) . . . . ?
 N2 C6 C13 C14 -178.02(18) . . . . ?
 N2 C6 C5 C4 -100.13(15) . . . . ?
 N1 C1 C2 C3 102.28(15) . . . . ?
 C7 C1 C2 N1 -179.9(2) . . . . ?
 C7 C1 C2 C3 -77.6(3) . . . . ?
 C7 C12 C11 C10 0.2(2) . . . . ?
 C7 C8 C9 C10 0.3(2) . . . . ?
 C6 N2 C5 C4 110.68(15) . . . . ?
 C6 C13 C18 C17 -179.49(12) . . . . ?
 C6 C13 C14 C15 179.80(12) . . . . ?
 C1 N1 C2 C3 -108.31(15) . . . . ?
 C1 C7 C12 C11 -179.12(13) . . . . ?
 C1 C7 C8 C9 178.86(13) . . . . ?
 C13 C6 C5 N2 -178.6(2) . . . . ?
 C13 C6 C5 C4 81.2(3) . . . . ?
 C13 C14 C15 C16 -0.2(2) . . . . ?
 C4 O2 C3 O1 2.1(2) . . . . ?
 C4 O2 C3 C2 -178.71(11) . . . . ?
 C12 C7 C1 N1 -171.19(19) . . . . ?
 C12 C7 C1 C2 8.6(3) . . . . ?
 C12 C7 C8 C9 -0.3(2) . . . . ?
 C12 C11 C10 C9 -0.2(2) . . . . ?
 C3 O2 C4 O3 4.5(2) . . . . ?
 C3 O2 C4 C5 -176.93(11) . . . . ?
 C5 N2 C6 C13 178.7(2) . . . . ?
 C5 C6 C13 C18 178.99(19) . . . . ?
 C5 C6 C13 C14 -0.2(3) . . . . ?
 C17 C16 C15 C14 -0.4(2) . . . . ?
 C18 C13 C14 C15 0.6(2) . . . . ?
 C18 C17 C16 C15 0.8(2) . . . . ?
 C8 C7 C1 N1 9.6(3) . . . . ?
 C8 C7 C1 C2 -170.58(19) . . . . ?
 C8 C7 C12 C11 0.1(2) . . . . ?
 C8 C9 C10 C11 -0.1(2) . . . . ?
 C16 C17 C18 C13 -0.4(2) . . . . ?
 C14 C13 C18 C17 -0.3(2) . . . . ?
 C2 N1 C1 C7 179.9(2) . . . . ?

_shelx_res_file
;
TITL agf39_a.res in P2(1)/c
    agf39.res
    created by SHELXL-2018/3 at 13:36:23 on 02-Sep-2022
REM Old TITL 22929_agf-39_auto_a.res in P2(1)/c
REM SHELXT solution in P2(1)/c: R1 0.102, Rweak 0.012, Alpha 0.025
REM <I/s> 1.002 for 166 systematic absences, Orientation as input
REM Formula found by SHELXT: C18 N2 O3
CELL 1.54184 14.8956 10.4117 9.6977 90 105.934 90
ZERR 4 0.0006 0.0004 0.0004 0 0.004 0
LATT 1
SYMM -X,0.5+Y,0.5-Z
SFAC C H N O
UNIT 72 48 8 12

L.S. 4 0 0
PLAN  2
TEMP -173
CONF
BOND
list 4
fmap 2 53
MORE -1
BOND $H
ACTA
OMIT -4 125
OMIT -2 3 10
OMIT 9 0 8
OMIT 7 1 9
OMIT 10 1 7
OMIT 6 1 9
OMIT 9 1 8
OMIT 9 2 7
OMIT 5 5 9
OMIT 6 2 9
OMIT 8 0 8
OMIT 7 0 8
OMIT 0 6 8
REM <olex2.extras>
REM <HklSrc "%.\\AGF39.hkl">
REM </olex2.extras>

WGHT    0.060200    0.323300
FVAR       0.39084
O2    4    0.740554    0.159693    0.467551    11.00000    0.02024    0.02175 =
         0.01900    0.00203    0.00210   -0.00023
O3    4    0.852085    0.003567    0.543360    11.00000    0.02984    0.02103 =
         0.02815    0.00391    0.00346    0.00329
O1    4    0.673982    0.007841    0.579665    11.00000    0.03624    0.02591 =
         0.04035    0.00884    0.01380   -0.00015
N2    3    0.841823    0.273002    0.297009    11.00000    0.02732    0.02406 =
         0.01850    0.00306    0.00402   -0.00014
N1    3    0.564662    0.257567    0.320237    11.00000    0.02348    0.03194 =
         0.02088   -0.00071   -0.00074    0.00359
C7    1    0.614499    0.449776    0.491116    11.00000    0.01487    0.02662 =
         0.02083    0.00126    0.00483    0.00237
C6    1    0.870101    0.330885    0.414721    11.00000    0.01635    0.02668 =
         0.01941    0.00220    0.00432   -0.00102
C1    1    0.591559    0.322093    0.433313    11.00000    0.01608    0.02843 =
         0.01965    0.00067    0.00300    0.00205
C13   1    0.879335    0.455739    0.482510    11.00000    0.01497    0.02312 =
         0.02268    0.00189    0.00569   -0.00197
C4    1    0.828243    0.106077    0.489928    11.00000    0.02241    0.02071 =
         0.01479   -0.00332   -0.00008    0.00040
C12   1    0.655204    0.462618    0.637721    11.00000    0.02167    0.02536 =
         0.02115    0.00302    0.00343    0.00138
AFIX  43
H12   2    0.668144    0.388659    0.697272    11.00000   -1.20000
AFIX   0
C3    1    0.668476    0.105264    0.512902    11.00000    0.02644    0.02211 =
         0.01824   -0.00252    0.00426   -0.00321
C5    1    0.888304    0.193353    0.434452    11.00000    0.02332    0.02433 =
         0.01547    0.00028    0.00238    0.00142
AFIX  13
H5    2    0.954098    0.164799    0.446378    11.00000   -1.20000
AFIX   0
C17   1    0.856573    0.683714    0.467193    11.00000    0.02075    0.02418 =
         0.02931    0.00368    0.00638    0.00129
AFIX  43
H17   2    0.834815    0.758771    0.412519    11.00000   -1.20000
AFIX   0
C18   1    0.846408    0.565160    0.400545    11.00000    0.01952    0.02886 =
         0.02025    0.00130    0.00250   -0.00018
AFIX  43
H18   2    0.817477    0.558103    0.300521    11.00000   -1.20000
AFIX   0
C8    1    0.595342    0.558071    0.402703    11.00000    0.02096    0.03158 =
         0.01984    0.00488    0.00502    0.00488
AFIX  43
H8    2    0.567824    0.549015    0.302499    11.00000   -1.20000
AFIX   0
C16   1    0.898380    0.693804    0.613541    11.00000    0.02187    0.02633 =
         0.02722   -0.00527    0.00835   -0.00370
AFIX  43
H16   2    0.904365    0.775606    0.658553    11.00000   -1.20000
AFIX   0
C14   1    0.922104    0.465962    0.628865    11.00000    0.02045    0.02822 =
         0.02189    0.00316    0.00593   -0.00009
AFIX  43
H14   2    0.944829    0.391303    0.683667    11.00000   -1.20000
AFIX   0
C11   1    0.676732    0.583406    0.696353    11.00000    0.02478    0.02784 =
         0.02104   -0.00082    0.00074   -0.00043
AFIX  43
H11   2    0.704685    0.592605    0.796426    11.00000   -1.20000
AFIX   0
C9    1    0.616791    0.678019    0.462437    11.00000    0.02319    0.02729 =
         0.02983    0.00955    0.01021    0.00533
AFIX  43
H9    2    0.603678    0.752106    0.403108    11.00000   -1.20000
AFIX   0
C10   1    0.657541    0.691530    0.609088    11.00000    0.02217    0.02328 =
         0.03164   -0.00048    0.00705   -0.00094
AFIX  43
H10   2    0.672232    0.774592    0.649532    11.00000   -1.20000
AFIX   0
C15   1    0.931471    0.585221    0.694474    11.00000    0.02392    0.03278 =
         0.01921   -0.00133    0.00367   -0.00301
AFIX  43
H15   2    0.960427    0.592654    0.794455    11.00000   -1.20000
AFIX   0
C2    1    0.584917    0.187160    0.467684    11.00000    0.02367    0.02644 =
         0.02281   -0.00235    0.00571   -0.00204
AFIX  13
H2    2    0.529546    0.160949    0.500488    11.00000   -1.20000
AFIX   0
HKLF 4


REM  agf39_a.res in P2(1)/c
REM wR2 = 0.1053, GooF = S = 1.048, Restrained GooF = 1.048 for all data
REM R1 = 0.0378 for 2007 Fo > 4sig(Fo) and 0.0452 for all 2258 data
REM 208 parameters refined using 0 restraints

END

WGHT      0.0602      0.3217

REM Highest difference peak  0.184,  deepest hole -0.209,  1-sigma level  0.042
Q1    1   0.8820  0.4578  0.5532  11.00000  0.05    0.18
Q2    1   0.6338  0.4556  0.5477  11.00000  0.05    0.16
;
_shelx_res_checksum                28256
_shelx_hkl_file
;
   0   0   1    0.05    0.13
   0   0   1   -0.08    0.14
   0   0   1    0.07    0.10
   0   0   2 4280.93  178.42
   0   0   2 4413.33  178.34
   0   0   2 4343.69  178.23
   0   0   2 4433.63  178.47
   0   0   2 4365.95  178.39
   0   0   3    0.22    0.30
   0   0   3   -0.05    0.35
   0   0   3   -0.06    0.36
   0   0   4   53.48    2.88
   0   0   4   51.43    3.02
   0   0   4   51.43    2.96
   0   0   5    0.32    0.40
   0   0   5   -0.20    0.47
   0   0   6   23.74    2.13
   0   0   6   20.58    2.11
   0   0   7   -0.03    0.34
   0   0   7    0.56    0.74
   0   0   8   18.94    1.23
   0   0   9   -0.04    0.42
   0   0  10   78.05    3.60
   0   0  11   -0.20    0.31
   0   0  11   -0.15    0.29
   0  -1   0   -0.01    0.12
   0  -1   0    0.03    0.12
   0   1   0    0.03    0.07
   0  -1   1  243.02    9.84
   0   1   1  224.86    9.76
   0   1   1  242.44    9.85
   0  -1   1  237.80    9.88
   0  -1   2 1271.35   51.71
   0   1   2 1175.09   51.71
   0   1   2 1270.14   51.65
   0   1   2 1270.16   51.59
   0  -1   2 1247.02   51.52
   0  -1   2 1265.75   51.65
   0  -1   2 1284.18   51.68
   0   1   3 1144.57   46.03
   0   1   3 1114.38   45.95
   0  -1   3 1109.30   45.93
   0  -1   3 1125.28   45.70
   0   1   3 1071.82   45.80
   0  -1   3 1073.87   45.90
   0  -1   3 1099.37   45.98
   0  -1   3 1139.51   45.90
   0   1   4   -0.08    0.39
   0  -1   4    0.58    0.44
   0  -1   4    0.73    0.40
   0   1   4    0.49    0.38
   0  -1   4    1.05    0.42
   0  -1   4    0.08    0.39
   0   1   5   14.50    1.52
   0   1   5   15.95    1.55
   0  -1   5   13.94    1.45
   0  -1   5   13.15    1.45
   0   1   6  112.30    6.20
   0  -1   6  108.99    6.11
   0   1   6  119.34    6.21
   0  -1   6  106.43    6.02
   0   1   7    4.65    1.16
   0   1   7    4.45    0.56
   0  -1   7    3.35    0.52
   0  -1   8    2.33    0.51
   0   1   8    2.68    0.54
   0  -1   9   49.43    2.47
   0   1   9   47.84    2.46
   0   1  10    5.88    0.63
   0  -1  10    6.74    0.67
   0   1  11    5.48    0.50
   0  -1  11    6.24    0.54
   0  -1  11    6.57    0.53
   0   1  11    5.72    0.50
   0   2   0   14.33    0.82
   0  -2   0   15.43    0.81
   0  -2   0   16.71    0.93
   0  -2   1   60.29    2.80
   0  -2   1   62.47    2.74
   0   2   1   63.64    2.78
   0   2   1   61.76    2.78
   0  -2   1   62.25    3.02
   0   2   1   65.42    2.86
   0  -2   1   64.63    2.78
   0  -2   1   61.09    2.90
   0   2   2   64.48    3.25
   0  -2   2   74.31    3.41
   0  -2   2   71.24    3.27
   0   2   2   67.05    3.28
   0  -2   2   76.75    3.35
   0   2   2   65.89    3.13
   0  -2   2   64.12    3.35
   0   2   2   72.30    3.28
   0   2   3  205.80    9.37
   0  -2   3  215.52    9.44
   0   2   3  206.81    9.33
   0  -2   3  213.95    9.35
   0  -2   3  220.63    9.42
   0   2   3  210.60    9.30
   0   2   4    1.84    0.53
   0  -2   4    1.78    0.55
   0  -2   4    3.09    0.62
   0  -2   4    1.60    0.54
   0   2   4    1.71    0.57
   0   2   4    2.14    0.57
   0  -2   5   63.12    3.68
   0  -2   5   64.78    3.76
   0   2   5   59.63    3.67
   0  -2   5   63.84    3.69
   0   2   5   61.84    3.75
   0   2   6    1.09    0.66
   0  -2   6    1.67    0.67
   0   2   7   13.48    0.94
   0   2   8   60.20    2.95
   0  -2   8   62.73    2.94
   0   2   9   96.30    4.26
   0  -2   9   90.28    4.24
   0  -2  10    3.79    0.53
   0  -2  10    5.00    0.55
   0  -2  10    5.49    0.60
   0   2  10    5.44    0.56
   0   2  10    4.88    0.56
   0   3   0    0.20    0.18
   0   3   0   -0.04    0.25
   0  -3   1   16.46    1.23
   0   3   1   15.54    1.03
   0  -3   1   16.80    1.12
   0  -3   2  886.61   36.32
   0   3   2  852.29   36.06
   0  -3   2  895.80   36.25
   0  -3   2  851.97   36.06
   0  -3   3   51.15    2.96
   0   3   3   48.47    2.77
   0  -3   3   55.55    2.84
   0   3   4    0.31    0.34
   0  -3   4    0.09    0.36
   0  -3   5  150.86    7.56
   0   3   6   57.42    2.70
   0   3   6   62.87    2.73
   0   3   7  201.25    8.53
   0   3   8   34.39    1.70
   0   3   8   31.68    1.70
   0   3   9   11.64    0.87
   0   3  10   70.33    1.25
   0  -3  10    3.32    0.74
   0   4   0  269.63   11.67
   0  -4   1  116.54    5.52
   0  -4   1  120.14    5.75
   0   4   2   28.35    1.76
   0  -4   2   26.29    1.77
   0  -4   2   25.99    1.95
   0  -4   2   25.40    1.89
   0  -4   3   94.79    5.00
   0  -4   3   94.66    5.04
   0  -4   3   88.44    4.77
   0   4   3  106.51    4.87
   0   4   4  144.17    7.09
   0  -4   4  151.60    7.45
   0  -4   5  289.35   13.54
   0   4   6   13.54    0.83
   0   4   6   13.00    0.82
   0   4   7  503.91   20.89
   0   4   8    6.34    0.62
   0   4   8    3.88    0.63
   0   4   9   49.14    2.39
   0   4   9   54.89    2.44
   0  -4  10    4.66    0.87
   0   4  10   77.54    1.30
   0  -5   0    0.28    0.49
   0  -5   1   11.89    1.28
   0   5  -1    9.61    1.04
   0  -5   2  284.31   12.45
   0  -5   2  272.59   12.27
   0  -5   2  255.72   12.01
   0  -5   3    0.85    0.49
   0   5   3    0.08    0.35
   0  -5   3    0.12    0.48
   0   5   4  350.30   15.69
   0  -5   4  354.04   16.15
   0  -5   5    0.98    0.71
   0   5   5    0.70    0.28
   0   5   6  114.87    4.97
   0   5   6  113.38    4.99
   0   5   7   94.48    4.32
   0   5   7   96.83    4.35
   0   5   7  102.03    4.35
   0   5   8   17.65    1.06
   0   5   8   12.08    1.00
   0   5   9   50.77    2.74
   0   5   9   53.03    2.74
   0  -5  10    0.40    0.29
   0   5  10    0.09    0.25
   0  -6   0  170.47    8.41
   0  -6   1    0.13    0.43
   0  -6   2  826.08   33.81
   0   6  -2  741.67   33.31
   0  -6   2  791.06   33.54
   0  -6   3   16.68    1.90
   0   6   4    1.50    0.30
   0   6   4    1.16    0.31
   0   6   5    4.13    0.47
   0   6   5    4.36    0.47
   0   6   6  111.08    4.77
   0   6   6  105.57    4.73
   0   6   7    1.54    0.38
   0   6   7    1.86    0.40
   0   6   7    2.32    0.42
   0   6   8   14.21    0.81
   0   6   8   17.97    0.91
   0   6   9    9.07    0.79
   0  -6   9    8.69    0.82
   0  -7   0   -0.15    0.47
   0  -7   1  421.08   19.39
   0  -7  -1  432.24   19.38
   0   7   2    4.23    0.41
   0   7   2    4.62    0.50
   0   7   2    4.91    0.45
   0   7   3    1.05    0.28
   0   7   3    1.02    0.33
   0  -7   3    0.52    0.59
   0   7   4  169.80    7.24
   0   7   4  167.42    7.22
   0   7   5   11.13    0.80
   0   7   6    2.06    0.39
   0   7   6    2.41    0.41
   0   7   6    1.96    0.39
   0   7   7   10.85    0.79
   0   7   7   10.88    0.79
   0   7   8    0.06    0.27
   0   7   8    9.66    0.64
   0   7   9   16.20    0.78
   0   7   9   10.18    0.80
   0   8   0  209.22    8.87
   0   8   1  108.34    4.75
   0   8   2   71.68    3.27
   0   8   2   66.51    3.23
   0   8   3    5.70    0.52
   0   8   3    5.86    0.59
   0   8   4   16.97    1.02
   0   8   4   16.53    1.06
   0   8   5   10.03    0.76
   0   8   6   19.46    1.11
   0   8   6   20.23    1.15
   0   8   7   18.80    1.01
   0   8   7   14.75    0.93
   0   8   8    7.54    0.53
   0   8   8    7.34    0.62
   0   9   0    0.17    0.31
   0   9   1  337.30   14.14
   0   9  -1  338.25   14.17
   0   9   2   93.12    4.22
   0   9  -2   97.05    4.29
   0   9   3   65.91    3.12
   0   9   3   70.41    3.18
   0   9   4    2.33    0.39
   0   9   5   24.12    1.34
   0   9   6   18.38    1.01
   0   9   6   15.84    0.94
   0  10   0   25.53    1.40
   0  10  -1    0.63    0.36
   0  10   1    1.86    0.37
   0  10   2   18.89    1.11
   0  10  -2   20.33    1.19
   0  10   3    1.95    0.42
   0  10  -3    3.02    0.47
   0  10   4    6.88    0.62
   0  10  -4    7.12    0.62
   0  10   5   41.23    1.97
   0  10  -5   40.45    1.95
   0  10   6    4.73    0.43
   0  11   0   -0.02    0.27
   0  11  -1   50.22    2.36
   0  11   1   49.04    2.31
   0  11  -2    1.84    0.37
   0  11  -3   17.27    1.01
   0  11   4    4.54    0.47
   0  11  -4    4.89    0.45
   0  11  -5    9.84    0.61
   0  11   5   10.17    0.64
   0  12   0   21.35    1.10
   0  12   1    0.46    0.22
   0  12  -1    0.33    0.23
   0  12  -2    0.33    0.23
   0  12  -3   21.05    1.06
  -1   0  11    0.16    0.31
  -1   0  11    0.18    0.30
  -1   0  10    2.57    0.50
  -1   0   9   -0.07    0.41
  -1   0   8   14.37    1.02
  -1   0   7   -0.17    0.65
  -1   0   7    0.12    0.35
  -1   0   7   -0.18    0.62
  -1   0   6  191.62    9.67
  -1   0   6  199.07    9.63
  -1   0   5   -0.10    0.44
  -1   0   5   -0.18    0.40
  -1   0   5   -0.11    0.42
  -1   0   4  216.78    9.57
  -1   0   4  215.32    9.41
  -1   0   4  196.77    9.56
  -1   0   3    0.05    0.30
  -1   0   3   -0.03    0.27
  -1   0   2   12.46    0.85
  -1   0   2   11.14    0.77
  -1   0   2   13.08    0.89
  -1   0   1    0.10    0.15
  -1   0   1    0.05    0.14
   1   0   0    1.88    0.18
  -1   0   0    1.71    0.15
   1   0   0    1.59    0.16
  -1   0   0    1.58    0.14
   1   0   1    0.02    0.19
   1   0   1    0.09    0.19
   1   0   1    0.11    0.12
   1   0   1    0.05    0.15
   1   0   1    0.36    0.16
   1   0   2   50.29    2.38
   1   0   2   50.84    2.40
   1   0   2   52.03    2.61
   1   0   2   50.56    2.44
   1   0   2   49.97    2.56
   1   0   2   46.61    2.51
   1   0   2   54.51    2.46
   1   0   3    0.06    0.32
   1   0   3    0.04    0.25
   1   0   3    0.22    0.35
   1   0   3   -0.08    0.27
   1   0   4  272.37   12.16
   1   0   4  273.11   12.11
   1   0   5   -0.22    0.45
   1   0   5    0.31    0.43
   1   0   6  326.20   15.14
   1   0   7    0.25    0.38
   1   0   7   26.04    1.07
   1   0   8    9.62    0.85
   1   0   9    0.19    0.45
   1   0  10    0.43    0.40
   1   0  10    0.31    0.40
   1   0  11   -0.11    0.27
   1   0  11   -0.18    0.26
  -1  -1  11    0.20    0.30
  -1   1  11    0.14    0.29
  -1   1  11   -0.17    0.29
  -1  -1  11   -0.32    0.31
  -1  -1  10    0.59    0.42
  -1   1  10    0.25    0.38
  -1   1   9   -0.32    0.40
  -1  -1   9   -0.33    0.43
  -1   1   8    2.23    0.49
  -1  -1   8    2.37    0.51
  -1  -1   7    0.18    0.55
  -1   1   7    0.18    0.67
  -1  -1   7    0.71    0.32
  -1   1   7   -1.19    0.89
  -1   1   7    0.09    0.32
  -1  -1   7   -0.17    0.93
  -1   1   6   37.06    2.92
  -1  -1   6   40.74    2.96
  -1   1   6   34.31    2.78
  -1  -1   6   34.59    2.73
  -1  -1   5  203.44    9.35
  -1   1   5  205.80    9.57
  -1  -1   5  194.24    9.43
  -1   1   5  205.09    9.66
  -1  -1   5  200.69    9.57
  -1   1   4  156.41    7.74
  -1   1   4  175.20    7.75
  -1  -1   4  154.33    7.67
  -1  -1   4  175.18    7.62
  -1  -1   4  161.20    7.59
  -1  -1   4  161.73    7.63
  -1  -1   3  199.50    8.71
  -1  -1   3  191.88    8.49
  -1  -1   3  197.51    8.65
  -1  -1   2  130.78    5.62
  -1  -1   2  126.41    5.48
  -1   1   2  119.98    5.42
  -1  -1   1    9.98    0.68
  -1   1   1   11.13    0.66
  -1  -1   1   10.56    0.66
  -1  -1   1   11.46    0.65
  -1  -1   1    9.64    0.69
  -1   1   1   10.35    0.63
  -1   1   0  408.76   16.05
   1   1   0  393.49   15.94
  -1  -1   0  375.82   15.99
   1   1   0  389.32   15.99
   1  -1   0  378.12   15.92
   1   1   1    7.01    0.53
   1  -1   1    6.18    0.45
   1  -1   1    7.33    0.55
   1  -1   1    6.72    0.47
   1  -1   1    6.37    0.47
   1   1   1    6.00    0.49
   1   1   1    6.77    0.54
   1  -1   1    6.35    0.52
   1  -1   1    7.01    0.52
   1   1   1    7.29    0.48
   1  -1   1    6.83    0.54
   1   1   2  232.93    9.82
   1   1   2  242.33   10.01
   1   1   2  224.59    9.92
   1  -1   2  217.58    9.78
   1  -1   2  241.56    9.97
   1   1   2  231.67    9.85
   1  -1   2  231.97    9.98
   1  -1   2  229.10    9.87
   1  -1   2  236.15    9.82
   1  -1   2  227.23    9.91
   1   1   2  228.87    9.90
   1   1   3  589.16   24.38
   1   1   3  574.39   24.50
   1   1   3  590.21   24.55
   1  -1   3  574.76   24.49
   1  -1   3  576.79   24.42
   1  -1   3  590.47   24.56
   1   1   4  298.26   13.17
   1  -1   4  291.93   13.14
   1   1   4  295.92   13.09
   1   1   4  303.48   12.93
   1  -1   4  290.43   13.05
   1   1   5  232.79   10.73
   1  -1   5  221.66   10.63
   1   1   6   14.60    1.79
   1  -1   6   17.29    1.89
   1  -1   7    3.02    0.50
   1   1   7    2.40    0.49
   1  -1   8   48.97    2.44
   1   1   8   47.38    2.44
   1   1   9   20.76    1.33
   1  -1   9   22.04    1.35
   1  -1  10   -0.03    0.38
   1   1  10    0.26    0.37
   1  -1  10    0.12    0.39
   1   1  10    0.15    0.35
   1  -1  11    1.10    0.30
   1  -1  11    1.21    0.31
   1   1  11    1.42    0.30
   1   1  11    1.27    0.28
  -1  -2  11    6.97    0.55
  -1   2  11    5.59    0.49
  -1   2  10    2.02    0.44
  -1  -2  10    2.43    0.47
  -1  -2  10    2.50    0.47
  -1  -2   9    3.78    0.58
  -1   2   9    4.12    0.57
  -1  -2   8   32.89    1.64
  -1   2   8   30.29    1.61
  -1   2   7    0.83    0.71
  -1  -2   7    1.90    0.83
  -1   2   7    1.84    0.37
  -1   2   7    1.67    0.41
  -1  -2   6   74.25    4.49
  -1   2   6   72.84    4.49
  -1   2   6   74.76    4.56
  -1  -2   6   71.85    4.41
  -1  -2   5   32.58    2.38
  -1   2   5   29.00    2.32
  -1  -2   5   28.77    2.21
  -1   2   5   35.49    2.43
  -1  -2   5   30.09    2.28
  -1   2   4   13.01    1.34
  -1  -2   4   15.34    1.31
  -1   2   4   13.56    1.29
  -1  -2   4   16.49    1.35
  -1  -2   4   12.83    1.28
  -1  -2   4   13.65    1.30
  -1  -2   3  125.88    6.01
  -1   2   3  130.66    5.88
  -1   2   2  471.15   19.34
  -1  -2   2  447.26   19.49
  -1   2   2  494.63   19.40
  -1  -2   2  460.31   19.53
  -1  -2   2  446.07   19.28
  -1   2   1 1370.23   55.09
  -1  -2   1 1301.71   55.16
   1  -2  -1 1346.61   55.01
  -1   2   1 1340.17   55.01
   1   2   0   56.10    2.37
   1  -2   0   54.01    2.62
   1  -2   0   60.20    2.40
   1   2   0   60.92    2.42
  -1   2   0   54.92    2.64
   1   2   0   56.89    2.57
  -1  -2   0   56.91    2.56
  -1  -2   0   58.97    2.56
   1  -2   1  860.25   34.79
   1  -2   1  876.32   34.76
   1  -2   1  832.45   34.63
   1   2   1  894.52   34.62
   1   2   1  750.03   34.61
   1  -2   1  769.86   34.57
   1   2   1  861.71   34.67
   1  -2   1  861.93   34.48
   1  -2   1  821.39   34.58
   1   2   1  877.16   34.49
   1  -2   2  688.60   28.29
   1   2   2  664.35   28.24
   1  -2   2  715.49   28.40
   1   2   2  682.54   28.35
   1  -2   2  670.33   28.23
   1   2   3  249.37   11.71
   1   2   3  276.05   11.81
   1  -2   3  269.61   11.78
   1   2   3  281.53   11.73
   1  -2   3  272.14   11.78
   1  -2   3  269.18   11.81
   1  -2   4  115.35    5.75
   1   2   4  115.76    5.62
   1   2   4  116.07    5.78
   1   2   4  110.67    5.69
   1  -2   4  119.87    5.72
   1   2   5   60.72    3.75
   1  -2   5   62.45    3.76
   1  -2   6  396.07   18.03
   1   2   7    1.14    0.43
   1   2   8    8.40    0.80
   1  -2   8    8.19    0.77
   1  -2   9   10.64    0.88
   1  -2   9    9.18    0.82
   1   2   9   10.70    0.86
   1  -2  10   14.68    0.96
   1   2  10   14.03    0.92
   1  -2  10   15.41    0.95
   1  -2  10   13.39    0.91
   1   2  10   13.95    0.91
  -1  -3  11    8.70    0.59
  -1   3  10   79.68    1.27
  -1  -3  10    1.92    0.63
  -1   3   9    6.73    0.65
  -1   3   9    0.46    0.34
  -1   3   8   61.52    2.90
  -1   3   8   63.69    2.91
  -1   3   7    1.18    0.34
  -1  -3   6   11.54    1.54
  -1  -3   5   32.17    2.47
  -1  -3   4   58.33    3.42
  -1   3   3  183.30    8.10
  -1  -3   3  175.93    8.26
  -1  -3   2  562.39   23.04
  -1   3   2  542.56   22.93
  -1  -3   2  541.78   23.20
  -1   3   2  548.46   22.95
  -1  -3   1    9.38    0.85
  -1  -3   1   12.32    1.01
  -1   3   1   12.19    0.83
   1  -3  -1   11.12    0.85
  -1   3   1   12.50    0.93
   1   3   0    9.74    0.73
  -1  -3   0   10.65    0.75
   1  -3   0    9.01    0.83
  -1  -3   0    9.30    0.76
  -1   3   0    9.82    0.82
   1  -3   1   50.05    2.72
   1  -3   1   54.20    2.81
   1  -3   2  967.76   41.10
   1  -3   2 1007.29   41.04
   1  -3   2  994.31   41.28
   1   3   3  337.31   14.84
   1  -3   3  349.68   15.01
   1   3   4   15.53    1.43
   1  -3   4   18.60    1.61
   1   3   5  234.28   10.85
   1  -3   6   67.70    3.27
   1   3   6   90.44    3.41
   1  -3   7   36.88    1.46
   1   3   7   22.04    1.43
   1  -3   9   15.75    1.00
   1   3   9    6.96    0.75
   1  -3  10   12.52    1.33
   1   3  10   60.64    1.53
  -1  -4  10   14.07    1.08
  -1   4  10    9.32    0.93
  -1   4   9    3.62    0.54
  -1   4   9    7.97    0.83
  -1   4   8    1.41    0.49
  -1   4   8    3.08    0.48
  -1   4   7   60.97    2.94
  -1   4   7   64.44    2.96
  -1   4   7   67.49    2.97
  -1   4   6    0.16    0.25
  -1   4   6    0.33    0.27
  -1  -4   6   -0.32    0.59
  -1  -4   5    0.82    0.53
  -1  -4   4  187.86    8.65
  -1  -4   4  194.61    9.01
  -1   4   4  175.75    8.58
  -1   4   3  236.13   10.69
  -1  -4   3  245.76   10.79
  -1  -4   3  233.87   11.00
  -1  -4   3  249.07   11.09
  -1   4   2   17.01    1.25
  -1  -4   2   16.15    1.44
  -1  -4   2   15.16    1.43
  -1  -4   2   18.14    1.37
  -1  -4   1  178.90    8.01
  -1   4   1  174.50    7.81
  -1  -4   1  167.01    7.75
  -1   4   0    1.97    0.50
  -1  -4   0    1.73    0.53
   1  -4   1  235.81   10.89
  -1  -4  -1  249.88   10.62
   1  -4   2  274.19   12.14
   1  -4   2  264.74   11.83
   1   4   3  216.63   10.15
   1  -4   3  226.72   10.18
   1  -4   3  234.14   10.47
   1  -4   4  516.57   22.33
   1   4   4  504.45   22.02
   1   4   5    8.96    1.22
   1   4   6    1.21    0.32
   1   4   6    1.18    0.34
   1   4   7   99.05    4.38
   1   4   8   22.69    1.23
   1   4   8   20.54    1.27
   1   4   9   13.13    0.98
   1  -4   9   26.73    1.28
   1  -4  10    0.48    0.44
   1   4  10   68.77    1.05
  -1  -5  10    7.75    0.70
  -1   5  10    5.54    0.60
  -1   5   9    0.31    0.33
  -1   5   9    3.40    0.67
  -1   5   8   17.78    1.12
  -1   5   8   15.18    1.11
  -1   5   7  103.58    4.61
  -1   5   7   95.65    4.57
  -1   5   6   14.52    0.94
  -1   5   6   18.64    1.02
  -1  -5   5   41.96    3.21
  -1   5   5   37.10    1.79
  -1  -5   4    1.47    0.58
  -1   5   4    1.09    0.48
  -1  -5   4    1.39    0.70
  -1  -5   3    9.63    1.26
  -1  -5   3   10.13    1.15
  -1  -5   3    8.08    1.18
  -1  -5   2    4.36    0.87
  -1  -5   2    5.70    0.82
  -1  -5   2    4.90    0.87
  -1  -5   1   44.76    2.86
  -1  -5   0    0.55    0.43
   1  -5   0    2.53    0.68
  -1   5   0    1.57    0.53
   1  -5   1   80.52    4.29
  -1   5  -1   72.89    4.02
   1  -5   2   33.16    2.45
   1   5   2   31.39    2.11
   1   5   3    1.38    0.51
   1  -5   3    1.86    0.71
   1   5   4    3.27    0.79
   1  -5   4    4.75    0.97
   1   5   5   48.42    2.27
   1   5   5   50.76    3.42
   1   5   6   50.67    2.43
   1   5   6   53.04    2.46
   1   5   7   24.11    1.33
   1   5   8    4.23    0.66
   1   5   8    6.39    0.62
   1  -5   9   69.80    2.97
   1   5   9   63.51    2.83
   1   5   9   64.78    2.80
   1  -5  10   -0.07    0.29
   1   5  10   50.54    0.82
  -1   6  10    0.17    0.20
  -1  -6  10    0.23    0.22
  -1   6   9    0.39    0.30
  -1   6   9   -1.04    0.58
  -1   6   8   42.41    1.80
  -1   6   8   36.35    1.78
  -1   6   7   23.15    1.32
  -1   6   7   25.88    1.38
  -1   6   7   27.97    1.43
  -1   6   7   26.20    1.37
  -1   6   6   71.74    3.25
  -1   6   5   93.38    4.14
  -1   6   4    0.54    0.27
  -1  -6   4    0.64    0.57
  -1   6   4    0.87    0.27
  -1  -6   3   19.73    1.98
  -1  -6   3   14.65    1.60
  -1  -6   3   14.82    1.77
  -1  -6   2   13.28    1.61
  -1  -6   2   13.01    1.54
  -1  -6   1    4.55    0.91
  -1  -6   0    1.77    0.65
   1  -6   0    1.61    0.61
   1  -6   1   11.51    1.42
  -1   6  -1   12.26    1.33
   1  -6   2   13.96    1.65
  -1   6  -2   14.34    1.59
   1  -6   3    3.57    0.91
   1   6   4   11.31    0.76
   1  -6   4   13.29    1.76
   1   6   4   13.63    0.82
   1   6   4   11.77    1.43
   1   6   5  121.05    5.24
   1   6   6   41.04    1.97
   1   6   6   38.92    1.97
   1   6   7   65.15    2.95
   1   6   7   62.57    2.92
   1   6   8   16.03    1.13
   1   6   8   17.79    1.12
   1   6   9   16.53    1.14
   1   6   9   12.51    1.05
  -1   7   9    5.48    0.41
  -1   7   9   -0.02    0.50
  -1   7   8    1.43    0.32
  -1   7   8    4.07    0.59
  -1   7   7    0.29    0.29
  -1   7   7    0.18    0.30
  -1   7   6    0.03    0.31
  -1   7   6    0.43    0.29
  -1   7   6   -0.12    0.29
  -1   7   5    1.61    0.39
  -1   7   4    1.31    0.38
  -1   7   4    1.64    0.33
  -1  -7   3   11.19    1.66
  -1   7   3   13.93    0.88
  -1   7   3   13.24    0.83
  -1   7   3   13.85    0.85
  -1   7   2    0.17    0.28
  -1   7   2    0.05    0.25
  -1  -7   2    0.48    0.63
  -1  -7   1    3.03    0.88
   1  -7  -1    4.74    1.05
   1  -7   0   17.30    1.90
  -1  -7   0   13.48    1.70
   1  -7   1    1.93    0.78
   1  -7   2   16.69    2.00
  -1   7  -3   18.77    2.13
   1   7   4   17.85    1.07
   1   7   5   23.49    1.30
   1   7   5   22.85    1.25
   1   7   6   22.41    1.19
   1   7   6   20.22    1.18
   1   7   7    0.36    0.30
   1   7   7    8.78    0.64
   1   7   8   20.08    1.19
   1   7   8   28.48    1.29
   1   7   9    4.78    0.37
   1   7   9    1.03    0.44
  -1   8   8   -0.87    0.50
  -1   8   8    2.68    0.32
  -1   8   7    7.21    0.59
  -1   8   7    8.96    0.68
  -1   8   6   32.77    1.69
  -1   8   5    2.34    0.43
  -1   8   4   89.46    4.14
  -1   8   4   96.38    4.19
  -1   8   3    5.23    0.55
  -1   8   3    4.68    0.49
  -1   8   3    5.27    0.53
  -1   8   2    4.01    0.42
  -1   8   2    3.55    0.45
  -1   8   1   22.48    1.23
  -1   8   0   -0.10    0.29
   1   8   0    0.08    0.27
   1   8   1    6.59    0.58
  -1   8  -1    7.74    0.63
   1   8   2  109.77    4.87
   1   8   3    3.77    0.51
   1   8   4  277.15   11.69
   1   8   5    2.38    0.41
   1   8   6   41.18    2.11
   1   8   6   46.25    2.18
   1   8   6   48.59    2.15
   1   8   7   34.77    1.60
   1   8   7   30.63    1.57
   1   8   8   12.22    0.80
   1   8   8   13.90    0.76
   1  -8   8   14.32    0.79
  -1   9   6    1.45    0.35
  -1   9   6    1.05    0.30
  -1   9   5    0.14    0.32
  -1   9   4   24.17    1.39
  -1   9   4   25.84    1.39
  -1   9   3    2.78    0.46
  -1   9   3    2.48    0.41
  -1   9   3    2.67    0.41
  -1   9   2    2.15    0.39
  -1   9   2    2.32    0.40
   1   9  -1    4.59    0.52
  -1   9   1    4.50    0.52
   1   9   0  148.19    6.66
  -1   9   0  162.56    6.71
  -1   9  -1    5.74    0.60
   1   9   1    6.14    0.57
  -1   9  -2    4.63    0.56
   1   9   2    5.11    0.56
   1   9   3    1.49    0.40
  -1   9  -3    0.79    0.37
   1   9   4    0.06    0.30
   1   9   5    2.00    0.40
   1   9   6    2.86    0.39
   1  -9   7   24.92    1.25
  -1 -10   7    0.17    0.17
  -1  10   6    1.07    0.26
   1  10  -6    1.34    0.28
  -1  10   6    1.47    0.31
   1  10  -5    6.10    0.54
  -1  10   5    6.26    0.57
   1  10  -4   14.10    0.94
  -1  10   4   14.91    0.95
   1  10  -3    3.42    0.51
  -1  10   3    4.22    0.47
  -1  10   3    4.62    0.50
  -1  10   2   49.67    2.27
  -1  10   2   45.10    2.22
   1  10  -2   44.64    2.27
  -1  10   1   41.21    2.07
  -1  10   1   44.24    2.10
   1  10  -1   41.65    2.09
  -1  10   0   13.67    0.90
   1  10   0   13.09    0.88
   1  10   1   24.65    1.38
  -1  10  -1   28.75    1.48
  -1  10  -2   44.11    2.19
  -1  10  -3   13.96    0.96
   1  10   3   14.81    0.94
  -1  10  -4   10.38    0.75
   1  10   4   11.19    0.78
   1  10   5   17.58    1.00
   1  10   6   13.55    0.78
   1  11  -5    7.01    0.50
   1  11  -4    0.47    0.27
  -1  11   4   -0.02    0.27
   1  11  -3   13.47    0.86
  -1  11   2    0.13    0.25
   1  11  -2   -0.03    0.29
   1  11  -1    4.73    0.49
  -1  11   1    4.72    0.47
   1  11   0    8.40    0.65
  -1  11   0    9.99    0.70
  -1  11  -1    3.75    0.46
  -1  11  -2    2.42    0.39
   1  11   3   37.19    1.83
  -1  11  -3   39.05    1.85
   1  11   4    0.65    0.29
  -1  11  -4    0.89    0.26
   1  11   5    4.61    0.39
   1  12  -3    4.59    0.39
  -1  12   2    1.53    0.25
   1  12  -2    1.65    0.28
  -1  12   1   29.08    1.36
   1  12  -1   26.46    1.35
  -1  12   0    1.59    0.29
   1  12   0    1.19    0.26
  -1  12  -1   52.38    2.37
  -1  12  -2    3.52    0.37
  -1  12  -3   22.84    1.12
  -2   0  11    0.16    0.32
  -2   0  10    4.02    0.57
  -2   0   9    0.18    0.41
  -2   0   8   95.71    4.35
  -2   0   7    0.17    0.58
  -2   0   7   -0.37    0.65
  -2   0   7    0.03    0.34
  -2   0   6    1.29    0.59
  -2   0   6    2.29    0.76
  -2   0   6    1.54    0.61
  -2   0   5    0.36    0.45
  -2   0   4   61.85    3.15
  -2   0   4   62.27    3.32
  -2   0   3    0.04    0.30
  -2   0   3    0.20    0.33
  -2   0   2   79.74    3.71
  -2   0   1   -0.09    0.17
  -2   0   1   -0.09    0.21
  -2   0   1   -0.02    0.18
   2   0   0  257.14   10.56
  -2   0   0  244.05   10.44
   2   0   0  259.13   10.53
   2   0   1   -0.01    0.13
   2   0   1    0.20    0.29
   2   0   1   -0.13    0.27
   2   0   1    0.02    0.17
   2   0   2  487.42   21.00
   2   0   2  514.06   20.94
   2   0   2  510.26   21.22
   2   0   2  504.54   21.22
   2   0   3   -0.07    0.38
   2   0   3   -0.07    0.36
   2   0   3   -0.05    0.29
   2   0   4   89.48    4.75
   2   0   5   -0.25    0.45
   2   0   6    0.34    0.32
   2   0   6    0.73    0.36
   2   0   6    0.33    0.50
   2   0   7   -0.08    0.34
   2   0   7    0.20    0.39
   2   0   8   20.99    1.34
   2   0   9    0.37    0.41
   2   0   9    0.46    0.43
   2   0  10    0.14    0.37
   2   0  10    0.35    0.38
  -2  -1  11    2.03    0.40
  -2   1  11    1.88    0.37
  -2  -1  10   34.15    1.73
  -2   1  10   29.26    1.66
  -2   1   9   12.19    0.94
  -2  -1   9   12.90    0.97
  -2   1   8    5.18    0.62
  -2  -1   8    6.00    0.63
  -2   1   7   17.41    2.18
  -2  -1   7   21.49    1.22
  -2  -1   7   17.64    2.21
  -2   1   7   22.92    1.25
  -2   1   7   17.38    2.22
  -2  -1   7   19.43    2.28
  -2  -1   6   40.44    3.16
  -2   1   6   41.31    3.08
  -2   1   6   42.23    3.17
  -2  -1   6   41.17    2.88
  -2  -1   6   41.34    3.06
  -2  -1   5    7.21    1.15
  -2   1   5    5.64    1.09
  -2  -1   5    5.60    0.89
  -2  -1   5    8.07    1.12
  -2   1   5    7.75    1.12
  -2  -1   4   -0.08    0.37
  -2  -1   4    0.94    0.37
  -2  -1   4    0.87    0.43
  -2   1   3   37.39    2.13
  -2  -1   3   35.73    2.16
  -2  -1   3   38.01    2.05
  -2   1   2   71.57    3.38
   2  -1  -2   72.41    3.32
  -2  -1   2   72.14    3.50
  -2  -1   2   74.43    3.43
  -2  -1   2   69.83    3.39
  -2   1   2   79.11    3.48
   2  -1  -1  494.48   20.85
  -2  -1   1  503.59   20.84
  -2  -1   1  527.53   20.86
  -2  -1   1  484.60   20.82
  -2  -1   1  507.02   20.88
  -2   1   0    0.18    0.12
   2   1   0    0.29    0.18
  -2  -1   0    0.19    0.16
  -2  -1   0    0.44    0.15
  -2   1   0    0.32    0.24
   2  -1   0    0.22    0.20
  -2  -1   0    0.36    0.22
   2  -1   1  396.58   16.90
   2  -1   1  413.74   17.02
   2  -1   1  400.88   16.71
   2   1   1  407.72   16.84
   2   1   1  435.49   17.06
   2   1   1  407.49   16.95
   2  -1   2    1.92    0.38
   2  -1   2    2.50    0.41
   2   1   2    2.86    0.53
   2  -1   2    2.33    0.54
   2   1   2    2.66    0.55
   2   1   2    2.57    0.42
   2  -1   2    3.22    0.53
   2  -1   2    2.20    0.39
   2  -1   3  137.84    6.45
   2   1   3  135.50    6.40
   2  -1   3  137.02    6.17
   2   1   3  130.17    6.39
   2  -1   3  143.00    6.46
   2   1   3  135.73    6.16
   2   1   3  128.78    6.14
   2   1   4   15.65    1.45
   2   1   4   13.17    1.19
   2  -1   4   11.31    1.29
   2  -1   5    0.62    0.54
   2   1   5    0.76    0.55
   2   1   6   52.28    3.89
   2   1   6   53.91    2.59
   2   1   6   55.20    2.53
   2  -1   6   54.23    2.57
   2  -1   6   49.11    3.75
   2  -1   6   55.59    2.55
   2  -1   6   56.47    2.54
   2   1   6   55.15    2.55
   2   1   7   26.59    1.09
   2  -1   7   27.14    1.12
   2  -1   7    8.92    0.75
   2   1   7    7.08    0.80
   2  -1   7    7.00    0.79
   2  -1   8    4.40    0.62
   2   1   8    3.37    0.60
   2  -1   8    3.76    0.57
   2  -1   9    3.63    0.58
   2   1   9    3.46    0.58
   2  -1   9    3.95    0.59
   2   1   9    3.97    0.59
   2   1  10    0.66    0.36
   2  -1  10    0.34    0.36
   2  -1  10    0.16    0.35
   2   1  10    0.30    0.34
  -2   2  11   -0.10    0.27
  -2  -2  11    0.13    0.28
  -2  -2  10    0.78    0.37
  -2   2  10   -0.17    0.36
  -2   2   9    0.26    0.36
  -2  -2   9    0.07    0.39
  -2  -2   8   38.33    1.87
  -2   2   8   31.97    1.74
  -2   2   8   35.92    1.79
  -2   2   8   36.88    1.87
  -2   2   7   18.24    1.05
  -2   2   7   16.42    0.98
  -2   2   7   15.62    2.04
  -2   2   7   16.47    0.96
  -2  -2   7   16.08    2.03
  -2  -2   6    3.91    1.00
  -2   2   6    3.27    0.93
  -2  -2   6    4.71    1.03
  -2   2   6    6.41    1.23
  -2  -2   5    7.29    1.05
  -2   2   5    7.08    1.20
  -2  -2   5    4.66    0.98
  -2  -2   5    6.77    1.07
  -2   2   5    6.83    1.08
  -2  -2   5    7.04    1.01
  -2  -2   4    0.66    0.42
  -2  -2   4    0.50    0.34
  -2  -2   3    4.62    0.69
  -2   2   3    3.70    0.54
  -2  -2   3    3.30    0.54
  -2  -2   2    7.03    0.67
  -2  -2   2    6.85    0.78
  -2  -2   2    6.45    0.70
  -2   2   2    7.44    0.69
  -2  -2   2    6.81    0.72
  -2  -2   1    1.72    0.43
  -2   2   1    1.75    0.41
  -2  -2   1    2.10    0.41
  -2  -2   0  110.00    4.92
   2  -2   0  105.50    4.75
   2   2   0  112.85    4.85
  -2  -2   0  110.05    4.82
   2   2   0  110.88    4.91
  -2   2   0  109.92    4.99
   2   2   0  119.32    4.78
  -2  -2   0  115.91    4.90
   2  -2   0  104.72    4.80
   2  -2   1    4.42    0.57
   2   2   1    4.65    0.50
   2  -2   1    4.48    0.46
   2   2   1    3.79    0.49
   2   2   1    4.95    0.44
   2  -2   1    4.03    0.55
   2  -2   2   32.82    1.90
   2  -2   2   30.85    1.75
   2   2   2   33.67    1.96
   2  -2   2   36.89    2.02
   2  -2   2   32.62    1.96
   2   2   2   29.79    1.73
   2   2   2   38.04    2.04
   2   2   3   10.32    0.92
   2   2   3    9.82    0.96
   2   2   3   10.67    1.09
   2  -2   3    9.55    0.92
   2  -2   3   10.42    1.11
   2   2   4    8.22    0.99
   2  -2   4    8.52    1.14
   2   2   4    8.17    1.09
   2   2   5   18.11    1.86
   2  -2   5   18.59    1.89
   2   2   5   19.35    1.70
   2  -2   6   13.43    1.78
   2   2   6   15.71    0.95
   2  -2   6   11.19    0.85
   2  -2   6   15.21    0.88
   2   2   7   35.26    1.31
   2   2   7    9.21    0.96
   2  -2   7   40.89    1.39
   2  -2   7    9.28    0.95
   2  -2   7   14.50    0.98
   2  -2   8    0.24    0.45
   2   2   8    0.41    0.47
   2   2   9   13.54    0.97
   2   2   9   13.85    1.00
   2  -2   9   12.73    0.96
   2  -2   9   13.39    0.99
   2  -2   9   14.41    1.01
   2  -2  10    1.55    0.36
   2  -2  10    1.58    0.38
   2   2  10    1.54    0.36
   2   2  10    1.66    0.39
  -2  -3  11    3.92    0.42
  -2   3  10   70.15    3.08
  -2   3   9   19.52    1.45
  -2   3   9   47.18    1.63
  -2   3   8    2.91    0.47
  -2   3   8    2.24    0.48
  -2   3   7   10.86    0.74
  -2   3   7    8.70    0.72
  -2  -3   6    7.78    1.25
  -2  -3   5    0.66    0.43
  -2  -3   5    1.04    0.50
  -2  -3   4    0.56    0.41
  -2   3   3    1.68    0.46
  -2  -3   3    1.73    0.49
  -2   3   2   27.40    1.73
  -2   3   2   28.06    1.68
   2  -3  -1    0.21    0.29
  -2  -3   1    0.26    0.29
  -2   3   1    0.49    0.34
  -2  -3   1    0.34    0.31
   2  -3   0    4.22    0.59
   2   3   0    5.34    0.57
  -2  -3   0    3.73    0.51
  -2  -3   0    4.96    0.53
  -2  -3   0    3.70    0.54
  -2   3   0    3.68    0.56
  -2  -3  -1   10.96    0.91
   2  -3   1   11.21    1.00
   2   3   1   12.60    0.94
   2  -3   1   10.44    0.99
   2  -3   2    0.46    0.32
   2  -3   2   -0.07    0.38
   2   3   3   38.18    2.38
   2  -3   3   38.31    2.44
   2   3   4    0.18    0.35
   2   3   5   59.02    3.63
   2   3   6    1.22    0.32
   2  -3   6    6.81    0.61
   2  -3   7   63.37    2.80
   2  -3   8    5.26    0.71
   2  -3   9    9.34    0.77
   2   3   9    4.19    0.62
   2   3  10   41.09    0.87
   2  -3  10    0.31    0.38
  -2   4  10   52.49    0.99
  -2   4  10    0.92    0.36
  -2   4   9    1.29    0.66
  -2   4   9    1.37    0.43
  -2   4   8    2.28    0.46
  -2   4   8    4.55    0.61
  -2   4   7    1.60    0.40
  -2   4   7    2.42    0.39
  -2   4   7    1.65    0.36
  -2   4   6   27.28    1.43
  -2   4   6   30.01    1.47
  -2  -4   6   24.59    2.48
  -2  -4   5    5.27    1.01
  -2  -4   5    6.05    0.97
  -2  -4   4    5.32    0.95
  -2  -4   4    5.93    0.89
  -2  -4   3   21.21    1.80
  -2  -4   3   19.08    1.70
  -2  -4   3   23.67    1.68
  -2  -4   2    4.74    0.77
  -2  -4   2    3.84    0.68
  -2  -4   1   -0.11    0.33
  -2   4   1    0.06    0.35
  -2  -4   1    0.07    0.35
  -2  -4   0   26.97    1.57
  -2  -4   0   25.95    1.71
   2  -4   0   21.11    1.59
   2   4   0   24.54    1.52
  -2   4   0   20.07    1.57
   2   4   1    2.48    0.50
  -2  -4  -1    3.18    0.57
   2  -4   1    3.08    0.64
  -2   4  -1    3.00    0.61
   2  -4   1    1.95    0.52
   2  -4   2   22.91    1.84
   2   4   3    8.47    1.05
   2  -4   3   10.78    1.26
   2   4   4   38.65    2.66
   2   4   5   34.14    1.61
   2   4   5   34.16    2.63
   2   4   5   34.67    1.63
   2   4   6   57.90    2.67
   2   4   7   12.69    0.84
   2  -4   8   46.58    2.39
   2   4   9    8.32    0.77
   2  -4   9   16.62    0.98
   2   4  10   65.93    1.15
   2  -4  10    5.09    0.80
  -2  -5  10    0.66    0.32
  -2   5  10    0.71    0.27
  -2   5   9   12.45    0.98
  -2   5   9    7.59    1.01
  -2   5   8   17.22    1.04
  -2   5   8   19.40    1.07
  -2   5   7   15.12    0.94
  -2   5   7   13.23    0.89
  -2   5   7   12.48    0.85
  -2   5   7   14.56    0.91
  -2   5   6    8.08    0.58
  -2   5   6    5.49    0.54
  -2  -5   5    5.29    1.11
  -2   5   5    4.25    0.45
  -2   5   5    4.65    0.44
  -2  -5   5    4.06    0.89
  -2  -5   4   13.71    1.47
  -2  -5   4   13.69    1.62
  -2  -5   3   29.31    2.30
  -2  -5   3   29.23    2.36
  -2  -5   3   28.99    2.14
  -2  -5   2   10.37    1.26
  -2  -5   2    9.43    1.09
  -2  -5   1    0.98    0.51
  -2  -5   1    1.12    0.47
  -2   5   1    0.57    0.39
  -2   5   0    1.65    0.48
   2  -5   0    1.40    0.53
  -2   5  -1    0.89    0.39
   2  -5   1    0.61    0.43
  -2   5  -2   11.01    1.32
   2  -5   2   14.29    1.52
   2  -5   3    0.25    0.41
  -2  -5  -3    0.20    0.42
   2   5   3    0.30    0.36
   2   5   4   30.11    2.39
   2   5   5   59.31    2.80
   2   5   5   58.14    2.79
   2   5   5   55.80    3.91
   2   5   6    8.43    0.67
   2   5   6    7.92    0.66
   2  -5   7   88.95    4.07
   2   5   7   92.31    4.05
   2  -5   8   10.28    0.80
   2   5   8    9.58    0.68
   2  -5   9   58.80    2.53
   2   5   9   56.84    2.42
  -2   6  10   21.59    1.09
  -2  -6  10   23.27    1.15
  -2   6   9    3.68    0.75
  -2   6   9    8.20    0.69
  -2   6   8    5.93    0.64
  -2   6   8    7.79    0.79
  -2   6   7   -0.05    0.31
  -2   6   7    0.34    0.27
  -2   6   7   -0.08    0.33
  -2   6   6   34.11    1.70
  -2   6   6   33.80    1.66
  -2   6   6   30.36    1.59
  -2   6   5   14.82    0.93
  -2  -6   5   13.92    1.68
  -2   6   5   14.52    0.91
  -2   6   4    3.57    0.41
  -2   6   4    3.69    0.42
  -2  -6   4    3.47    0.83
  -2  -6   4    2.31    0.84
  -2   6   4    3.46    0.40
  -2  -6   3    0.44    0.52
  -2  -6   3    0.76    0.56
  -2  -6   3    0.24    0.50
  -2  -6   2    0.97    0.55
  -2  -6   2    0.55    0.60
  -2  -6   1    1.88    0.63
  -2   6   0   37.64    2.58
   2  -6   0   37.50    2.78
   2  -6   1    8.43    1.24
  -2   6  -1    7.61    1.13
  -2   6  -2   15.07    1.63
   2  -6   2   12.23    1.61
   2   6   3    9.71    1.28
   2   6   3   13.52    0.82
   2  -6   3   13.04    1.65
  -2   6  -3   11.22    1.55
   2   6   4    5.00    0.49
  -2   6  -4    4.35    1.04
   2   6   4    4.65    0.95
   2   6   4    4.47    0.46
   2   6   5   -0.12    0.30
   2   6   6   27.18    1.43
   2   6   6   26.53    1.44
   2   6   7    0.12    0.41
   2  -6   7    0.76    0.32
   2   6   7    0.28    0.31
   2   6   8   44.47    2.04
   2   6   8   50.04    2.04
   2   6   9   12.10    0.83
   2   6   9    6.31    0.69
  -2   7   9    0.16    0.23
  -2   7   8   -0.88    0.52
  -2   7   8    0.52    0.28
  -2   7   7    0.17    0.28
  -2   7   7   -0.11    0.31
  -2   7   6    4.68    0.53
  -2   7   5    4.87    0.53
  -2   7   5    3.60    0.50
  -2   7   4   22.21    1.25
  -2   7   4   23.29    1.23
  -2   7   4   20.33    1.20
  -2   7   3   29.13    1.57
  -2  -7   3   27.43    2.76
  -2  -7   3   24.77    2.64
  -2   7   3   35.20    1.63
  -2   7   3   33.48    1.64
  -2   7   2    0.26    0.25
  -2  -7   2   -0.17    0.51
  -2  -7   1   20.57    2.21
   2  -7  -1   25.35    2.38
   2  -7   0    0.16    0.53
   2   7   1   80.27    3.57
   2  -7   1   74.59    4.91
   2   7   2    0.90    0.32
   2  -7   2    1.74    0.86
  -2   7  -2    1.23    0.65
  -2   7  -3   -0.17    0.59
   2   7   4    0.93    0.31
   2   7   4    1.56    0.38
   2   7   5    2.39    0.38
   2   7   5    2.23    0.40
   2   7   6    2.77    0.40
   2   7   7    9.09    0.69
   2  -7   7   10.87    0.78
   2  -7   8    8.20    0.68
   2   7   8    8.73    0.67
  -2   8   7    9.02    0.68
  -2   8   7    9.17    0.66
  -2   8   6    2.31    0.43
  -2   8   5   46.92    2.31
  -2   8   4    1.61    0.38
  -2   8   4    2.28    0.40
  -2   8   4    1.76    0.42
  -2   8   3    2.06    0.38
  -2   8   3    1.77    0.40
  -2   8   3    1.57    0.34
  -2   8   2   47.24    2.26
  -2   8   1   10.12    0.72
  -2   8   0   19.17    1.11
  -2   8  -1   14.61    0.94
   2   8   3    4.04    0.56
   2   8   4    6.11    0.60
   2   8   5    0.33    0.29
   2   8   5    0.38    0.31
   2   8   6    1.79    0.35
   2   8   7    9.04    0.68
   2  -8   7    9.38    0.73
   2   8   8    0.07    0.20
   2  -8   8    0.30    0.22
  -2   9   7    4.59    0.43
  -2   9   6    4.01    0.48
  -2   9   5    0.38    0.34
  -2   9   4   24.39    1.32
  -2   9   4   24.14    1.36
  -2   9   4   24.73    1.39
  -2   9   3    4.86    0.53
  -2   9   3    4.72    0.56
  -2   9   3    4.58    0.51
  -2   9   2    7.64    0.64
  -2   9   2    7.46    0.64
  -2   9   1    2.29    0.40
   2   9  -1    1.86    0.39
  -2   9   0    0.56    0.34
  -2   9  -1    3.74    0.50
  -2   9  -2    3.53    0.50
   2   9   2    2.98    0.48
  -2   9  -3   11.32    0.82
   2   9   3   10.10    0.80
   2   9   4    0.80    0.36
   2   9   5    0.90    0.32
   2   9   6    0.76    0.28
   2  -9   7    0.02    0.21
   2   9   7    0.14    0.21
   2  10  -6    0.25    0.25
  -2  10   6    0.62    0.25
  -2  10   5    1.86    0.36
  -2  10   4    0.41    0.29
  -2  10   4    0.09    0.25
   2  10  -4    0.23    0.32
  -2  10   4   -0.06    0.32
  -2  10   3    0.25    0.28
   2  10  -3    0.41    0.33
  -2  10   3    0.23    0.28
  -2  10   2    0.71    0.32
  -2  10   2    0.27    0.29
   2  10  -2    0.70    0.35
  -2  10   1    3.36    0.46
   2  10  -1    3.49    0.46
  -2  10   1    3.68    0.46
  -2  10   0    7.33    0.65
  -2  10  -1    0.03    0.33
  -2  10  -2    3.96    0.52
  -2  10  -3    5.81    0.56
   2  10   3    5.86    0.58
   2  10   4    0.07    0.29
   2  10   5    0.73    0.28
   2 -10   6    1.16    0.24
   2  10   6    0.74    0.22
  -2  11   5   -0.09    0.20
   2  11  -5   -0.17    0.21
   2  11  -4    4.36    0.45
  -2  11   3    1.25    0.28
  -2  11   3    0.71    0.26
   2  11  -3    0.88    0.31
  -2  11   2   -0.17    0.25
   2  11  -2    0.19    0.28
  -2  11   2    0.02    0.26
  -2  11   1    0.14    0.27
   2  11  -1    0.19    0.27
  -2  11   1   -0.02    0.24
  -2  11   0    1.22    0.31
  -2  11   0    1.53    0.37
  -2  11  -1    6.77    0.59
  -2  11  -2    0.60    0.29
   2  11   3    0.30    0.28
  -2  11  -3    0.54    0.27
   2  11   4   13.06    0.78
   2  11   5    0.40    0.20
   2  12  -3    5.79    0.42
  -2  12   3    4.64    0.37
   2  12  -2   10.18    0.62
  -2  12   2    9.76    0.61
  -2  12   1    0.22    0.22
   2  12  -1    0.21    0.21
  -2  12   0    5.30    0.45
  -2  12  -1    0.72    0.25
  -2  12  -2    5.48    0.43
  -3   0  11   -0.10    0.32
  -3   0  10   37.91    1.95
  -3   0   9   -0.14    0.39
  -3   0   8    5.00    0.60
  -3   0   7    0.09    0.35
  -3   0   7   -0.35    0.62
  -3   0   7   -0.19    0.64
  -3   0   6  183.13    8.94
  -3   0   6  168.58    8.47
  -3   0   6  170.29    9.04
  -3   0   5   -0.09    0.37
  -3   0   4   44.53    2.51
  -3   0   4   47.15    2.67
  -3   0   3    0.09    0.31
  -3   0   3   -0.05    0.35
  -3   0   2    9.21    0.81
  -3   0   2   10.02    0.82
  -3   0   1    0.15    0.24
  -3   0   1    0.15    0.25
  -3   0   1   -0.07    0.23
   3   0   0    6.52    0.59
   3   0   0    6.36    0.59
   3   0   1    0.21    0.26
   3   0   1    0.02    0.20
  -3   0  -1    0.08    0.21
   3   0   1   -0.05    0.29
   3   0   2  390.24   16.30
   3   0   2  386.29   16.32
   3   0   2  368.25   16.04
   3   0   3   -0.26    0.42
   3   0   3    0.17    0.46
   3   0   3    0.18    0.33
   3   0   4  508.70   22.59
   3   0   4  560.25   23.11
   3   0   5   -0.14    0.49
   3   0   6   71.67    3.05
   3   0   6   67.48    3.04
   3   0   6   62.02    3.06
   3   0   7   -0.10    0.43
   3   0   7   -0.06    0.35
   3   0   8   20.47    1.29
   3   0   8   18.06    1.11
   3   0   8   20.39    1.30
   3   0   9    0.15    0.45
   3   0   9   -0.04    0.40
   3   0  10   27.86    1.46
   3   0  10   26.80    1.44
  -3  -1  11    5.41    0.54
  -3   1  11    4.74    0.50
  -3  -1  10    4.20    0.56
  -3   1  10    4.41    0.53
  -3  -1   9    0.52    0.43
  -3   1   9    0.53    0.38
  -3  -1   8   45.27    2.27
  -3   1   8   45.32    2.18
  -3   1   8   45.02    2.26
  -3  -1   7   75.01    4.90
  -3  -1   7   84.05    5.49
  -3   1   7   73.90    5.23
  -3   1   7   85.49    3.72
  -3  -1   7   80.45    5.29
  -3   1   7   78.15    5.20
  -3  -1   7   88.20    3.82
  -3   1   7   82.50    3.79
  -3  -1   6   20.84    1.90
  -3  -1   6   21.58    2.25
  -3   1   6   22.22    2.16
  -3  -1   6   20.78    2.09
  -3   1   6   17.96    2.14
  -3  -1   5  502.95   22.00
  -3  -1   5  534.46   22.31
  -3  -1   4   10.34    1.11
  -3   1   4   12.00    1.14
  -3  -1   4   13.06    1.17
  -3  -1   4    9.36    0.97
  -3   1   3   44.58    2.60
  -3  -1   3   51.90    2.72
  -3  -1   3   48.95    2.58
  -3  -1   2    9.66    0.84
   3  -1  -2   10.84    0.85
  -3  -1   2    9.44    0.83
  -3  -1   2   11.16    0.93
  -3   1   2   11.01    0.85
  -3   1   2   10.85    0.85
  -3   1   1    3.21    0.41
   3  -1  -1    3.15    0.49
  -3  -1   1    3.61    0.44
  -3  -1   1    3.21    0.46
  -3  -1   1    3.00    0.45
   3   1   0   55.94    2.45
   3  -1   0   45.53    2.36
  -3  -1   0   47.65    2.40
  -3   1   0   45.81    2.40
  -3  -1   0   53.37    2.29
   3   1   1   18.87    1.15
   3   1   1   21.13    1.15
  -3   1  -1   16.36    1.13
   3  -1   1   20.03    1.20
   3   1   1   18.26    1.25
   3  -1   1   17.29    1.21
  -3  -1  -1   17.85    1.15
   3   1   1   20.26    1.21
   3  -1   2   42.22    2.35
   3   1   2   39.08    2.32
   3  -1   2   41.01    2.15
   3  -1   2   39.89    2.33
   3   1   2   39.62    2.29
   3   1   2   39.49    2.12
   3  -1   2   36.53    2.10
   3   1   3  150.20    6.87
   3   1   3  148.45    7.20
   3  -1   3  146.05    6.90
   3   1   3  139.69    6.85
   3  -1   3  170.02    7.41
   3  -1   3  156.90    7.27
   3   1   3  160.27    7.32
   3   1   4    9.40    1.07
   3   1   4   12.31    1.40
   3  -1   4   10.34    1.13
   3  -1   4   12.07    1.41
   3  -1   5   12.64    1.66
   3   1   5   17.30    1.85
   3   1   6   21.37    1.22
   3  -1   6   20.85    1.26
   3   1   6   19.33    2.24
   3   1   6   23.06    1.24
   3  -1   6   24.52    1.26
   3  -1   6   22.25    1.24
   3  -1   6   20.39    2.29
   3   1   6   23.25    1.23
   3   1   6   23.09    1.30
   3  -1   7   -0.03    0.34
   3   1   7    0.12    0.33
   3  -1   7    6.24    0.65
   3   1   7    6.49    0.63
   3   1   7   -0.04    0.41
   3  -1   7    0.03    0.40
   3  -1   7    0.30    0.39
   3   1   8   29.07    1.73
   3   1   8   30.97    1.64
   3  -1   8   32.12    1.76
   3  -1   8   31.28    1.77
   3   1   8   30.11    1.76
   3  -1   8   31.87    1.62
   3  -1   8   33.71    1.78
   3  -1   9    7.89    0.79
   3   1   9    7.08    0.80
   3   1   9    6.98    0.78
   3  -1   9    7.88    0.80
   3  -1   9    6.62    0.79
   3  -1  10   -0.13    0.32
   3   1  10    0.29    0.32
   3  -1  10    0.12    0.32
   3   1  10   -0.12    0.32
  -3   2  11   12.57    0.79
  -3  -2  10   38.70    1.91
  -3   2  10   36.05    1.88
  -3  -2   9    0.10    0.38
  -3   2   9    0.06    0.39
  -3   2   9   -0.08    0.33
  -3   2   8   51.97    2.56
  -3  -2   8   59.61    2.70
  -3   2   8   52.34    2.65
  -3   2   8   60.66    2.65
  -3   2   7    1.70    0.32
  -3   2   7    1.18    0.33
  -3   2   7    0.33    0.87
  -3   2   7    1.54    0.37
  -3  -2   7    0.89    0.69
  -3  -2   6   50.35    3.84
  -3   2   6   55.20    3.70
  -3  -2   6   51.65    3.63
  -3  -2   6   59.53    3.65
  -3  -2   5    0.42    0.42
  -3  -2   5    0.88    0.46
  -3  -2   5    0.72    0.49
  -3  -2   4    8.50    1.02
  -3  -2   4   10.26    1.01
  -3  -2   3   30.08    1.79
  -3   2   3   27.80    1.76
  -3  -2   3   26.08    1.69
  -3  -2   3   28.52    1.88
  -3  -2   2  661.56   27.54
  -3   2   2  700.22   27.58
  -3  -2   2  691.17   27.57
  -3  -2   2  598.12   27.54
  -3  -2   2  654.03   27.65
  -3  -2   1   26.64    1.50
  -3  -2   1   28.30    1.52
  -3   2   1   24.03    1.53
  -3  -2   1   26.14    1.58
   3   2   0  393.14   16.25
   3   2   0  391.13   16.36
  -3   2   0  375.87   16.42
   3   2   0  389.41   16.37
  -3  -2   0  408.39   16.40
   3  -2   0  382.66   16.21
   3  -2   0  383.40   16.32
   3   2   1   51.68    2.58
  -3   2  -1   46.23    2.59
   3   2   1   46.83    2.55
  -3  -2  -1   50.52    2.58
   3  -2   1   54.10    2.59
   3   2   2    0.12    0.36
   3  -2   2    0.22    0.26
   3  -2   2   -0.45    0.35
   3   2   2    0.17    0.24
   3  -2   2    0.06    0.30
   3  -2   2   -0.12    0.30
   3   2   2   -0.19    0.35
   3  -2   3   51.13    3.15
   3   2   3   53.77    2.94
   3  -2   3   52.44    2.86
   3  -2   3   52.33    3.11
   3   2   3   56.31    3.13
   3   2   3   48.91    2.79
   3   2   3   55.12    3.16
   3  -2   4   35.41    2.54
   3   2   4   30.86    2.13
   3   2   4   27.46    2.31
   3  -2   5   33.00    2.73
   3   2   5   33.66    2.78
   3  -2   6   37.50    2.06
   3   2   6   46.66    2.17
   3  -2   6   40.12    3.36
   3  -2   6   47.59    2.10
   3   2   7   29.52    1.61
   3  -2   7   29.08    1.72
   3   2   7   27.32    1.68
   3  -2   7   27.11    1.54
   3   2   7   43.28    1.71
   3  -2   7   25.47    1.62
   3  -2   7   46.66    1.76
   3   2   7   25.53    1.64
   3   2   8   -0.22    0.41
   3   2   8   -0.53    0.43
   3  -2   8    0.20    0.43
   3  -2   8    0.10    0.41
   3  -2   8    0.55    0.44
   3   2   9    0.12    0.38
   3  -2   9   -0.06    0.38
   3  -2   9    0.40    0.40
   3   2   9    0.39    0.40
   3  -2   9    0.40    0.37
   3   2  10    0.56    0.30
   3  -2  10    0.46    0.28
   3  -2  10    0.30    0.29
   3   2  10    0.10    0.29
  -3  -3  11    1.72    0.33
  -3   3  10    5.12    0.50
  -3   3   9    4.40    0.68
  -3   3   9   55.95    1.28
  -3   3   8  209.52    8.36
  -3   3   8  198.87    8.28
  -3   3   8  182.20    8.24
  -3   3   7    0.22    0.29
  -3   3   7    0.76    0.30
  -3  -3   6    6.99    1.20
  -3  -3   6    8.29    1.28
  -3  -3   5   23.80    2.04
  -3  -3   5   23.97    2.05
  -3  -3   4  155.08    7.68
  -3   3   4  165.52    7.56
  -3  -3   3    2.93    0.65
  -3   3   3    4.54    0.68
  -3  -3   2   20.63    1.42
  -3  -3   2   18.34    1.43
  -3  -3   2   20.81    1.54
  -3   3   2   23.25    1.51
  -3  -3   1    0.47    0.33
  -3   3   1    0.29    0.37
  -3  -3   0   60.61    3.05
   3  -3   0   57.49    3.13
  -3   3   0   62.23    3.18
   3   3   0   61.30    3.04
  -3  -3  -1   37.97    2.16
   3  -3   1   40.05    2.26
  -3   3  -1   34.74    2.18
   3  -3   1   40.26    2.30
   3   3   1   36.20    2.13
  -3  -3  -2  139.03    6.36
   3  -3   2  130.91    6.40
   3   3   3   14.18    1.32
   3   3   4   46.76    2.95
   3   3   5   51.58    3.37
   3   3   6   46.52    2.12
   3  -3   6   40.84    2.03
   3  -3   6   43.89    2.12
   3  -3   7   28.48    1.87
   3   3   7   29.01    1.78
   3  -3   8    3.27    0.60
   3  -3   9   -0.03    0.39
   3  -3  10   31.79    1.56
  -3  -4  11   56.16    2.53
  -3   4  10    2.15    0.36
  -3   4   9   44.38    2.91
  -3   4   9   60.66    2.96
  -3   4   8   41.15    1.93
  -3   4   8   37.83    1.91
  -3   4   8   35.26    1.83
  -3   4   7   47.96    2.36
  -3   4   7   47.49    2.36
  -3   4   7   53.03    2.41
  -3   4   6    0.50    0.29
  -3   4   6    0.19    0.24
  -3  -4   6    0.16    0.43
  -3   4   6    0.24    0.27
  -3  -4   6    0.93    0.67
  -3  -4   5    1.34    0.65
  -3  -4   4  263.67   12.16
  -3  -4   3  199.98    9.45
  -3   4   3  200.75    9.28
  -3  -4   3  212.96    9.68
  -3  -4   2   54.27    3.18
  -3  -4   2   58.29    3.16
  -3  -4   2   59.10    3.38
  -3  -4   1    4.34    0.63
  -3   4   1    4.46    0.72
   3   4  -1    4.25    0.61
   3  -4  -1    4.45    0.68
  -3   4   0   76.58    3.94
   3  -4   0   74.49    3.90
   3   4   0   73.17    3.73
  -3   4  -1  306.70   13.40
   3   4   1  280.58   13.15
  -3  -4  -1  328.61   13.32
   3  -4   1  317.78   13.50
   3  -4   1  291.38   13.40
   3  -4   2    7.90    1.07
   3  -4   2    8.50    1.08
  -3  -4  -2    9.06    1.04
  -3   4  -2    6.92    1.04
   3   4   3   21.27    1.81
  -3  -4  -3   21.08    1.81
   3   4   4   11.80    1.43
   3   4   5   18.26    1.11
   3   4   5   21.44    1.13
   3  -4   5   19.83    1.05
   3   4   5   22.29    1.13
   3   4   5   21.95    2.04
   3  -4   6   93.62    4.14
   3   4   6   86.35    4.06
   3   4   6   98.01    4.13
   3   4   7   69.54    3.49
   3  -4   7   97.22    3.79
   3  -4   8    9.35    0.84
   3   4   9    3.64    0.58
   3  -4   9   10.23    0.72
   3  -4  10    0.02    0.23
  -3   5  10    0.24    0.25
  -3   5   9    7.95    0.73
  -3   5   9    4.42    0.80
  -3   5   8   35.26    1.84
  -3   5   8   35.13    1.91
  -3   5   7   84.94    4.07
  -3   5   7   80.47    4.08
  -3   5   6  122.64    5.43
  -3   5   6  119.19    5.42
  -3   5   6  134.72    5.49
  -3   5   6  132.01    5.48
  -3   5   5    3.64    0.40
  -3  -5   5    3.33    0.93
  -3  -5   5    3.06    0.86
  -3   5   5    2.44    0.39
  -3   5   5    2.55    0.35
  -3   5   5    3.02    0.39
  -3  -5   4   18.24    1.78
  -3  -5   4   23.37    2.13
  -3  -5   3    0.47    0.42
  -3  -5   3    0.49    0.44
  -3  -5   3    0.66    0.50
  -3  -5   2   59.88    3.57
  -3  -5   2   71.67    4.01
  -3   5   1    1.45    0.55
  -3  -5   1    2.10    0.55
   3  -5   0  128.48    6.25
   3  -5   0  116.74    6.03
  -3   5   0  120.09    6.05
   3   5   0  119.94    5.79
  -3   5  -1   -0.10    0.35
   3  -5   1   -0.10    0.40
   3  -5   1   -0.11    0.42
  -3   5  -2    9.79    1.26
  -3  -5  -2    7.95    1.08
   3  -5   2   10.93    1.34
  -3   5  -3   80.24    4.79
   3   5   3   75.51    4.43
  -3  -5  -3   81.58    4.51
   3   5   4  108.52    4.61
   3   5   4  102.46    5.74
   3   5   4  106.26    4.60
  -3  -5  -4   91.11    5.62
   3   5   5   63.58    2.81
   3   5   5   58.65    2.77
   3   5   5   59.09    2.78
   3   5   6  106.52    4.78
   3   5   6  110.58    4.77
   3  -5   7    7.90    0.68
   3   5   7    5.73    0.58
   3  -5   7    7.92    0.74
   3  -5   8    1.35    0.42
   3   5   8    0.96    0.32
   3  -5   9    0.14    0.29
   3   5   9    3.55    0.48
  -3   6  10    1.92    0.29
   3  -6 -10    1.29    0.25
  -3  -6  10    2.04    0.32
  -3   6   9   12.92    0.99
  -3   6   9   18.69    0.96
  -3   6   8   -0.03    0.29
  -3   6   8   -1.13    0.59
  -3   6   7   61.47    2.80
  -3   6   7   66.69    2.83
  -3   6   7   64.40    2.84
  -3   6   6    1.10    0.34
  -3   6   6    1.65    0.39
  -3   6   6    0.69    0.31
  -3  -6   5    8.53    1.32
  -3   6   5    8.13    0.64
  -3   6   5    8.58    0.66
  -3   6   5    7.95    0.67
  -3  -6   4    1.72    0.68
  -3   6   4    1.70    0.32
  -3   6   4    1.45    0.34
  -3   6   4    1.59    0.30
  -3  -6   4    1.80    0.79
  -3  -6   3   27.58    2.29
  -3  -6   3   28.01    2.44
  -3  -6   3   27.65    2.54
  -3  -6   2    8.08    1.13
  -3  -6   2    8.83    1.31
  -3  -6   1    0.28    0.51
  -3   6   1    0.11    0.43
  -3   6   0   -0.11    0.41
   3  -6   0    0.26    0.38
  -3   6  -1   28.75    2.33
   3  -6   1   29.35    2.42
   3  -6   2   -0.15    0.51
  -3   6  -2    0.28    0.53
   3   6   3    1.23    0.31
   3   6   3    1.73    0.61
  -3   6  -3    0.95    0.57
   3   6   4   76.66    3.28
   3   6   4   66.67    4.40
   3   6   4   69.57    3.23
  -3   6  -4   64.28    4.71
   3   6   4   72.50    3.26
   3   6   5   33.16    1.70
   3   6   5   31.34    1.65
   3   6   5   34.55    1.70
   3   6   6   29.00    1.50
   3   6   6   27.82    1.50
   3  -6   7    0.60    0.36
   3   6   7    0.05    0.29
   3  -6   8   10.66    0.73
   3   6   8    9.67    0.68
   3   6   9    7.23    0.92
   3   6   9   44.83    1.10
  -3   7   9    0.97    0.27
  -3   7   8    1.77    0.34
  -3   7   7   15.55    0.98
  -3   7   7   15.14    0.97
  -3   7   7   14.92    0.95
  -3   7   6   28.89    1.54
  -3   7   6   30.35    1.59
  -3   7   5   53.45    2.58
  -3   7   5   54.11    2.59
  -3   7   5   54.57    2.55
  -3   7   4    2.77    0.40
  -3   7   4    2.39    0.40
  -3   7   4    2.95    0.45
  -3   7   3   14.21    0.91
  -3  -7   3   17.28    2.00
  -3   7   3   16.14    0.94
  -3   7   3   15.70    0.97
  -3  -7   3   14.80    1.93
  -3  -7   2   46.21    3.73
  -3   7   2   53.48    2.45
  -3   7   1    1.16    0.31
  -3  -7   1    0.34    0.61
   3  -7  -1    1.81    0.72
   3  -7   0   13.14    1.76
  -3   7   0   17.09    0.96
   3  -7   1    1.67    0.77
  -3   7  -1    1.01    0.63
   3   7   1    1.23    0.34
   3   7   2   10.22    0.74
   3  -7   2    7.15    1.44
  -3   7  -2    8.53    1.42
   3   7   3    2.92    0.44
   3   7   4    0.32    0.28
   3   7   4    0.37    0.27
   3   7   5    1.32    0.36
   3   7   5    1.30    0.34
   3   7   5    1.81    0.35
   3   7   6    7.12    0.60
   3  -7   7    3.51    0.45
   3   7   7    3.11    0.41
   3  -7   8    4.97    0.49
   3   7   8    4.36    0.46
  -3   8   7    8.33    0.64
  -3   8   6  101.38    4.57
  -3   8   6  103.84    4.52
  -3   8   5    0.39    0.33
  -3   8   5    0.85    0.39
  -3   8   5    0.90    0.37
  -3   8   4  193.99    8.13
  -3   8   4  184.65    8.09
  -3   8   4  190.66    8.15
  -3   8   3   45.28    2.13
  -3   8   3   40.51    2.11
  -3   8   3   44.93    2.17
  -3   8   2    0.74    0.33
  -3   8   1  117.07    5.12
  -3   8   0    2.79    0.42
   3   8   1   38.86    1.87
  -3   8  -1   33.74    1.80
   3   8   4   55.87    2.73
   3   8   4   64.28    2.83
   3   8   4   60.45    2.78
   3   8   5    0.86    0.34
   3   8   5    1.24    0.32
   3   8   5    1.17    0.33
   3  -8   6    2.29    0.42
   3   8   6    2.28    0.35
   3  -8   7    0.20    0.27
   3   8   7    0.34    0.25
  -3   9   7    0.08    0.25
  -3   9   6    9.48    0.71
  -3   9   5   36.18    1.84
  -3   9   5   39.04    1.92
  -3   9   4   31.53    1.64
  -3   9   4   32.36    1.67
  -3   9   4   29.35    1.59
  -3   9   3    4.86    0.52
  -3   9   3    3.59    0.48
  -3   9   2    7.42    0.63
  -3   9   2    6.84    0.61
  -3   9   1    0.37    0.31
  -3   9   0   26.44    1.44
  -3   9  -1    8.73    0.72
   3   9   2   77.22    3.59
   3   9   3   96.38    4.32
   3   9   4    0.27    0.25
   3   9   4    0.33    0.33
   3   9   5   14.80    0.90
   3   9   6   15.30    0.86
   3  -9   6   16.77    0.93
   3   9   7    1.50    0.24
   3  -9   7    1.59    0.25
   3  10  -7    8.61    0.54
  -3  10   6    0.12    0.23
  -3  10   5    0.24    0.25
  -3  10   4    1.48    0.32
  -3  10   4    1.33    0.38
  -3  10   4    1.61    0.34
   3  10  -3   12.05    0.84
  -3  10   3   11.30    0.79
  -3  10   3   12.73    0.83
   3  10  -2   23.31    1.29
  -3  10   2   23.77    1.30
  -3  10   2   22.84    1.28
  -3  10   1   80.39    3.64
  -3  10   0    1.31    0.38
  -3  10  -1    1.95    0.40
  -3  10  -2    1.31    0.36
   3  10   2    0.95    0.38
   3  10   3    0.40    0.26
   3  10   3    0.24    0.31
   3  10   4   24.83    1.23
   3  10   4   22.62    1.25
   3 -10   5    6.33    0.49
   3  10   5    6.72    0.51
   3 -10   6   12.36    0.68
   3  11  -5   24.03    1.20
  -3  11   4    1.21    0.27
   3  11  -4    1.61    0.33
  -3  11   3    0.18    0.24
  -3  11   3    0.08    0.24
   3  11  -3   -0.20    0.27
  -3  11   2   25.43    1.32
   3  11  -2   25.58    1.32
  -3  11   2   25.38    1.32
  -3  11   1    0.12    0.26
  -3  11   1    0.33    0.25
  -3  11   0    6.98    0.57
  -3  11   0    5.91    0.52
  -3  11  -1    6.92    0.59
  -3  11  -2    0.15    0.25
   3  11   3    4.84    0.42
   3  11   3    4.36    0.44
   3  11   4    0.07    0.22
  -3  12   3   13.16    0.70
   3  12  -3   12.19    0.70
  -3  12   2    0.86    0.21
  -3  12   2    0.95    0.21
  -3  12   1   37.95    1.79
  -3  12   1   39.07    1.78
  -3  12   0    0.61    0.21
  -3  12   0    0.62    0.25
  -3  12  -1    3.66    0.36
   3  12   2   12.24    0.67
  -4   0  11    0.41    0.33
  -4   0  10   53.29    2.57
  -4   0   9   -0.07    0.39
  -4   0   8   12.62    0.93
  -4   0   7    0.50    0.38
  -4   0   7    0.09    0.29
  -4   0   7    0.04    0.26
  -4   0   7    0.23    0.28
  -4   0   7   -0.59    0.73
  -4   0   7    0.18    0.60
  -4   0   6    0.24    0.44
  -4   0   5    0.16    0.41
  -4   0   5   -0.10    0.39
  -4   0   4   69.26    3.72
  -4   0   4   70.05    3.62
  -4   0   3   -0.05    0.31
  -4   0   3    0.06    0.34
  -4   0   2 9999.00  402.88
  -4   0   2 9870.76  402.80
  -4   0   2 9737.10  402.84
   4   0  -1    0.13    0.31
  -4   0   1   -0.22    0.29
  -4   0   1   -0.09    0.27
   4   0   0 8548.02  349.85
   4   0   0 8582.61  349.78
   4   0   1   -0.05    0.28
   4   0   1    0.53    0.36
  -4   0  -1    0.04    0.19
   4   0   1    0.09    0.21
   4   0   2  311.95   13.29
   4   0   2  293.83   12.95
   4   0   3    0.10    0.45
   4   0   3    0.48    0.44
   4   0   3   -0.07    0.32
   4   0   4    3.34    0.81
   4   0   4    2.41    0.73
   4   0   4    2.66    0.67
   4   0   5    0.15    0.54
   4   0   6   53.14    2.44
   4   0   6   55.30    2.53
   4   0   6   47.65    2.40
   4   0   6   51.08    2.50
   4   0   6   48.59    2.47
   4   0   6   51.92    2.43
   4   0   7   -0.18    0.36
   4   0   7    0.14    0.41
   4   0   7   -0.04    0.40
   4   0   7    0.49    0.40
   4   0   8   11.20    0.92
   4   0   8   12.40    0.92
   4   0   9   -0.50    0.45
   4   0   9    0.97    0.41
   4   0  10    6.25    0.55
  -4  -1  11   25.55    1.34
  -4   1  11   23.86    1.30
  -4  -1  10   78.79    3.47
  -4   1  10   70.80    3.40
  -4   1   9   12.60    0.90
  -4   1   9   13.69    0.98
  -4   1   8   13.74    0.91
  -4   1   8   13.53    0.96
  -4   1   8   14.73    0.93
  -4  -1   8   15.51    1.02
  -4   1   7   22.79    1.23
  -4   1   7   20.36    1.14
  -4   1   7   21.45    1.16
  -4  -1   7   20.09    2.37
  -4  -1   7   20.89    1.13
  -4  -1   7   20.33    1.13
  -4   1   7   17.86    2.23
  -4  -1   7   19.98    2.06
  -4  -1   7   15.44    2.31
  -4  -1   7   22.83    1.25
  -4  -1   6   68.86    4.12
  -4  -1   5   52.38    3.03
  -4   1   5   50.13    3.00
  -4  -1   5   52.63    3.18
  -4  -1   4   12.03    1.13
  -4  -1   4   10.42    1.14
  -4   1   4   13.82    1.23
  -4  -1   3    0.40    0.34
  -4  -1   3    0.29    0.36
  -4  -1   3    0.50    0.38
  -4  -1   3    0.56    0.40
  -4   1   3    0.24    0.33
  -4  -1   2  681.40   28.50
   4  -1  -2  688.21   28.50
  -4  -1   2  675.82   28.40
  -4  -1   2  681.78   28.44
  -4   1   2  682.65   28.45
  -4   1   2  684.79   28.38
  -4   1   1 3002.17  123.45
   4  -1  -1 3044.01  123.67
  -4  -1   1 3030.66  123.46
  -4   1   1 2996.26  123.54
   4  -1   0  595.83   25.19
   4   1   0  620.82   25.38
   4   1   0  619.90   25.22
  -4   1   0  607.98   25.20
   4  -1   0  582.53   25.32
   4   1   1    7.16    0.81
   4   1   1    8.21    0.78
  -4  -1  -1    7.49    0.73
   4   1   1    6.87    0.69
   4  -1   1    8.72    0.85
   4  -1   1    7.75    0.75
  -4  -1  -2    0.33    0.27
   4   1   2   -0.07    0.38
   4   1   2    0.16    0.27
   4  -1   2    0.37    0.39
   4  -1   2    0.11    0.31
   4  -1   3   38.48    2.58
   4   1   3   38.01    2.30
   4   1   3   40.74    2.66
   4   1   3   36.98    2.55
   4  -1   3   39.92    2.65
   4  -1   3   35.29    2.27
   4  -1   4    7.15    1.16
   4  -1   4    9.55    1.11
   4   1   4    7.04    0.97
   4   1   4    6.24    1.07
   4   1   5   11.31    1.61
   4  -1   5   12.97    1.69
   4  -1   6    4.66    0.57
   4   1   6    4.89    0.59
   4  -1   6    5.24    0.56
   4   1   6    5.66    0.56
   4   1   6    5.74    0.55
   4  -1   6    4.87    0.60
   4   1   6    4.76    0.52
   4   1   6    6.03    0.66
   4  -1   6    3.78    0.55
   4  -1   6    4.97    0.52
   4   1   7   10.38    0.76
   4  -1   7    9.14    0.72
   4  -1   7    7.20    0.75
   4   1   7    9.52    0.82
   4  -1   7    6.76    0.72
   4  -1   7    7.09    0.72
   4   1   7    7.65    0.76
   4  -1   7    5.95    0.60
   4   1   7    8.47    0.68
   4  -1   8  128.82    5.37
   4   1   8  126.38    5.38
   4  -1   8  123.39    5.35
   4  -1   8  119.52    5.31
   4   1   8  124.62    5.35
   4  -1   8  105.37    5.11
   4   1   8  117.57    5.21
   4  -1   9   50.18    2.60
   4  -1   9   50.45    2.58
   4   1   9   54.23    2.63
   4   1   9   51.92    2.59
   4   1   9   44.02    2.42
   4  -1   9   50.60    2.56
   4   1  10   -0.41    0.30
   4  -1  10   -0.28    0.31
  -4   2  11    1.35    0.29
  -4  -2  10    0.64    0.36
  -4   2  10    0.90    0.35
  -4   2  10    0.37    0.31
  -4   2   9    0.03    0.32
  -4   2   9    0.03    0.38
  -4  -2   9    0.16    0.38
  -4   2   8    3.46    0.46
  -4   2   8    2.67    0.44
  -4  -2   8    3.55    0.46
  -4   2   8    2.46    0.40
  -4   2   8    1.99    0.42
  -4  -2   7   42.66    3.70
  -4   2   7   50.93    2.17
  -4   2   7   39.69    2.04
  -4   2   7   39.77    2.08
  -4   2   7   45.51    3.53
  -4  -2   7   43.63    3.30
  -4  -2   7   46.68    2.13
  -4   2   7   51.00    2.21
  -4  -2   6    2.04    0.67
  -4  -2   5    1.65    0.61
  -4  -2   5    0.87    0.47
  -4  -2   5    1.70    0.61
  -4  -2   4   80.17    4.22
  -4  -2   4   84.61    4.42
  -4  -2   3   51.92    2.95
  -4  -2   3   59.00    3.14
  -4  -2   3   57.47    3.03
  -4   2   3   54.09    2.98
  -4  -2   2  212.33    9.42
  -4  -2   2  222.27    9.43
  -4  -2   2  216.90    9.47
  -4   2   2  205.17    9.42
  -4  -2   1    4.32    0.54
  -4  -2   1    5.57    0.64
   4   2   0   31.79    1.74
  -4  -2   0   31.65    1.82
   4   2   0   32.78    1.89
   4  -2   0   30.13    1.70
   4   2   0   30.57    1.80
   4  -2   0   30.50    1.82
  -4   2   0   30.33    1.84
  -4   2  -1   10.96    0.95
   4   2   1    7.92    0.87
   4  -2   1    9.93    0.93
   4   2   1   10.65    0.92
  -4  -2  -1   10.28    0.92
   4  -2   2   49.22    2.84
   4  -2   2   47.23    2.59
  -4  -2  -2   46.63    2.67
   4   2   2   46.62    2.78
   4  -2   2   49.61    2.73
   4   2   2   47.75    2.56
   4  -2   3   11.41    1.09
   4   2   3   10.81    1.06
   4   2   3   12.04    1.30
   4  -2   3   10.95    1.31
   4   2   4    1.86    0.55
   4  -2   4    2.32    0.81
   4   2   4    1.26    0.65
   4  -2   4    2.40    0.62
   4  -2   5   22.60    1.24
   4  -2   5   21.66    2.20
   4   2   5   19.18    1.15
   4  -2   5   21.51    1.14
   4   2   6  145.72    6.41
   4  -2   6  149.09    6.41
   4   2   6  150.27    6.31
   4  -2   6  142.76    6.38
   4   2   6  144.58    6.39
   4  -2   6  162.52    6.49
   4  -2   6  156.21    6.34
   4  -2   6  129.72    6.28
   4   2   7   19.01    1.11
   4   2   7   15.86    1.15
   4  -2   7   16.02    1.17
   4   2   7   23.34    1.17
   4   2   7   15.50    1.16
   4  -2   7   22.59    1.18
   4  -2   7   13.45    1.09
   4  -2   7   13.13    1.10
   4  -2   7   23.81    1.12
   4   2   8   78.43    3.63
   4  -2   8   83.00    3.67
   4  -2   8   79.99    3.38
   4  -2   8   71.33    3.57
   4  -2   8   72.91    3.55
   4   2   8   75.27    3.59
   4   2   8   77.63    3.52
   4  -2   9    2.99    0.48
   4   2   9    3.17    0.49
   4  -2   9    2.76    0.48
   4  -2   9    2.53    0.46
   4   2   9    3.02    0.49
   4  -2  10    0.17    0.23
  -4   3  11   20.08    1.02
  -4   3  10    2.00    0.37
  -4   3   9  113.62    5.11
  -4   3   9  119.08    5.02
  -4   3   8   68.74    3.01
  -4   3   8   65.42    2.96
  -4   3   8   72.96    3.02
  -4   3   7   85.75    3.75
  -4   3   7   76.87    3.68
  -4  -3   7   82.96    3.76
  -4  -3   6    8.36    1.27
  -4   3   6    7.61    0.56
  -4  -3   6   10.57    1.43
  -4  -3   5    6.41    1.04
  -4  -3   5    6.56    1.06
  -4  -3   4  217.13   10.09
  -4  -3   4  201.37    9.87
  -4   3   4  237.28   10.05
  -4   3   3  181.91    8.48
  -4  -3   3  192.07    8.49
  -4  -3   3  180.77    8.47
  -4  -3   3  188.35    8.58
  -4   3   2  246.97   10.49
  -4  -3   2  241.51   10.45
  -4  -3   2  216.92   10.48
  -4   3   1  652.24   26.51
  -4  -3   1  605.51   26.46
  -4   3   0  303.81   13.50
   4   3   0  315.68   13.40
   4   3   1  197.03    8.47
  -4   3  -1  174.61    8.48
   4  -3   1  181.46    8.55
  -4  -3  -1  195.44    8.50
  -4  -3  -2  202.27    8.91
  -4   3  -2  191.40    8.95
   4  -3   2  188.76    8.94
  -4  -3  -3    1.49    0.56
  -4  -3  -4   41.95    2.96
   4   3   4   44.56    2.93
   4   3   5   37.44    1.81
   4  -3   5   34.45    1.78
   4  -3   5   41.99    1.92
  -4  -3  -5   30.79    2.69
   4   3   5   34.15    1.77
   4  -3   5   40.60    1.86
   4  -3   6   45.01    2.20
   4  -3   6   42.62    2.11
   4  -3   6   41.42    2.02
   4   3   7   29.24    1.94
   4  -3   7   32.19    2.06
   4  -3   8    7.09    0.74
   4   3   8    6.25    0.61
   4  -3   9    7.31    0.65
   4   3   9    3.78    0.60
  -4  -4  11    0.15    0.25
  -4   4  11    0.09    0.20
  -4   4  10   12.33    0.78
  -4   4   9   77.83    3.25
  -4   4   9   66.73    3.20
  -4   4   9   77.04    3.15
  -4   4   9   60.33    3.20
  -4   4   8   11.36    0.88
  -4   4   8    9.41    0.72
  -4   4   7  147.14    6.17
  -4   4   7  157.63    6.19
  -4   4   7  168.71    6.23
  -4   4   6   16.50    0.92
  -4   4   6   15.36    0.88
  -4   4   6   14.18    0.85
  -4   4   6   14.47    0.88
  -4  -4   6   16.36    1.89
  -4  -4   6   14.58    1.81
  -4  -4   5   39.48    2.93
  -4  -4   4    4.32    0.86
  -4   4   4    4.64    0.84
  -4  -4   3  320.75   13.60
  -4  -4   3  273.07   13.20
  -4   4   3  302.02   13.21
  -4  -4   2  323.07   14.41
   4   4  -1    1.43    0.42
  -4   4   1    0.33    0.38
  -4  -4   1    0.80    0.50
   4   4   0  289.61   13.27
  -4   4   0  304.83   13.50
   4  -4   0  325.96   13.57
  -4   4  -1  389.71   17.05
   4   4   1  399.20   16.90
   4  -4   1  376.59   17.05
  -4  -4  -1  394.20   16.94
  -4   4  -2   15.74    1.60
  -4  -4  -2   21.38    1.67
   4  -4   2   18.31    1.68
  -4  -4  -3   -0.11    0.47
  -4   4  -3    0.38    0.50
  -4  -4  -4   18.36    1.88
   4   4   4   20.50    1.94
   4   4   5  356.43   11.98
   4   4   5  364.40   11.95
   4   4   5  332.53   13.57
   4   4   5  339.81   11.95
   4   4   6   32.73    1.69
   4  -4   6   33.29    1.72
   4  -4   6   35.33    1.80
   4   4   6   30.41    1.63
   4  -4   7  136.60    5.62
   4  -4   7  117.02    5.46
   4  -4   8    5.70    0.64
   4   4   8    5.24    0.56
   4  -4   9    5.00    0.50
   4   4   9   -1.15    0.52
  -4   5  10   14.82    0.85
  -4   5   9  101.13    4.84
  -4   5   9  107.41    4.85
  -4   5   8  184.99    8.92
  -4   5   8  218.13    9.04
  -4   5   7   28.62    1.47
  -4   5   7   23.42    1.38
  -4   5   7   25.45    1.47
  -4   5   7   31.14    1.50
  -4   5   6   23.89    1.25
  -4   5   6   20.38    1.17
  -4   5   6   24.68    1.26
  -4   5   6   24.51    1.29
  -4   5   5    8.19    0.59
  -4  -5   5    7.84    1.31
  -4  -5   5    6.73    1.11
  -4   5   5    8.15    0.59
  -4   5   5    7.16    0.61
  -4   5   5    6.57    0.54
  -4  -5   4  160.19    8.22
  -4  -5   4  165.37    8.08
  -4  -5   3   58.04    3.52
  -4   5   3   57.12    3.51
  -4  -5   3   60.91    3.87
  -4  -5   2   -0.12    0.45
  -4  -5   2   -0.09    0.37
  -4   5   1   36.40    2.52
  -4  -5   1   35.75    2.61
   4  -5   0    2.83    0.75
   4   5   0    4.23    0.70
  -4   5   0    4.67    0.83
   4  -5   0    5.17    0.85
   4   5   1   46.17    2.84
  -4   5  -1   45.07    3.02
   4  -5   1   48.07    3.11
  -4  -5  -1   46.99    2.92
   4  -5   1   45.98    3.07
  -4  -5  -2  226.42   10.45
  -4   5  -2  219.83   10.63
  -4  -5  -3   29.70    2.41
   4   5   3   29.81    2.40
  -4   5  -3   30.59    2.59
   4   5   4   46.97    2.19
   4   5   4   45.47    3.26
  -4   5  -4   40.52    3.40
  -4  -5  -4   42.66    3.24
   4   5   4   46.16    2.18
   4   5   5    0.19    0.28
   4   5   5   -0.08    0.28
   4   5   5    0.05    0.31
   4   5   6  287.81   12.25
   4  -5   6  297.74   12.35
   4   5   7   15.17    0.97
   4  -5   7   16.65    1.05
   4  -5   8    2.21    0.44
   4  -5   9    2.69    0.37
   4   5   9    5.59    0.53
  -4   6  10   19.01    0.97
   4  -6 -10   18.47    0.96
  -4   6   9    3.16    0.41
  -4   6   9    3.43    0.43
  -4   6   8   12.75    0.86
  -4   6   8   11.00    0.92
  -4   6   7   12.94    0.86
  -4   6   7   10.60    0.73
  -4   6   7   12.27    0.82
  -4   6   7   12.34    0.82
  -4   6   6  171.01    7.44
  -4   6   6  178.60    7.46
  -4   6   6  173.20    7.50
  -4   6   5    7.21    0.57
  -4   6   5    6.21    0.56
  -4   6   5    5.54    0.57
  -4   6   4   58.98    2.63
  -4  -6   4   49.79    3.81
  -4   6   4   58.86    2.63
  -4  -6   4   53.92    3.71
  -4   6   4   54.10    2.64
  -4  -6   3   15.11    1.65
  -4  -6   3   14.59    1.83
  -4  -6   2   19.27    1.76
  -4  -6   2   16.56    1.88
  -4   6   1    2.15    0.66
  -4  -6   1    1.59    0.65
  -4   6   0   46.02    3.21
   4  -6   0   53.36    3.47
  -4   6  -1    5.95    1.07
   4  -6   1    6.33    1.15
   4   6   2   94.79    4.14
  -4   6  -2   86.63    5.39
  -4  -6  -3   20.01    2.00
   4   6   3   21.95    2.06
   4   6   3   19.94    1.14
  -4   6  -3   18.79    2.14
   4   6   4  168.00    7.14
   4   6   4  163.24    7.14
   4   6   4  170.48    7.13
   4   6   4  164.69    7.14
   4   6   5    1.03    0.36
   4   6   5    1.19    0.34
   4   6   5    0.92    0.33
   4   6   6    0.52    0.32
   4  -6   6    0.76    0.40
   4   6   6    0.70    0.30
   4   6   7   16.78    0.99
   4  -6   7   17.00    1.06
   4  -6   8   12.20    0.79
   4   6   8   13.59    0.78
  -4   7   9    6.93    0.50
  -4   7   9    6.12    0.50
   4  -7  -9    6.35    0.50
  -4   7   8   21.28    1.09
  -4   7   8   16.44    1.11
  -4   7   7    6.51    0.58
  -4   7   7    6.98    0.59
  -4   7   6    2.89    0.45
  -4   7   6    2.07    0.43
  -4   7   5    2.39    0.41
  -4   7   5    3.17    0.45
  -4   7   5    3.80    0.51
  -4   7   4    3.44    0.43
  -4   7   4    3.09    0.43
  -4   7   4    3.79    0.51
  -4  -7   3    0.59    0.66
  -4   7   3    0.86    0.31
  -4   7   3    0.90    0.33
  -4   7   3    0.54    0.27
  -4   7   2   38.21    1.84
  -4  -7   2   34.16    3.13
  -4   7   1  286.23   11.89
   4  -7  -1  263.09   13.49
  -4  -7   1  290.95   13.79
  -4   7   0   75.27    4.72
   4  -7   0   80.79    4.98
  -4   7  -1   10.93    1.57
   4   7   1   14.35    0.91
   4  -7   1   13.32    1.83
   4   7   2   34.73    1.75
  -4   7  -2   28.48    2.79
   4   7   3    8.04    0.67
   4   7   4   26.53    1.43
   4   7   4   27.94    1.45
   4   7   5    2.02    0.38
   4   7   5    1.70    0.37
   4  -7   6   28.89    1.45
   4   7   6   26.33    1.35
   4   7   7    3.82    0.42
   4  -7   7    4.76    0.51
   4   7   8    4.89    0.44
   4  -7   8    4.58    0.46
  -4   8   7    4.19    0.47
  -4   8   7    4.55    0.46
  -4   8   6   16.55    1.02
  -4   8   6   17.98    1.09
  -4   8   5  100.81    4.59
  -4   8   5  104.01    4.57
  -4   8   5  104.11    4.63
  -4   8   4    2.43    0.42
  -4   8   4    2.19    0.41
  -4   8   4    2.45    0.47
  -4   8   3   12.12    0.80
  -4   8   3   10.77    0.79
  -4   8   2  152.73    6.58
  -4   8   1    0.34    0.29
  -4   8   0  181.88    7.77
   4   8   1   28.86    1.57
   4   8   2    6.09    0.61
   4   8   4   57.23    2.51
   4   8   4   52.77    2.45
   4   8   5    5.13    0.50
   4   8   5    4.75    0.49
   4   8   5    5.65    0.52
   4   8   6    3.06    0.38
   4  -8   6    4.13    0.47
   4  -8   7    5.34    0.49
   4   8   7    4.33    0.44
  -4   9   7    1.68    0.31
  -4   9   6    2.97    0.38
  -4   9   5    1.09    0.34
  -4   9   5    2.23    0.45
  -4   9   4   32.53    1.68
  -4   9   4   29.84    1.63
  -4   9   4   34.60    1.74
  -4   9   3  295.28   12.69
  -4   9   3  310.57   12.73
  -4   9   2   46.12    2.23
  -4   9   1  389.19   16.25
  -4   9   0   61.09    2.86
   4   9   3    1.66    0.40
   4   9   4    1.03    0.29
   4   9   4    1.48    0.35
   4   9   5    3.45    0.38
   4  -9   5    3.59    0.42
   4   9   5    2.95    0.39
   4   9   5    3.34    0.38
   4   9   6    6.46    0.47
   4  -9   6    6.20    0.49
  -4  10   7   11.34    0.60
   4  10  -7    9.44    0.60
  -4  10   6    2.23    0.30
  -4  10   5    6.04    0.50
  -4  10   4   18.17    1.03
  -4  10   4   18.17    1.06
  -4  10   3    8.65    0.66
   4  10  -3    8.97    0.70
  -4  10   3    9.59    0.69
  -4  10   2   19.85    1.14
  -4  10   2   20.06    1.15
  -4  10   1    0.49    0.32
  -4  10   0   26.86    1.45
   4  10   2   19.69    1.15
   4  10   3    3.51    0.41
   4  10   3    4.17    0.47
   4  10   4   -0.08    0.26
   4  10   4   -0.08    0.22
   4  10   5    9.97    0.63
   4  10   5   10.43    0.62
   4  11  -5    2.86    0.33
  -4  11   5    2.69    0.29
  -4  11   4    6.37    0.48
   4  11  -4    6.71    0.52
  -4  11   3    7.14    0.56
  -4  11   3    7.42    0.55
   4  11  -3    8.05    0.58
  -4  11   2    0.40    0.23
  -4  11   2    0.13    0.25
  -4  11   1   14.60    0.87
  -4  11   1   14.09    0.85
  -4  11   0    1.54    0.31
  -4  11   0    1.58    0.33
   4  11   2   27.86    1.39
   4  11   3    1.61    0.27
   4  11   3    1.53    0.29
   4  11   4    5.23    0.41
   4  11   4    5.81    0.40
  -4  12   3    6.25    0.43
  -4  12   2    0.24    0.17
  -4  12   2    0.19    0.19
  -4  12   1    0.15    0.18
  -4  12   1    0.08    0.20
  -4  12   0    2.29    0.28
  -4  12   0    3.11    0.32
  -4  12  -1    1.10    0.21
   4  12   1    1.21    0.22
  -5   0  11   -0.14    0.30
  -5   0  10    1.44    0.38
  -5   0   9    0.14    0.31
  -5   0   9   -0.20    0.39
  -5   0   8   38.13    2.00
  -5   0   8   39.76    2.02
  -5   0   8   45.25    2.05
  -5   0   8   42.05    2.10
  -5   0   7   -0.05    0.28
  -5   0   7    0.09    0.30
  -5   0   7   -0.02    0.28
  -5   0   6   21.54    1.88
  -5   0   6   20.87    1.96
  -5   0   5   -0.10    0.39
  -5   0   5   -0.09    0.38
  -5   0   4  291.64   12.96
  -5   0   4  297.36   13.06
  -5   0   3    0.12    0.35
  -5   0   3   -0.13    0.34
  -5   0   2  230.93   10.46
   5   0  -2  238.01   10.58
  -5   0   2  249.03   10.41
  -5   0   1    0.50    0.32
  -5   0   1    0.50    0.33
   5   0  -1    0.06    0.29
   5   0   0  133.81    6.23
   5   0   0  132.91    6.31
   5   0   0  136.95    6.15
   5   0   1    0.06    0.32
   5   0   1    0.15    0.40
   5   0   2    9.95    0.96
   5   0   3   -0.12    0.45
   5   0   3   -0.16    0.38
   5   0   4   19.56    1.99
   5   0   4   18.49    1.74
   5   0   5   -0.07    0.29
   5   0   5   -0.20    0.36
   5   0   5   -0.03    0.34
   5   0   5   -0.09    0.34
   5   0   5    0.03    0.36
   5   0   5   -0.02    0.26
   5   0   6    1.22    0.43
   5   0   6    1.15    0.37
   5   0   6    0.95    0.41
   5   0   6    0.45    0.38
   5   0   6    0.69    0.40
   5   0   6    0.64    0.33
   5   0   7    0.43    0.37
   5   0   7   -0.18    0.32
   5   0   7   -0.07    0.38
   5   0   7    0.29    0.33
   5   0   7    0.83    0.40
   5   0   7   -0.21    0.34
   5   0   8   36.12    2.01
   5   0   8   33.44    1.97
   5   0   9   -0.03    0.39
   5   0   9   -0.17    0.39
  -5  -1  11    3.45    0.47
  -5   1  11    2.90    0.42
  -5  -1  10   23.13    1.33
  -5   1  10   23.00    1.30
  -5   1   9    9.85    0.75
  -5   1   9    8.96    0.73
  -5  -1   9   10.40    0.84
  -5   1   9    9.20    0.78
  -5  -1   8   22.71    1.24
  -5   1   8   21.72    1.23
  -5  -1   8   24.27    1.35
  -5   1   8   20.62    1.27
  -5   1   8   20.04    1.22
  -5  -1   7  140.07    5.99
  -5   1   7  139.40    5.99
  -5   1   7  138.86    6.02
  -5  -1   7  136.97    5.98
  -5  -1   7  140.09    7.44
  -5   1   7  140.34    5.99
  -5  -1   6    5.17    0.90
  -5  -1   6    6.19    1.06
  -5  -1   5  519.70   22.03
  -5   1   5  524.99   22.06
  -5  -1   5  484.87   22.09
  -5  -1   4   12.12    1.21
  -5  -1   4   10.99    1.11
  -5  -1   3   90.85    4.62
   5  -1  -3   94.23    4.65
  -5  -1   3   94.39    4.60
  -5   1   3   93.95    4.60
  -5  -1   3   92.60    4.64
  -5   1   3   92.25    4.59
  -5  -1   2  506.20   21.69
   5  -1  -2  490.09   21.70
  -5  -1   2  547.59   21.64
  -5   1   2  503.74   21.62
   5  -1  -1    9.78    0.96
  -5   1   1    8.29    0.82
   5   1   0  171.76    8.00
   5  -1   0  173.93    8.11
   5   1   0  192.55    8.21
   5   1   0  181.52    7.92
  -5   1   0  176.97    7.92
   5  -1   0  176.89    7.95
   5   1   0  183.40    7.99
  -5  -1  -1  249.33   11.36
   5   1   1  262.40   11.67
   5  -1   1  259.95   11.63
   5   1   1  269.31   11.38
   5  -1   1  256.06   11.44
   5   1   1  279.89   11.53
  -5  -1  -2    0.52    0.37
   5   1   2    0.72    0.47
   5   1   2    0.51    0.34
   5  -1   2   -0.13    0.31
   5   1   3  526.85   21.62
   5   1   3  467.64   21.02
   5  -1   3  480.53   21.04
   5  -1   3  509.61   21.58
   5  -1   4   34.76    2.78
   5   1   4   32.29    2.73
   5  -1   4   33.70    2.43
   5   1   4   34.57    2.45
   5  -1   5   56.31    2.62
   5  -1   5   60.93    2.72
   5  -1   5   55.67    2.59
   5  -1   5   52.03    2.64
   5   1   5   57.89    2.69
   5  -1   5   55.50    2.68
   5   1   5   56.74    2.61
   5   1   5   55.02    2.67
   5   1   5   57.32    2.60
   5  -1   5   54.78    2.59
   5   1   6   12.76    0.86
   5  -1   6   11.94    0.94
   5   1   6   13.27    0.87
   5   1   6   12.46    0.94
   5  -1   6   11.70    0.91
   5  -1   6   11.16    0.90
   5   1   6   11.05    0.90
   5   1   6   12.86    0.86
   5  -1   6   11.69    0.83
   5  -1   6   14.41    0.88
   5  -1   6   11.90    0.83
   5  -1   7    1.73    0.43
   5   1   7    3.25    0.51
   5  -1   7    1.02    0.40
   5   1   7    1.69    0.41
   5  -1   7    1.37    0.47
   5   1   7    2.07    0.44
   5  -1   7    2.62    0.43
   5   1   7    2.40    0.50
   5  -1   7    1.98    0.46
   5  -1   8    7.63    0.76
   5   1   8    6.97    0.76
   5  -1   8    7.93    0.77
   5  -1   8    7.90    0.76
   5   1   8    6.62    0.75
   5   1   8    7.00    0.67
   5  -1   9   -0.13    0.32
   5   1   9    0.03    0.36
   5  -1   9    0.03    0.37
   5  -1   9   -0.03    0.36
   5   1   9    0.08    0.36
  -5   2  11   53.99    2.47
  -5  -2  10    2.41    0.42
  -5   2  10    1.84    0.37
  -5   2  10    1.35    0.36
  -5   2   9    5.12    0.56
  -5   2   9    5.53    0.58
  -5  -2   9    6.65    0.65
  -5   2   9    6.44    0.63
  -5   2   8    9.94    0.74
  -5   2   8    9.72    0.73
  -5  -2   8    9.61    0.71
  -5  -2   8   11.35    0.80
  -5   2   8   10.06    0.74
  -5   2   7    3.84    0.39
  -5   2   7    2.41    0.48
  -5   2   7    5.32    0.52
  -5   2   7    4.78    0.53
  -5  -2   7    5.14    0.50
  -5  -2   7    4.49    1.29
  -5   2   7    4.20    1.14
  -5  -2   6   18.19    1.83
  -5  -2   6   14.49    1.57
  -5  -2   5    3.15    0.70
  -5  -2   5    2.48    0.71
  -5   2   4   11.51    1.21
  -5  -2   4   12.03    1.25
  -5  -2   4   10.88    1.18
  -5  -2   3   17.52    1.49
  -5  -2   3   19.28    1.49
  -5  -2   2   31.65    2.10
  -5  -2   2   35.01    2.05
  -5   2   2   35.34    2.11
   5  -2  -1  193.88    8.23
   5   2  -1  176.05    8.14
   5   2   0   95.80    4.71
  -5   2   0  102.16    4.80
   5   2   0   94.82    4.83
   5  -2   0   98.43    4.82
   5  -2   0  101.50    4.67
   5   2   0   99.16    4.67
   5   2   1   13.31    1.21
  -5  -2  -1   13.82    1.15
   5  -2   1   10.52    1.08
   5   2   1   12.37    1.09
  -5   2  -1   12.39    1.08
   5   2   1   12.01    1.08
   5   2   2    3.70    0.62
   5  -2   2    4.32    0.81
   5   2   2    4.11    0.76
  -5  -2  -2    3.80    0.69
   5  -2   2    3.39    0.61
   5  -2   2    4.49    0.74
   5  -2   3    0.80    0.45
  -5  -2  -3    0.83    0.44
   5  -2   3    0.35    0.51
   5   2   3    0.70    0.53
   5   2   3    1.17    0.44
   5  -2   4   60.46    3.60
   5   2   4   56.78    3.53
  -5  -2  -4   60.93    3.70
   5   2   5    4.37    0.56
   5  -2   5    5.00    0.56
   5  -2   5    3.62    0.47
   5   2   5    5.08    0.58
   5   2   5    5.34    0.53
   5  -2   5    4.04    0.48
   5  -2   5    4.87    0.49
   5   2   6   79.49    3.63
   5   2   6   84.22    3.63
   5  -2   6   85.33    3.68
   5  -2   6   85.65    3.64
   5  -2   6   82.29    3.74
   5   2   6   79.01    3.71
   5  -2   6   81.68    3.72
   5  -2   6   78.51    3.68
   5   2   6   81.10    3.70
   5   2   6   80.24    3.64
   5  -2   6   67.51    3.55
   5   2   7    1.16    0.41
   5   2   7    4.26    0.55
   5  -2   7    3.89    0.57
   5  -2   7    0.88    0.47
   5   2   7    1.49    0.48
   5  -2   7    1.14    0.44
   5  -2   7    1.00    0.45
   5   2   7    0.82    0.42
   5  -2   8   16.69    1.18
   5   2   8   14.61    1.15
   5  -2   8   13.14    1.10
   5  -2   8   13.71    1.10
   5   2   8   15.09    1.14
   5   2   8   15.42    1.07
   5  -2   9    7.55    0.63
   5   2   9    7.64    0.64
   5  -2   9    7.11    0.63
   5   2   9    6.23    0.56
  -5   3  11   33.07    1.55
  -5   3  10   10.73    0.74
  -5   3   9   77.79    3.48
  -5   3   9   75.59    3.48
  -5   3   8   32.71    1.71
  -5   3   8   33.48    1.70
  -5  -3   8   36.47    1.70
  -5   3   7   37.70    1.86
  -5   3   7   43.45    1.91
  -5  -3   7   41.17    1.89
  -5   3   6   14.86    0.90
  -5  -3   6   17.84    0.94
  -5  -3   6   14.89    1.76
  -5   3   6   17.07    0.91
  -5   3   6   12.58    0.80
  -5   3   6   15.44    0.89
  -5  -3   5   13.30    1.42
  -5  -3   5   11.78    1.44
  -5  -3   5   12.34    1.48
  -5  -3   4  190.33    8.99
  -5  -3   4  186.10    9.08
  -5   3   4  201.85    9.10
  -5  -3   3   70.26    3.82
  -5  -3   3   68.16    3.74
  -5   3   3   69.67    3.78
  -5  -3   2   77.97    4.19
  -5   3   2   83.45    4.25
  -5  -3   2   84.02    4.13
  -5  -3   2   79.06    4.26
  -5   3   1    0.61    0.39
   5   3   0  220.18    9.95
  -5   3   0  226.68   10.09
   5   3   1    2.81    0.60
  -5  -3  -1    2.64    0.57
  -5   3  -1    1.76    0.54
   5  -3   1    2.47    0.61
  -5  -3  -2  129.47    6.15
   5  -3   2  118.42    6.16
  -5  -3  -3    5.34    0.90
  -5  -3  -4    0.63    0.52
   5   3   5   19.92    1.14
   5  -3   5   19.31    1.22
   5  -3   5   19.78    1.17
   5  -3   5   22.07    1.15
   5  -3   6  165.70    6.39
   5  -3   6  156.42    6.30
   5   3   7   16.73    1.22
   5  -3   7   15.25    1.26
   5  -3   7   13.19    1.16
   5   3   8   -0.28    0.33
   5  -3   8    0.31    0.40
   5   3   9    2.44    0.37
   5  -3   9    3.28    0.43
  -5   4  11   -0.05    0.20
  -5   4  10    2.48    0.39
  -5   4   9   28.57    1.40
  -5   4   9   22.52    1.35
  -5   4   8    0.66    0.40
  -5   4   8   -0.24    0.65
  -5   4   7    0.50    0.26
  -5   4   7    0.05    0.27
  -5   4   7   -0.23    0.32
  -5  -4   6    8.66    0.69
  -5   4   6    9.62    0.68
  -5   4   6   10.87    0.71
  -5  -4   6    9.00    1.43
  -5   4   6    9.98    0.69
  -5   4   6    8.30    0.60
  -5  -4   6    8.22    1.40
  -5  -4   5   19.11    1.92
  -5   4   4   68.26    3.99
  -5   4   3    0.29    0.47
  -5  -4   2    1.43    0.57
  -5  -4   2    1.36    0.53
  -5   4   2    1.04    0.53
   5   4  -1   48.79    2.83
  -5   4   1   47.07    2.97
   5  -4  -1   48.92    2.92
  -5  -4   1   49.36    3.03
   5   4   0    0.95    0.40
  -5   4   0    0.93    0.49
   5  -4   0    1.49    0.49
  -5  -4  -1   14.52    1.38
   5   4   1   14.03    1.36
  -5   4  -1   15.37    1.49
   5  -4   1   16.08    1.55
  -5  -4  -2  172.57    8.51
  -5   4  -2  189.78    8.77
   5  -4   2  175.64    8.67
  -5  -4  -3    1.19    0.56
   5   4   4    0.59    0.28
   5   4   4    0.40    0.29
   5   4   4    1.06    0.61
  -5  -4  -4    0.84    0.56
   5   4   4    0.54    0.26
   5   4   5   17.04    1.10
   5  -4   5   17.59    1.15
   5   4   5   15.28    1.05
   5   4   5   16.26    1.09
   5  -4   6   13.21    0.94
   5  -4   6   13.57    0.92
   5   4   7   32.55    1.62
   5  -4   7   26.98    1.56
   5  -4   7   29.53    1.64
   5  -4   8    8.02    0.72
   5   4   8    8.66    0.68
   5  -4   9   57.28    2.04
   5   4   9   32.76    1.89
  -5   5  10    2.03    0.32
  -5   5  10    1.52    0.31
   5  -5 -10    1.20    0.28
  -5   5   9   63.09    2.77
  -5   5   9   56.85    2.76
  -5   5   8    6.27    0.57
  -5   5   8    3.26    0.65
  -5   5   7  217.47    9.33
  -5   5   7  220.37    9.31
  -5   5   7  221.67    9.32
  -5   5   6    5.94    0.57
  -5   5   6    5.54    0.48
  -5   5   6    6.76    0.56
  -5  -5   5   37.64    3.05
  -5   5   5   39.88    1.91
  -5  -5   5   42.36    3.00
  -5   5   5   38.55    1.94
  -5  -5   4   83.14    4.76
  -5  -5   3   25.71    2.10
  -5   5   3   27.45    2.22
  -5  -5   3   28.01    2.42
  -5   5   2  110.73    5.94
  -5  -5   2  115.50    6.12
   5   5  -1    1.15    0.47
  -5   5   1    1.56    0.59
   5  -5  -1    1.32    0.53
  -5  -5   1    1.31    0.64
   5   5   0   86.63    4.87
  -5   5   0  100.98    5.24
   5  -5   0   99.86    5.23
   5   5   1   25.56    2.04
  -5   5  -1   27.60    2.28
   5  -5   1   32.19    2.41
   5  -5   2   43.38    3.17
  -5   5  -2   47.82    3.25
  -5  -5  -2   39.13    2.89
   5   5   3   20.87    1.15
   5   5   3   21.63    1.20
  -5  -5  -3   16.69    1.89
   5   5   3   21.54    1.16
   5   5   3   22.32    2.09
  -5   5  -3   18.24    2.07
   5   5   3   23.26    1.18
   5   5   4   67.55    3.17
   5   5   4   72.39    3.20
   5   5   5  136.14    6.30
   5   5   5  145.98    6.30
   5  -5   5  160.44    6.42
   5   5   5  145.75    6.33
   5   5   6   21.79    1.26
   5   5   6   22.14    1.23
   5  -5   6   22.67    1.32
   5  -5   7   -0.21    0.33
   5   5   8    0.78    0.33
   5  -5   8    0.45    0.31
   5   5   9   14.68    0.84
  -5   6  10    0.36    0.21
  -5   6  10    0.21    0.20
   5  -6 -10    0.16    0.20
  -5   6   9    4.62    0.47
  -5   6   9    5.04    0.50
   5  -6  -9    5.35    0.51
  -5   6   8    9.41    0.64
  -5   6   8    3.69    0.64
  -5   6   7   48.24    2.31
  -5   6   7   46.64    2.28
  -5   6   6   55.32    2.66
  -5   6   6   58.33    2.68
  -5   6   5   72.22    3.26
  -5   6   5   69.43    3.29
  -5   6   5   72.48    3.27
  -5  -6   4  187.24    9.22
  -5   6   4  177.32    7.76
  -5   6   4  185.93    7.77
  -5   6   4  183.86    7.81
  -5  -6   3   -0.13    0.47
  -5  -6   3    0.35    0.50
  -5   6   3    0.45    0.27
  -5   6   3    0.25    0.28
  -5  -6   2   10.78    1.55
  -5   6   2    8.49    1.30
  -5   6   1    0.26    0.50
  -5  -6   1   -0.15    0.48
   5  -6   0   27.34    2.36
  -5   6   0   27.12    2.34
   5   6   0   25.75    2.11
   5   6   1    0.12    0.25
  -5   6  -1    0.58    0.49
   5   6   2   75.34    3.33
  -5   6  -2   68.90    4.68
  -5  -6  -2   67.46    4.39
   5   6   3   17.20    1.01
   5   6   3   16.50    1.01
   5   6   4    1.25    0.35
   5   6   4    1.07    0.33
   5   6   4    1.04    0.33
   5   6   5   64.56    3.08
   5   6   5   66.58    3.07
   5   6   5   64.88    3.09
   5  -6   5   73.26    3.19
   5   6   6   -0.03    0.30
   5  -6   6   -0.23    0.35
   5   6   7    2.36    0.37
   5  -6   7    3.14    0.45
   5   6   8   16.32    0.71
   5   6   8    5.51    0.55
  -5   7   9    2.85    0.36
   5  -7  -9    1.83    0.32
  -5   7   8    5.75    0.51
   5  -7  -8    5.85    0.54
  -5   7   7    4.39    0.55
  -5   7   7    6.11    0.55
  -5   7   6   10.30    0.76
  -5   7   5   14.84    0.93
  -5   7   5   13.73    0.97
  -5   7   5   13.66    0.92
  -5   7   4   93.92    4.16
  -5   7   4   90.90    4.14
  -5   7   4   95.17    4.22
  -5   7   3   67.76    3.09
  -5   7   2   85.45    3.80
   5  -7  -1    0.50    0.69
  -5  -7   1    0.54    0.61
   5   7   0   47.12    2.19
  -5   7   0   34.44    3.10
   5   7   1    5.72    0.55
  -5   7  -1    2.84    1.02
   5   7   2   25.13    1.40
   5   7   3   43.90    2.17
   5   7   4   17.33    1.00
   5   7   4   14.17    0.94
   5   7   4   15.63    0.97
   5   7   5   24.32    1.31
   5  -7   5   25.82    1.39
   5   7   5   23.38    1.32
   5  -7   6    1.07    0.35
   5   7   6    1.18    0.32
   5  -7   7    1.40    0.33
   5   7   7    0.63    0.27
  -5   8   9    7.00    0.47
  -5   8   7   32.77    1.63
  -5   8   7   33.00    1.64
  -5   8   6   38.04    1.88
  -5   8   5    0.73    0.32
  -5   8   5    1.06    0.35
  -5   8   4   11.07    0.79
  -5   8   4   10.98    0.79
  -5   8   4   10.77    0.85
  -5   8   3   31.25    1.66
  -5   8   3   33.88    1.69
  -5   8   2   -0.03    0.29
  -5   8   1   89.52    4.00
   5   8   1   39.86    2.04
   5   8   2   97.79    4.41
   5   8   3   38.57    1.84
   5   8   3   35.37    1.82
   5   8   4   48.06    2.30
   5   8   4   49.59    2.29
   5   8   4   47.85    2.32
   5   8   5    8.09    0.63
   5  -8   5    9.31    0.71
   5   8   5    9.24    0.65
   5   8   6   10.42    0.67
   5  -8   6   10.35    0.72
   5   8   7   11.59    0.71
   5  -8   7   11.44    0.74
  -5   9   7    0.12    0.23
  -5   9   7    0.21    0.22
  -5   9   6   13.30    0.82
  -5   9   5    0.84    0.31
  -5   9   5    1.15    0.33
  -5   9   4    7.62    0.62
  -5   9   4    7.67    0.65
  -5   9   3    0.06    0.27
  -5   9   3    0.08    0.30
  -5   9   2  105.49    4.66
  -5   9   1    6.14    0.58
   5   9   1    0.10    0.34
   5   9   3   20.20    1.14
   5   9   3   18.18    1.07
   5   9   4    0.60    0.26
   5   9   4    0.75    0.30
   5   9   4    0.47    0.25
   5  -9   5    1.25    0.30
   5   9   5    0.86    0.27
   5   9   5    1.29    0.27
   5   9   5    0.81    0.26
   5  -9   6   -0.17    0.20
   5   9   6   -0.04    0.19
  -5  10   6    3.77    0.36
  -5  10   5    2.70    0.35
   5  10  -4   50.90    2.42
  -5  10   4   52.03    2.43
  -5  10   4   52.52    2.40
  -5  10   3    4.65    0.48
  -5  10   3    5.42    0.51
  -5  10   2    8.63    0.66
  -5  10   2    8.69    0.65
  -5  10   1   18.98    1.10
   5  10   2    2.17    0.40
   5  10   3    2.33    0.38
   5  10   3    2.39    0.34
   5  10   4    1.10    0.27
   5  10   4    1.10    0.25
   5  10   5    1.88    0.26
  -5  11   5   25.49    1.18
   5  11  -5   23.96    1.19
  -5  11   4   11.78    0.69
  -5  11   3    0.59    0.25
  -5  11   3    0.28    0.21
  -5  11   2   26.61    1.34
  -5  11   2   26.34    1.34
  -5  11   1   -0.02    0.22
  -5  11   1    0.13    0.25
  -5  11   0   31.32    1.55
   5  11   2    1.79    0.29
   5  11   2    1.49    0.29
   5  11   3   29.27    1.50
   5  11   3   36.16    1.54
  -5  12   2    3.46    0.32
  -5  12   2    3.53    0.33
  -5  12   1   50.20    2.19
  -5  12   1   48.55    2.20
  -5  12   0    0.16    0.16
   5  12   0    0.08    0.16
  -6   0  11   -0.25    0.32
  -6   0  10   51.30    2.47
  -6   0  10   54.90    2.56
  -6   0   9   -0.27    0.39
  -6   0   9   -0.20    0.34
  -6   0   9    0.22    0.32
  -6   0   8   12.90    0.89
  -6   0   8   14.05    0.90
  -6   0   8   13.94    0.98
  -6   0   8   12.98    0.90
  -6   0   7   -0.02    0.29
  -6   0   7    0.18    0.28
  -6   0   7    0.38    0.30
  -6   0   6    1.89    0.69
  -6   0   6    4.36    0.94
  -6   0   5   -0.10    0.41
  -6   0   5    0.11    0.40
  -6   0   4   58.47    3.34
  -6   0   4   58.15    3.36
  -6   0   3    0.45    0.42
   6   0  -3   -0.08    0.40
  -6   0   3    0.35    0.38
  -6   0   2  103.58    5.28
   6   0  -2  115.26    5.50
  -6   0   2  109.75    5.23
  -6   0   2  115.99    5.26
  -6   0   1   -0.06    0.33
   6   0  -1   -0.07    0.33
   6   0  -1   -0.06    0.33
   6   0   0   29.93    1.98
   6   0   0   30.16    2.10
   6   0   0   30.09    1.92
   6   0   1    0.07    0.34
   6   0   1   -0.27    0.44
   6   0   2   35.98    2.28
   6   0   3    0.27    0.55
   6   0   3   -0.09    0.44
   6   0   4    1.48    0.72
   6   0   4    3.14    0.80
   6   0   5    0.44    0.29
   6   0   5    0.16    0.36
   6   0   5    0.30    0.30
   6   0   5    0.23    0.31
   6   0   5    0.19    0.29
   6   0   5    0.54    0.36
   6   0   6    1.58    0.40
   6   0   6    0.91    0.41
   6   0   6    0.61    0.37
   6   0   6    1.16    0.44
   6   0   6    1.18    0.39
   6   0   6    1.46    0.45
   6   0   7   -0.25    0.35
   6   0   7    0.03    0.36
   6   0   7   -0.23    0.37
   6   0   7   -0.11    0.40
   6   0   7    0.12    0.34
   6   0   7   -0.14    0.41
   6   0   8    4.33    0.67
   6   0   8    4.92    0.67
   6   0   9   41.28    1.83
  -6  -1  11   17.59    0.99
  -6   1  11   15.52    0.96
  -6  -1  10    0.03    0.37
  -6   1  10    0.09    0.33
  -6   1  10    0.19    0.30
  -6  -1  10    0.12    0.31
  -6   1  10   -0.12    0.30
  -6  -1   9    8.28    0.67
  -6   1   9    7.21    0.65
  -6   1   9    6.53    0.64
  -6  -1   9    8.50    0.74
  -6   1   9    6.56    0.67
  -6   1   8  201.13    8.26
  -6  -1   8  184.29    8.24
  -6   1   8  194.11    8.27
  -6  -1   8  181.34    8.24
  -6   1   8  198.04    8.29
  -6  -1   8  207.79    8.37
  -6   1   8  192.10    8.31
  -6   1   7    2.64    0.42
  -6  -1   7    1.98    0.38
  -6   1   7    1.66    0.37
  -6  -1   7    2.48    0.41
  -6   1   7    1.84    0.39
  -6  -1   7    2.24    0.40
  -6  -1   6   84.11    4.87
  -6   1   6   95.43    5.08
  -6  -1   6   85.42    5.03
  -6  -1   5    0.82    0.49
  -6   1   5    1.14    0.51
  -6  -1   5    1.57    0.62
  -6  -1   4  142.43    6.98
  -6  -1   4  135.59    7.02
  -6   1   4  158.80    7.12
  -6  -1   3  242.39   11.55
   6  -1  -3  264.29   11.71
  -6  -1   3  259.83   11.54
  -6   1   3  275.51   11.62
  -6  -1   2   62.03    3.25
   6  -1  -2   61.10    3.32
  -6  -1   2   57.67    3.09
  -6   1   2   55.17    3.13
   6  -1  -1  600.49   24.49
   6   1  -1  576.89   24.42
   6   1  -1  549.88   24.54
  -6   1   1  587.82   24.41
   6   1   0  170.68    8.13
   6   1   0  169.32    7.97
   6   1   0  181.26    8.33
   6  -1   0  185.02    8.35
   6  -1   0  186.77    8.12
   6   1   0  181.39    8.10
   6   1   1   93.11    4.87
   6  -1   1   90.70    4.81
   6  -1   1   92.25    4.62
   6   1   1   94.03    4.65
   6   1   2   87.54    4.61
   6  -1   2   94.30    4.65
   6  -1   3    9.20    1.30
   6   1   3    6.79    1.20
   6   1   3    7.55    1.03
   6  -1   3    9.35    1.10
   6  -1   4   87.52    5.28
   6   1   4   90.03    5.31
   6   1   4   79.28    4.71
   6  -1   4   84.78    4.76
   6  -1   5    0.95    0.34
   6   1   5    0.44    0.31
   6  -1   5    0.37    0.30
   6  -1   5    0.79    0.38
   6   1   5   -0.10    0.35
   6  -1   5    0.12    0.37
   6   1   5    0.07    0.38
   6  -1   5    0.39    0.38
   6   1   5    0.60    0.32
   6  -1   5    0.67    0.39
   6   1   5   -0.03    0.39
   6  -1   6   20.74    1.28
   6  -1   6   21.53    1.20
   6   1   6   21.34    1.29
   6  -1   6   19.88    1.26
   6  -1   6   20.28    1.25
   6   1   6   19.96    1.26
   6   1   6   19.47    1.19
   6  -1   6   19.55    1.19
   6   1   6   20.97    1.20
   6  -1   6   19.35    1.15
   6   1   6   19.26    1.17
   6   1   7    0.03    0.34
   6  -1   7   -0.07    0.39
   6  -1   7    0.04    0.39
   6   1   7   -0.17    0.36
   6  -1   7   -0.03    0.35
   6   1   7   -0.08    0.41
   6  -1   7   -0.09    0.33
   6  -1   7   -0.10    0.40
   6   1   7   -0.04    0.41
   6   1   8    1.97    0.40
   6  -1   8    2.69    0.50
   6   1   8    2.03    0.50
   6  -1   8    2.29    0.49
   6  -1   8    2.33    0.49
   6   1   8    2.93    0.53
   6   1   9   28.01    1.33
  -6   2  11   18.68    0.98
  -6   2  11   18.42    1.02
  -6   2  10   63.40    2.85
  -6   2  10   57.13    2.83
  -6   2  10   60.77    2.87
  -6  -2   9    4.96    0.58
  -6  -2   9    4.39    0.52
  -6   2   9    4.24    0.53
  -6   2   9    4.69    0.53
  -6   2   9    4.97    0.58
  -6   2   8   38.78    1.94
  -6   2   8   39.89    1.92
  -6  -2   8   36.85    1.90
  -6  -2   8   37.65    1.96
  -6   2   8   36.35    1.92
  -6   2   7    1.06    0.38
  -6   2   7    1.35    0.36
  -6  -2   7    2.08    0.39
  -6  -2   7    2.20    0.39
  -6  -2   6   24.37    1.31
  -6  -2   6   25.25    2.17
  -6   2   6   26.86    2.29
  -6   2   6   26.39    1.31
  -6  -2   6   21.49    2.14
  -6  -2   5   22.66    2.01
  -6  -2   5   23.34    1.95
  -6  -2   4   28.26    2.14
  -6  -2   4   29.52    2.23
  -6  -2   3    5.38    0.88
  -6  -2   3    5.25    0.80
  -6   2   3    4.67    0.78
  -6  -2   2  522.47   22.46
  -6  -2   2  514.63   22.27
  -6   2   2  542.34   22.44
   6  -2  -1   -0.06    0.33
   6   2  -1    0.36    0.39
   6   2   0  380.84   16.40
   6   2   0  384.61   16.32
  -6   2   0  368.68   16.32
   6   2   0  382.58   16.52
   6  -2   0  381.90   16.28
   6   2   0  384.08   16.28
   6  -2   0  365.86   16.46
   6   2   1   25.22    1.95
  -6  -2  -1   26.53    1.86
   6   2   1   25.78    1.82
   6  -2   1   26.49    1.94
   6   2   1   27.19    1.86
   6  -2   2   54.49    3.43
   6   2   2   60.97    3.54
   6   2   2   56.10    3.17
  -6  -2  -2   55.00    3.26
   6  -2   2   55.17    3.14
   6  -2   3   20.82    1.96
   6   2   3   15.57    1.79
   6   2   3   15.42    1.53
   6  -2   3   19.39    1.64
  -6  -2  -3   17.93    1.68
   6  -2   4    2.49    0.37
   6  -2   4    3.30    0.82
   6   2   4    1.76    0.72
   6  -2   4    3.00    0.45
   6   2   4    3.09    0.47
   6  -2   4    2.81    0.37
   6  -2   4    2.65    0.39
   6   2   4    2.47    0.38
   6  -2   4    2.08    0.84
   6  -2   5   16.57    0.96
   6  -2   5   17.95    1.10
   6   2   5   16.17    1.05
   6  -2   5   16.88    1.02
   6  -2   5   17.00    1.06
   6   2   5   16.79    1.06
   6   2   5   15.06    0.99
   6  -2   5   13.10    0.94
   6   2   6   37.44    1.88
   6  -2   6   36.52    1.97
   6   2   6   41.39    1.91
   6   2   6   38.30    1.98
   6  -2   6   35.70    1.95
   6  -2   6   36.80    1.92
   6  -2   6   38.61    1.88
   6  -2   6   34.89    1.93
   6   2   6   41.10    1.99
   6  -2   6   37.22    1.89
   6  -2   6   32.50    1.80
   6  -2   7   12.80    1.03
   6   2   7   16.03    0.99
   6  -2   7   14.44    0.97
   6   2   7   12.60    1.03
   6  -2   7   12.73    1.01
   6  -2   7   11.54    0.98
   6   2   7   11.98    1.00
   6   2   7   13.65    0.97
   6  -2   8   12.75    1.02
   6   2   8   10.36    0.99
   6  -2   8   10.25    0.98
   6   2   8   10.95    0.93
   6   2   9    9.83    0.61
  -6   3  11    4.51    0.40
  -6   3  10    5.36    0.52
  -6   3  10    5.61    0.53
  -6   3   9    7.16    0.63
  -6   3   9    6.97    0.64
  -6   3   8    6.74    0.61
  -6  -3   8    6.18    0.61
  -6   3   8    5.81    0.62
  -6  -3   7    0.11    0.31
  -6   3   7    0.10    0.32
  -6   3   6    8.10    0.62
  -6   3   6    6.63    0.59
  -6  -3   6    6.97    0.59
  -6  -3   6    6.23    1.08
  -6   3   6    7.98    0.59
  -6  -3   5   35.96    2.76
  -6  -3   5   39.07    2.76
  -6  -3   4    8.15    1.15
  -6  -3   4    8.17    1.07
  -6   3   4    6.12    1.01
  -6  -3   3  314.69   13.78
  -6  -3   3  307.17   13.59
  -6   3   3  298.15   13.68
  -6  -3   2    9.07    1.09
  -6   3   2    7.54    1.01
   6   3  -1  523.49   22.36
   6   3   0   44.34    2.63
  -6   3   0   39.95    2.60
  -6  -3  -1  224.18   10.43
   6   3   1  233.79   10.45
  -6  -3  -2    1.68    0.56
   6  -3   2    2.84    0.65
  -6  -3  -3    0.59    0.48
   6   3   4   -0.07    0.27
   6  -3   4    0.27    0.34
   6  -3   4    0.08    0.28
  -6  -3  -4   -0.14    0.51
   6   3   4    0.26    0.29
   6   3   4   -0.11    0.22
   6   3   5   15.47    1.05
   6  -3   5   15.05    1.08
   6  -3   5   15.00    1.10
   6  -3   6    1.40    0.46
   6  -3   6    2.12    0.53
   6  -3   7   35.72    2.34
   6   3   7   39.98    2.32
   6   3   8    0.67    0.34
   6  -3   8    0.36    0.34
   6   3   9    6.03    0.66
   6   3   9   12.71    0.64
  -6   4  11   13.83    0.75
  -6   4  10   14.03    0.82
  -6   4  10   12.99    0.81
   6  -4 -10   11.95    0.78
  -6   4   9   22.28    1.22
  -6   4   9   19.39    1.15
  -6   4   8   52.51    2.50
  -6   4   7   25.32    1.44
  -6   4   7   27.45    1.43
  -6   4   7   26.05    1.41
  -6   4   6   48.85    2.26
  -6   4   6   46.52    2.26
  -6   4   5    4.11    0.43
  -6   4   5    4.33    0.44
  -6   4   4   33.27    2.52
  -6  -4   3   10.13    1.28
  -6   4   3   10.84    1.31
  -6  -4   2   10.90    1.27
  -6   4   2   11.17    1.28
   6   4  -1    2.79    0.64
   6   4   0   29.66    2.09
  -6   4   0   25.38    2.10
   6  -4   0   28.85    2.18
   6   4   1    5.54    0.89
  -6   4  -1    5.29    0.92
   6  -4   1    6.40    1.02
  -6  -4  -2    0.45    0.52
   6  -4   2    1.37    0.66
   6   4   3   17.48    0.93
   6  -4   3   12.86    0.88
  -6  -4  -3   15.23    1.72
   6   4   3   14.71    0.87
   6   4   3   16.31    0.94
   6   4   4   42.72    2.09
   6  -4   4   44.86    2.14
   6   4   4   45.29    2.11
   6   4   4   40.75    2.06
   6   4   5   12.28    1.02
   6  -4   5   10.59    1.04
   6   4   6   37.78    1.95
   6  -4   6   39.34    2.04
   6  -4   6   40.30    2.02
   6  -4   7    4.51    0.58
   6  -4   7    4.73    0.55
   6  -4   8   16.54    1.02
   6   4   8   16.88    0.98
  -6   5  10   10.45    0.66
  -6   5  10   10.78    0.67
   6  -5 -10    9.46    0.64
  -6   5   9   12.51    0.81
   6  -5  -9   11.99    0.82
  -6   5   9   13.31    0.86
  -6   5   8    1.96    0.40
  -6   5   7   27.28    1.51
  -6   5   7   28.22    1.48
  -6   5   6   53.42    2.40
  -6   5   6   46.88    2.36
  -6   5   5  107.53    4.71
  -6  -5   5  108.86    6.02
  -6   5   4   26.24    1.36
  -6  -5   4   25.56    2.23
  -6   5   4   28.45    1.39
  -6   5   4   22.21    2.22
  -6  -5   3   26.44    2.22
  -6   5   3   33.64    2.55
   6   5  -2    7.00    0.99
  -6   5   2    7.73    1.17
  -6  -5   2    7.68    1.21
   6   5  -1    1.63    0.55
   6  -5  -1    2.63    0.69
   6   5   0    3.45    0.74
  -6   5   0    2.10    0.68
   6  -5   0    1.36    0.61
   6   5   1   16.87    1.65
  -6   5  -1   16.29    1.78
   6  -5   1   16.83    1.78
   6   5   2   29.78    1.60
   6   5   2   34.49    1.59
  -6  -5  -2   29.20    2.50
   6   5   2   33.20    1.60
  -6   5  -2   31.78    2.70
   6   5   3   36.72    1.86
   6   5   3   42.15    1.94
   6   5   3   33.84    2.86
   6   5   3   37.07    1.86
   6   5   4    4.57    0.50
   6  -5   4    4.10    0.52
   6   5   4    5.17    0.52
   6   5   4    3.89    0.51
   6   5   5   75.25    3.41
   6   5   5   72.49    3.37
   6  -5   5   77.02    3.48
   6   5   5   74.00    3.42
   6   5   6    4.82    0.54
   6  -5   6    5.36    0.60
   6   5   7   32.80    1.58
   6  -5   7   26.90    1.54
   6  -5   8    4.43    0.46
   6   5   8    5.51    0.59
   6   5   8    4.46    0.44
  -6   6  10    0.05    0.20
  -6   6  10    0.69    0.22
   6  -6 -10    0.51    0.21
  -6   6   9    4.22    0.45
  -6   6   9    5.43    0.50
   6  -6  -9    4.61    0.48
   6  -6  -8    0.69    0.33
  -6   6   7    1.97    0.39
  -6   6   6    0.95    0.34
  -6   6   5   17.70    1.06
  -6   6   4   76.55    3.53
  -6   6   4   81.41    3.54
  -6  -6   4   73.68    4.72
  -6   6   3    0.15    0.25
  -6   6   3    0.34    0.26
  -6   6   3    0.15    0.54
  -6   6   2    5.72    1.09
  -6  -6   2    5.90    1.16
   6   6   0   24.20    1.24
  -6   6   0   17.18    1.97
   6  -6   0   17.95    1.97
   6   6   0   21.73    1.95
   6   6   1   36.55    1.78
  -6   6  -1   31.07    2.82
   6  -6   1   33.11    2.89
  -6   6  -2   27.35    2.63
   6   6   2   27.23    1.45
   6   6   3    1.11    0.33
   6   6   3    0.94    0.33
   6   6   3    1.02    0.31
   6   6   4    9.81    0.73
   6   6   4    8.35    0.69
   6   6   4    9.90    0.74
   6  -6   4    9.73    0.76
   6   6   5    2.37    0.42
   6   6   5    2.65    0.43
   6  -6   5    2.37    0.47
   6   6   5    2.85    0.42
   6   6   6   15.74    0.94
   6  -6   6   15.86    1.02
   6   6   7    0.80    0.33
   6  -6   7    0.82    0.32
   6   6   8   16.00    0.62
   6   6   8    8.33    0.52
  -6   7   9    2.17    0.33
   6  -7  -9    1.85    0.29
   6  -7  -8   18.73    1.07
  -6   7   7   29.46    1.57
   6  -7  -7   31.68    1.61
  -6   7   6   97.23    4.33
  -6   7   5    0.54    0.32
  -6   7   4   27.56    1.47
  -6   7   3    9.98    0.74
  -6   7   3   10.93    0.74
   6   7   0    3.08    0.44
   6   7   1   14.54    0.97
   6   7   2   60.03    2.84
   6   7   3   25.38    1.36
   6   7   3   23.61    1.35
   6   7   4   47.98    2.26
   6   7   4   46.93    2.25
   6   7   4   45.94    2.23
   6  -7   4   45.15    2.26
   6   7   5   12.00    0.78
   6  -7   5   11.18    0.83
   6   7   5   11.47    0.77
   6  -7   6    4.79    0.51
   6   7   6    3.51    0.42
   6  -7   7    7.00    0.55
   6   7   7    6.74    0.50
   6  -8  -8    0.88    0.28
  -6   8   7    3.11    0.40
  -6   8   6    0.03    0.29
  -6   8   5    2.01    0.38
  -6   8   5    1.93    0.38
  -6   8   4  108.40    4.89
  -6   8   4  114.50    4.92
  -6   8   3   31.44    1.56
  -6   8   3   27.20    1.51
  -6   8   2  153.29    6.60
   6   8   0  126.20    5.56
   6   8   1   -0.13    0.31
   6   8   2   50.99    2.48
   6   8   3    5.20    0.51
   6   8   3    3.70    0.46
   6   8   4    0.49    0.28
   6   8   4    0.23    0.30
   6   8   4   -0.15    0.27
   6   8   5    8.75    0.63
   6  -8   5    9.28    0.67
   6   8   5    8.15    0.60
   6   8   6    3.92    0.38
   6  -8   6    3.72    0.40
  -6   9   8    0.20    0.19
  -6   9   7   35.80    1.69
  -6   9   7   36.96    1.70
  -6   9   6    5.96    0.50
  -6   9   5   20.05    1.14
  -6   9   5   20.13    1.12
  -6   9   4   13.52    0.87
  -6   9   4   13.43    0.87
  -6   9   3   46.37    2.24
  -6   9   3   46.94    2.25
  -6   9   2    0.35    0.28
  -6   9   2    0.24    0.30
   6   9   1   58.19    2.78
   6   9   3   34.98    1.65
   6   9   3   33.61    1.70
   6   9   3   32.30    1.66
   6   9   4    3.02    0.37
   6   9   4    3.71    0.41
   6   9   4    3.43    0.39
   6   9   5   -0.02    0.21
  -6  10   6   10.30    0.62
  -6  10   5    5.65    0.45
   6  10  -5    4.19    0.43
  -6  10   4   21.75    1.12
  -6  10   4   18.73    1.07
  -6  10   3    1.22    0.29
  -6  10   3    1.29    0.31
  -6  10   2   73.57    3.39
  -6  10   2   77.38    3.40
   6  10   1    2.85    0.43
   6  10   2   11.92    0.79
   6  10   2   12.65    0.78
   6  10   3    0.29    0.25
   6  10   3   -0.10    0.22
   6  10   4    9.53    0.62
   6  10   4   11.45    0.64
  -6  11   5    1.72    0.24
  -6  11   4   -0.02    0.20
  -6  11   3    0.22    0.20
  -6  11   3   -0.02    0.21
  -6  11   2    0.45    0.22
  -6  11   2    0.86    0.27
  -6  11   1    0.28    0.21
  -6  11   0    2.95    0.34
  -6  11   0    2.76    0.35
   6  11   1    6.17    0.48
   6  11   2    0.15    0.21
   6  11   2    0.03    0.19
  -7   0  11   -0.31    0.30
  -7   0  10   -0.06    0.35
  -7   0  10    0.05    0.30
  -7   0  10    0.12    0.29
  -7   0   9   -0.20    0.38
  -7   0   9   -0.05    0.31
  -7   0   9   -0.03    0.35
  -7   0   8  181.61    8.37
  -7   0   8  207.93    8.45
  -7   0   8  205.21    8.44
  -7   0   7   -0.59    0.60
  -7   0   7   -0.37    0.30
  -7   0   7    0.32    0.30
  -7   0   7   -0.05    0.32
  -7   0   6  328.99   13.69
  -7   0   6  338.27   13.67
  -7   0   6  315.93   13.69
  -7   0   6  323.97   15.04
  -7   0   6  339.46   15.22
  -7   0   5    0.11    0.48
  -7   0   5    0.12    0.51
  -7   0   4  172.58    8.22
  -7   0   3   -0.08    0.41
   7   0  -3   -0.10    0.45
  -7   0   3   -0.08    0.37
  -7   0   2   23.16    1.70
   7   0  -2   22.91    1.81
   7   0  -1   -0.30    0.38
   7   0  -1   -0.09    0.40
   7   0   0  418.24   18.79
   7   0   0  438.90   18.56
   7   0   1    0.09    0.38
   7   0   1    0.11    0.39
   7   0   2  865.29   36.47
   7   0   3   -0.31    0.60
   7   0   3    0.22    0.42
   7   0   4  705.92   29.59
   7   0   4  659.51   31.49
   7   0   4  714.97   29.62
   7   0   4  621.21   30.79
   7   0   4  734.86   29.69
   7   0   4  732.28   29.59
   7   0   4  744.37   29.72
   7   0   4  715.59   29.69
   7   0   5    0.03    0.31
   7   0   5   -0.07    0.36
   7   0   5    0.32    0.42
   7   0   5   -0.25    0.38
   7   0   5   -0.09    0.35
   7   0   5   -0.10    0.41
   7   0   6   57.51    2.71
   7   0   6   58.63    2.78
   7   0   6   56.71    2.78
   7   0   6   58.03    2.74
   7   0   6   54.68    2.78
   7   0   6   56.18    2.68
   7   0   7    0.10    0.30
   7   0   7   -0.42    0.35
   7   0   7   -0.04    0.41
   7   0   7    0.09    0.31
   7   0   7    0.03    0.40
   7   0   8   29.85    1.46
   7   0   9   36.17    1.58
  -7   1  11    8.13    0.58
  -7  -1  11    9.51    0.66
  -7   1  11    8.51    0.65
  -7  -1  10   19.60    1.14
  -7   1  10   19.46    1.12
  -7   1  10   19.35    1.13
  -7  -1  10   22.13    1.22
  -7   1  10   20.47    1.18
  -7  -1   9    2.60    0.50
  -7   1   9    2.22    0.47
  -7  -1   9    2.59    0.42
  -7   1   9    2.48    0.42
  -7   1   9    2.18    0.42
  -7  -1   9    2.38    0.44
  -7   1   9    2.47    0.45
  -7   1   8    3.61    0.49
  -7  -1   8    3.63    0.56
  -7   1   8    3.52    0.53
  -7  -1   8    3.30    0.49
  -7   1   8    3.02    0.50
  -7  -1   8    2.89    0.46
  -7  -1   8    3.27    0.48
  -7   1   8    3.89    0.51
  -7   1   7   43.00    2.08
  -7  -1   7   40.37    2.01
  -7   1   7   45.95    2.07
  -7  -1   7   41.15    2.05
  -7   1   7   43.34    2.08
  -7  -1   7   41.06    3.14
  -7  -1   7   38.87    2.03
  -7  -1   6    9.17    0.65
  -7   1   6    9.57    0.68
  -7  -1   6   10.38    0.69
  -7   1   6   10.14    0.70
  -7   1   6    9.97    1.40
  -7  -1   6    9.59    0.69
  -7  -1   6   11.27    1.47
  -7  -1   5    6.48    1.03
  -7   1   5    4.55    0.90
  -7  -1   5    5.81    1.01
  -7  -1   4    0.10    0.45
  -7   1   4    0.80    0.48
  -7  -1   3  100.38    5.20
   7  -1  -3   98.62    5.27
  -7  -1   3  102.11    5.13
  -7   1   3  104.65    5.20
  -7  -1   2  228.41   10.24
   7   1  -2  231.30   10.45
   7  -1  -2  225.85   10.38
  -7   1   2  218.13   10.12
   7   1  -1   82.91    4.39
   7  -1  -1   79.54    4.25
   7   1  -1   83.98    4.24
   7   1   0   29.08    1.99
   7   1   0   28.56    2.11
   7  -1   0   23.23    1.83
   7   1   0   30.07    1.97
   7  -1   0   24.84    2.03
   7  -1   1    6.66    0.92
   7   1   1    7.07    1.05
   7  -1   1    7.68    1.07
   7   1   1    7.29    0.97
   7   1   2    1.80    0.66
   7   1   2    1.47    0.57
   7  -1   2    0.63    0.46
   7  -1   3    0.31    0.59
   7   1   3    0.32    0.56
   7   1   3    0.77    0.50
   7  -1   3    0.96    0.52
   7   1   4    0.93    0.69
   7  -1   4    0.36    0.59
   7   1   4    1.32    0.36
   7  -1   4    0.81    0.35
   7   1   4    1.31    0.60
   7  -1   4    0.90    0.59
   7   1   4    0.41    0.36
   7  -1   4    1.28    0.41
   7   1   4    0.77    0.31
   7  -1   4    0.89    0.31
   7  -1   4    1.05    0.33
   7   1   4    0.76    0.32
   7  -1   4    1.00    0.44
   7   1   4    0.15    0.37
   7   1   5   40.53    2.04
   7  -1   5   43.99    2.16
   7   1   5   43.79    2.07
   7  -1   5   39.35    2.02
   7   1   5   43.53    2.17
   7  -1   5   41.74    2.16
   7  -1   5   39.57    2.12
   7   1   5   41.18    2.14
   7   1   5   41.64    2.09
   7  -1   5   42.51    2.09
   7  -1   5   43.00    2.04
   7  -1   6  105.00    4.68
   7  -1   6  102.18    4.58
   7   1   6  111.16    4.72
   7  -1   6  101.47    4.67
   7   1   6  108.66    4.61
   7  -1   6  101.82    4.65
   7   1   6  105.42    4.68
   7   1   6  105.55    4.63
   7  -1   6  104.33    4.62
   7  -1   6   91.53    4.50
   7   1   6  103.45    4.58
   7   1   7    4.27    0.51
   7  -1   7    3.52    0.57
   7  -1   7    3.49    0.48
   7   1   7    3.46    0.51
   7   1   7    3.97    0.60
   7  -1   7    3.26    0.56
   7  -1   7    4.05    0.52
   7  -1   8   62.58    2.10
   7   1   8   31.49    2.07
   7   1   9   33.72    1.50
  -7   2  11    1.30    0.32
  -7   2  11    1.37    0.27
  -7  -2  10    0.21    0.34
  -7   2  10   -0.10    0.34
  -7   2  10    0.44    0.29
  -7   2  10    0.46    0.31
  -7  -2  10    0.34    0.30
  -7   2   9   15.16    0.95
  -7  -2   9   14.88    0.96
  -7   2   9   14.20    0.95
  -7  -2   9   14.02    0.99
  -7   2   9   13.53    0.96
  -7   2   8   38.53    1.94
  -7  -2   8   35.11    1.94
  -7   2   8   38.83    1.97
  -7   2   8   41.20    2.00
  -7  -2   8   41.49    2.04
  -7   2   8   39.65    2.00
  -7   2   7    0.29    0.30
  -7  -2   7    0.29    0.32
  -7  -2   7    0.25    0.32
  -7   2   7    0.32    0.34
  -7   2   6   29.27    1.47
  -7  -2   6   28.17    1.46
  -7  -2   6   27.56    2.42
  -7   2   6   29.02    2.55
  -7  -2   6   28.84    1.47
  -7  -2   6   25.68    2.40
  -7  -2   5    4.50    0.91
  -7  -2   5    7.49    1.12
  -7  -2   4   50.21    3.29
  -7  -2   4   47.48    3.12
  -7   2   4   57.58    3.38
  -7  -2   3    0.30    0.55
  -7  -2   3    0.09    0.47
  -7   2   3    0.76    0.49
  -7  -2   2    1.65    0.58
  -7   2   2    1.37    0.51
   7  -2  -1    3.02    0.64
   7   2  -1    2.09    0.53
  -7   2   1    2.52    0.64
   7  -2  -1    2.90    0.69
   7  -2   0  162.19    7.99
   7   2   0  155.91    7.71
   7  -2   0  171.85    7.79
   7   2   0  172.62    7.80
   7   2   0  169.68    8.05
   7   2   1   23.27    1.77
   7   2   1   21.56    1.91
   7  -2   1   22.62    1.90
   7  -2   2  129.53    6.86
   7   2   2  140.24    7.01
   7   2   2  132.35    6.52
   7  -2   2  124.59    6.43
  -7  -2  -2  137.14    6.64
   7  -2   3   16.90    1.92
   7   2   3   18.77    2.01
   7   2   3   16.66    1.63
   7  -2   3   14.71    1.54
   7   2   4   14.12    1.97
   7  -2   4   16.28    1.78
   7  -2   4   17.29    1.02
   7  -2   4   19.83    1.16
   7  -2   4   17.76    1.08
   7   2   4   19.23    1.15
   7   2   4   19.29    1.14
   7   2   4   18.32    1.08
   7   2   5   57.27    2.58
   7  -2   5   56.34    2.69
   7  -2   5   53.70    2.63
   7  -2   5   55.38    2.56
   7   2   5   58.76    2.71
   7  -2   5   55.24    2.69
   7  -2   5   56.33    2.68
   7   2   5   59.50    2.70
   7   2   5   56.02    2.62
   7   2   6   29.08    1.57
   7  -2   6   30.25    1.66
   7   2   6   29.02    1.57
   7  -2   6   28.27    1.55
   7   2   6   29.12    1.66
   7  -2   6   29.41    1.65
   7  -2   6   28.44    1.63
   7   2   6   27.69    1.63
   7  -2   6   27.86    1.57
   7  -2   6   33.78    1.54
   7   2   7   23.27    1.41
   7  -2   7   20.09    1.44
   7  -2   7   22.27    1.38
   7   2   7   22.53    1.41
   7   2   8    0.85    0.31
   7   2   9   40.31    1.77
  -7   3  11    4.12    0.38
  -7   3  11    4.37    0.38
  -7   3  10   45.89    2.27
  -7   3  10   52.67    2.32
  -7   3   9    6.77    0.60
  -7   3   9    5.44    0.58
  -7   3   8    5.12    0.54
  -7  -3   8    4.54    0.56
  -7   3   8    5.98    0.61
   7  -3  -8    5.24    0.56
  -7   3   7    8.89    0.66
  -7  -3   7    6.82    0.64
  -7  -3   6   11.70    0.82
  -7   3   6   11.38    1.55
  -7  -3   6    9.58    1.43
  -7   3   6   15.17    0.85
  -7  -3   6   13.26    1.69
  -7  -3   5    0.49    0.52
  -7  -3   5    1.36    0.64
  -7  -3   4   90.93    5.00
  -7  -3   4   89.51    4.84
  -7   3   4   81.40    4.83
  -7  -3   3   30.91    2.43
  -7  -3   3   33.96    2.32
  -7   3   3   35.14    2.47
  -7  -3   2  233.59   11.14
  -7   3   2  250.24   11.14
   7   3  -1   20.68    1.69
   7   3   0   15.74    1.46
   7   3   1   25.88    2.00
  -7  -3  -2    5.66    0.95
   7   3   3    0.88    0.30
   7  -3   3    0.57    0.27
   7   3   3    0.91    0.31
   7  -3   3    0.63    0.27
  -7  -3  -3    0.53    0.49
   7   3   3    0.50    0.23
   7   3   4   13.10    0.87
   7   3   4   12.43    0.85
   7  -3   4   15.89    0.99
   7  -3   4   12.84    0.91
   7   3   4   15.77    0.94
   7   3   5    0.34    0.33
   7  -3   5    0.88    0.40
   7   3   6   70.05    3.17
   7  -3   6   63.95    3.19
   7  -3   6   63.57    3.16
   7  -3   6   65.10    3.13
   7  -3   6   72.62    2.99
   7  -3   7   15.56    1.05
   7   3   7   17.18    1.04
   7   3   8   46.40    2.17
  -7   4  11    3.22    0.32
  -7   4  10    5.65    0.49
  -7   4  10    5.41    0.49
   7  -4 -10    5.23    0.47
  -7   4   9  192.83    7.83
  -7   4   9  178.16    7.76
   7  -4  -9  178.67    7.78
  -7   4   8   23.89    1.32
  -7   4   8   22.64    1.35
   7  -4  -8   25.66    1.38
  -7   4   7   27.00    1.45
  -7   4   6   61.92    2.86
  -7   4   5  163.14    6.81
  -7   4   5  162.63    6.84
  -7  -4   5  149.39    8.20
   7  -4  -5  154.95    6.81
  -7  -4   4   -0.13    0.55
  -7   4   4    0.53    0.49
  -7  -4   3  214.82   10.52
  -7   4   3  229.22   10.60
  -7  -4   2    5.76    1.02
   7   4  -2    7.35    1.04
  -7   4   2    6.66    1.07
   7   4  -1  214.19   10.02
   7   4   0   44.44    2.82
  -7   4   0   37.88    2.78
   7  -4   0   39.64    2.85
   7   4   1  322.91   14.13
   7  -4   1  297.47   14.19
   7   4   2   13.12    0.79
   7   4   2   12.49    0.82
   7   4   3   33.18    1.67
   7  -4   3   32.23    1.68
   7   4   3   34.93    1.70
   7   4   3   32.95    1.64
   7   4   4   85.22    3.68
   7  -4   4   84.76    3.72
   7   4   4   78.05    3.64
   7   4   4   77.93    3.64
   7   4   5  125.52    5.49
   7  -4   5  124.76    5.54
   7   4   6    0.33    0.31
   7  -4   6    0.16    0.35
   7  -4   6    0.33    0.37
   7   4   7    0.79    0.38
   7  -4   7    0.37    0.34
   7   4   8   24.70    1.25
  -7   5  10   15.06    0.85
  -7   5  10   15.93    0.88
   7  -5 -10   16.00    0.87
  -7   5   9   13.97    0.88
  -7   5   9   15.07    0.93
   7  -5  -9   14.88    0.91
   7  -5  -8   66.76    3.10
  -7   5   7    8.65    0.68
   7  -5  -7    7.74    0.71
  -7   5   6   15.45    0.96
   7  -5  -6   14.70    0.98
  -7   5   5   73.97    3.19
  -7   5   5   67.21    3.14
  -7   5   5   65.66    4.52
   7  -5  -5   67.90    3.15
  -7   5   4   10.46    0.72
  -7   5   4    9.84    0.68
  -7  -5   4    8.81    1.31
  -7   5   4    8.77    1.36
  -7   5   3    4.20    0.45
   7   5  -3    5.05    0.92
   7  -5  -3    3.17    0.45
  -7   5   3    3.50    0.92
  -7  -5   2    4.56    0.95
   7   5  -2    3.22    0.76
  -7   5   2    3.13    0.85
   7   5  -1    5.17    0.91
   7  -5  -1    2.96    0.81
   7   5   0    6.69    1.09
  -7   5   0    6.53    1.16
   7  -5   0    7.90    1.20
   7   5   1  144.08    5.87
   7   5   1  132.88    5.84
   7   5   1  123.63    6.92
  -7   5  -1  129.59    7.17
   7  -5   1  127.22    7.16
   7   5   2    0.21    0.27
   7   5   2    0.25    0.29
   7   5   2    0.21    0.24
   7  -5   2    0.32    0.58
   7   5   2    0.29    0.34
   7   5   3   32.43    1.70
   7   5   3   35.02    1.75
   7   5   3   34.03    1.71
   7   5   4  162.32    6.71
   7  -5   4  150.19    6.72
   7   5   4  155.56    6.70
   7   5   4  152.12    6.69
   7   5   5    5.58    0.57
   7   5   5    5.50    0.55
   7  -5   5    5.96    0.64
   7   5   6   42.01    2.13
   7  -5   6   47.26    2.23
   7   5   7   33.75    1.69
   7   5   8    0.02    0.22
  -7   6  10    2.72    0.30
   7  -6 -10    2.42    0.28
  -7   6   9    3.70    0.43
   7  -6  -9    3.83    0.42
   7  -6  -8   27.10    1.45
  -7   6   7   12.18    0.85
   7  -6  -7   12.64    0.88
  -7   6   6   38.38    1.95
   7  -6  -6   40.05    1.99
  -7   6   5    6.29    0.59
  -7   6   5    7.14    0.60
  -7   6   4   14.84    0.95
  -7   6   4   14.69    0.91
  -7   6   3    0.82    0.30
   7  -6  -3    1.11    0.33
  -7   6   3    1.57    0.72
   7  -6  -2    0.47    0.27
  -7   6   2    1.08    0.69
   7   6  -1    0.64    0.31
   7   6  -1    0.39    0.42
   7   6   0   19.36    1.09
   7   6   0   14.56    1.69
  -7   6   0   17.66    1.98
   7  -6   0   16.68    1.94
   7   6   1   22.67    1.26
  -7   6  -1   21.98    2.32
   7   6   2  237.78    9.76
   7   6   2  221.99    9.77
   7   6   2  232.11    9.76
   7   6   3   10.32    0.77
   7   6   3    9.93    0.76
   7   6   3   11.85    0.80
   7   6   4  223.42    9.82
   7  -6   4  235.14    9.86
   7   6   4  237.13    9.82
   7   6   4  233.14    9.85
   7   6   5    7.03    0.64
   7   6   5    7.92    0.61
   7  -6   5    6.59    0.65
   7   6   6   15.49    0.94
   7  -6   6   19.49    1.07
   7   6   7    2.50    0.37
  -7   7   9    1.84    0.30
   7  -7  -9    1.66    0.28
   7  -7  -9    2.06    0.29
   7  -7  -8    7.27    0.59
  -7   7   7    7.40    0.62
   7  -7  -7    7.06    0.62
  -7   7   6   11.08    0.79
  -7   7   5    1.61    0.37
  -7   7   4  152.00    6.58
  -7   7   4  150.95    6.55
   7  -7  -4  153.66    6.59
  -7   7   3    1.33    0.37
   7   7   0  140.21    6.12
   7   7   1   26.82    1.48
   7   7   2   57.62    2.70
   7   7   2   55.57    2.66
   7   7   3   10.86    0.78
   7   7   3    9.29    0.73
   7   7   4   21.21    1.17
   7   7   4   19.72    1.14
   7   7   4   20.21    1.16
   7   7   5    6.16    0.53
   7  -7   5    6.25    0.58
   7   7   6   15.16    0.85
   7  -7   6   15.37    0.91
   7   7   7    2.00    0.28
  -7   8   8    2.56    0.35
   7  -8  -8    2.75    0.34
  -7   8   7   23.76    1.20
   7  -8  -7   21.18    1.21
  -7   8   6   70.86    3.31
   7  -8  -6   76.94    3.36
  -7   8   5   27.91    1.48
   7  -8  -5   28.81    1.51
  -7   8   4    2.34    0.40
  -7   8   3    4.71    0.50
  -7   8   3    4.50    0.51
   7   8   0    0.39    0.36
   7   8   1   18.47    1.14
   7   8   2   67.85    3.19
   7   8   2   69.05    3.14
   7   8   3   39.35    1.91
   7   8   3   38.75    1.92
   7   8   4    6.88    0.57
   7   8   4    6.51    0.56
   7   8   4    7.86    0.58
   7   8   5    4.92    0.45
   7  -8   5    5.33    0.48
   7   8   6    2.41    0.29
   7  -8   6    2.64    0.31
  -7   9   7    4.03    0.37
  -7   9   6    1.36    0.29
  -7   9   5   39.50    1.90
  -7   9   4    0.63    0.27
  -7   9   4    0.60    0.28
  -7   9   3    1.97    0.35
  -7   9   3    2.29    0.38
  -7   9   2   82.05    3.70
   7   9   0    7.79    0.68
   7   9   1   41.53    2.07
   7   9   2    6.10    0.53
   7   9   2    6.74    0.55
   7   9   3   38.40    1.85
   7   9   3   38.92    1.88
   7   9   3   40.09    1.88
   7   9   4   34.38    1.56
   7   9   4   35.42    1.59
   7   9   5    1.61    0.25
  -7  10   6    0.80    0.21
  -7  10   5    0.65    0.24
  -7  10   4    2.90    0.35
  -7  10   4    2.76    0.35
  -7  10   3   40.64    1.95
  -7  10   3   41.71    1.95
  -7  10   2    1.72    0.34
  -7  10   2    1.65    0.32
  -7  10   1   66.96    3.04
   7  10   1    5.84    0.49
   7  10   2    9.25    0.67
   7  10   2   11.60    0.69
   7  10   3   15.95    0.92
   7  10   3   19.54    0.95
  -7  11   4    7.39    0.48
  -7  11   3   13.60    0.77
  -7  11   3   14.09    0.77
  -7  11   2    7.96    0.54
  -7  11   1    6.05    0.47
  -7  11   0   25.93    1.30
  -7  11   0   26.56    1.31
   7  11   0   26.88    1.28
  -7  11  -1    0.42    0.22
   7  11   1    0.46    0.21
   7  11   2   13.60    0.70
  -7  11  -2   11.83    0.70
  -8   0  11   -0.04    0.28
  -8   0  11    0.04    0.23
  -8   0  10    2.27    0.44
  -8   0  10    2.05    0.39
  -8   0   9    0.30    0.40
  -8   0   9    0.09    0.34
  -8   0   9    0.09    0.34
  -8   0   9   -0.16    0.33
  -8   0   8    0.08    0.32
  -8   0   8   -0.27    0.34
  -8   0   8    0.18    0.36
  -8   0   7    0.13    0.33
  -8   0   7    0.39    0.31
  -8   0   7   -0.03    0.33
  -8   0   6   16.77    0.95
  -8   0   6   15.13    0.94
  -8   0   6   14.37    1.77
  -8   0   6   16.11    0.97
  -8   0   5    0.25    0.45
   8   0  -4  252.11   12.15
  -8   0   4  268.85   12.05
  -8   0   3    0.19    0.46
   8   0  -3    0.58    0.52
  -8   0   3    0.09    0.45
   8   0  -2 4003.64  166.37
   8   0  -2 4096.55  166.48
   8   0  -1    3.28    0.75
   8   0  -1    2.53    0.62
   8   0   0    2.09    0.64
   8   0   0    2.31    0.67
   8   0   1   -0.10    0.39
   8   0   1   -0.13    0.50
   8   0   2   70.45    4.40
   8   0   2   65.36    3.92
   8   0   3    0.36    0.78
   8   0   3    0.02    0.24
   8   0   3    0.11    0.27
   8   0   4    0.28    0.28
   8   0   4    0.62    0.39
   8   0   4    0.53    0.40
   8   0   4    0.41    0.30
   8   0   4    0.44    0.35
   8   0   5    0.22    0.32
   8   0   5   -0.07    0.39
   8   0   5   -0.20    0.37
   8   0   5    0.19    0.35
   8   0   6   23.93    1.31
   8   0   6   23.53    1.33
   8   0   6   21.20    1.24
   8   0   7    0.60    0.36
   8   0   7    0.08    0.32
   8   0   7   -0.03    0.31
   8   0   8   45.38    2.02
  -8   1  11   28.02    1.46
  -8  -1  11   33.37    1.53
  -8   1  11   31.99    1.53
  -8  -1  10    7.35    0.62
  -8   1  10    7.33    0.59
  -8   1  10    7.82    0.63
  -8  -1  10    6.57    0.63
  -8   1  10    6.52    0.63
  -8   1   9   10.81    0.76
  -8   1   9    9.35    0.78
  -8   1   9   10.10    0.79
  -8  -1   9   11.77    0.83
  -8  -1   9   11.40    0.87
  -8   1   9    9.78    0.81
  -8   1   8    1.70    0.41
  -8  -1   8    1.05    0.39
  -8   1   8    0.89    0.39
  -8  -1   8    1.55    0.41
  -8   1   8    1.50    0.39
  -8  -1   7    0.48    0.31
  -8   1   7    0.24    0.34
  -8  -1   7    0.36    0.36
  -8   1   7    0.35    0.34
  -8  -1   7    0.47    0.33
  -8   1   7    0.65    0.33
  -8  -1   6   19.46    1.11
  -8   1   6   20.86    1.13
  -8  -1   6   21.40    1.15
  -8  -1   6   18.62    1.12
  -8   1   6   21.86    1.16
  -8  -1   6   18.95    1.99
  -8   1   6   20.96    2.12
  -8  -1   5   15.33    1.69
  -8   1   5   16.78    1.77
   8   1  -4  116.47    6.22
  -8  -1   4  110.55    5.92
  -8   1   4  116.10    6.01
  -8  -1   3  705.50   31.10
   8   1  -3  753.38   31.45
   8  -1  -3  735.61   31.38
  -8   1   3  735.64   31.12
  -8  -1   2    3.74    0.76
   8   1  -2    4.56    0.89
   8  -1  -2    5.46    0.88
   8   1  -2    3.84    0.73
  -8  -1   1  511.56   23.21
   8   1  -1  551.19   23.51
   8   1  -1  526.25   23.54
   8  -1  -1  553.63   23.69
   8  -1  -1  574.99   23.39
   8   1  -1  541.95   23.24
   8  -1   0  132.76    7.07
   8  -1   0  141.38    6.86
   8   1   0  148.31    6.87
   8   1   0  131.74    7.02
   8   1   1   12.78    1.51
   8  -1   1   11.42    1.46
   8  -1   2    5.06    1.04
   8   1   2    3.92    0.98
   8   1   2    3.65    0.79
   8  -1   2    2.75    0.72
   8  -1   3    4.06    1.14
   8   1   3    3.79    1.13
   8   1   3    5.30    0.50
   8   1   3    4.39    0.98
   8  -1   3    4.66    1.01
   8   1   3    4.85    0.48
   8  -1   3    5.00    0.48
   8  -1   3    5.88    0.57
   8   1   3    5.13    0.51
   8  -1   4   62.71    2.94
   8   1   4   59.65    2.82
   8  -1   4   60.62    2.82
   8   1   4   62.75    2.88
   8   1   5    1.79    0.39
   8  -1   5    1.46    0.44
   8   1   5    1.40    0.41
   8  -1   5    1.31    0.38
   8   1   5    2.79    0.48
   8  -1   5    1.65    0.41
   8  -1   6    5.08    0.64
   8   1   6    6.51    0.61
   8  -1   6    5.45    0.57
   8   1   6    5.52    0.60
   8  -1   6    6.49    0.63
   8  -1   6    6.11    0.57
   8   1   6    5.54    0.57
   8   1   7   48.66    2.28
   8  -1   7   43.92    2.25
   8  -1   7   46.04    2.29
   8   1   7   45.09    2.25
   8  -1   8   43.79    1.46
   8   1   8   20.76    1.45
  -8   2  11   12.75    0.73
  -8   2  11   12.04    0.76
  -8   2  10    4.76    0.50
  -8  -2  10    4.05    0.50
  -8   2  10    4.17    0.49
  -8   2  10    4.42    0.46
  -8  -2   9    0.35    0.34
  -8  -2   9    0.25    0.37
  -8   2   9    0.27    0.35
  -8   2   9    0.16    0.31
  -8   2   9    0.51    0.36
  -8   2   9    0.32    0.34
  -8   2   8    2.76    0.44
  -8   2   8    1.63    0.42
  -8  -2   8    2.52    0.46
  -8   2   8    2.42    0.45
  -8   2   7    7.01    0.64
  -8  -2   7    9.39    0.70
  -8  -2   7    8.33    0.67
  -8   2   7    7.15    0.66
   8  -2  -7    7.66    0.66
  -8   2   6    8.73    0.65
  -8  -2   6    9.00    0.66
  -8  -2   6    6.79    0.61
  -8  -2   6    8.89    1.33
  -8   2   6    7.52    1.36
  -8  -2   6    7.35    1.27
   8  -2  -6    8.44    0.65
  -8  -2   5   25.42    2.23
  -8   2   5   25.74    2.32
  -8  -2   4    4.14    0.94
  -8  -2   4    4.74    0.87
  -8   2   4    5.58    1.02
  -8  -2   3   41.50    2.83
  -8   2   3   37.98    2.71
  -8  -2   2    8.33    1.13
  -8   2   2    7.84    1.06
   8  -2  -2    8.82    1.08
   8   2  -2    9.20    1.09
   8  -2  -1    2.72    0.69
   8   2  -1    2.30    0.60
   8   2  -1    1.90    0.64
   8   2  -1    2.48    0.71
   8  -2  -1    2.44    0.68
   8   2  -1    1.77    0.52
   8   2   0   46.90    3.09
   8  -2   0   43.97    3.05
   8   2   0   43.36    2.78
   8  -2   0   45.58    2.85
   8   2   0   45.00    2.85
   8   2   1   47.14    3.27
   8  -2   1   48.48    3.28
   8  -2   2    0.44    0.64
   8   2   2    0.91    0.66
   8   2   2    0.54    0.46
   8  -2   2    0.53    0.43
   8   2   3   14.67    0.89
   8   2   3   12.81    1.83
   8   2   3   15.67    0.92
   8  -2   3   14.23    0.95
   8  -2   3   13.69    0.90
   8  -2   3   12.59    1.53
   8   2   3   14.91    0.92
   8  -2   3   15.13    0.87
   8  -2   3   14.43    0.90
   8  -2   4   43.99    2.11
   8  -2   4   39.95    2.03
   8   2   4   36.49    1.97
   8   2   4   41.51    1.98
   8  -2   4   43.00    1.98
   8   2   4   39.89    2.02
   8   2   5    9.16    0.70
   8   2   5    8.22    0.67
   8  -2   5    6.60    0.71
   8  -2   5    6.69    0.62
   8   2   5    8.68    0.72
   8   2   6  178.30    7.09
   8  -2   6  175.31    7.17
   8  -2   6  179.56    7.09
   8  -2   6  172.86    7.11
   8   2   6  174.37    7.08
   8   2   7   83.61    3.49
   8  -2   7   74.28    3.45
   8  -2   7   73.95    3.48
   8  -2   7   78.25    3.33
   8   2   7   78.30    3.49
   8   2   8   14.78    0.85
  -8   3  11   15.13    0.82
  -8   3  10   33.92    1.66
  -8   3  10   34.36    1.68
  -8   3   9   45.37    2.22
  -8   3   9   48.04    2.27
  -8  -3   8   71.55    3.29
  -8   3   8   73.82    3.31
  -8   3   8   74.12    3.31
   8  -3  -8   77.23    3.30
  -8   3   7   10.06    0.74
  -8  -3   7    9.37    0.74
  -8   3   7    8.84    0.73
   8  -3  -7    9.01    0.74
  -8  -3   6   10.36    0.73
  -8   3   6    9.04    0.70
  -8   3   6    9.55    1.50
   8  -3  -6   11.12    0.76
  -8   3   5   -0.02    0.24
  -8  -3   5   -0.21    0.28
  -8  -3   5    0.79    0.60
   8  -3  -5    0.14    0.26
  -8  -3   4   65.08    4.08
  -8  -3   4   58.40    3.76
  -8   3   4   64.59    4.01
  -8  -3   3    0.25    0.61
  -8   3   3    0.12    0.46
  -8  -3   2    1.07    0.59
  -8   3   2    0.22    0.48
   8   3  -1    4.05    0.81
   8   3   0  174.10    8.37
   8   3   1    4.02    0.79
   8   3   2    7.41    0.57
   8  -3   2    6.99    0.56
   8   3   2    6.91    0.59
   8   3   3   13.47    0.85
   8  -3   3   13.89    0.88
   8   3   3   12.85    0.86
   8  -3   3   12.40    0.84
   8   3   4   86.56    3.75
   8  -3   4   90.31    3.84
   8  -3   4   80.63    3.76
   8   3   4   75.32    3.69
   8  -3   5   10.79    0.83
   8  -3   5    9.17    0.79
   8   3   6   13.77    1.07
   8  -3   6   11.56    1.07
   8  -3   6   11.91    1.04
   8   3   7   12.79    0.85
   8   3   8    2.03    0.37
  -8   4  10    1.46    0.31
  -8   4  10    1.51    0.33
   8  -4 -10    2.11    0.31
  -8   4   9  161.04    7.06
  -8   4   9  166.25    7.12
   8  -4  -9  171.09    7.10
  -8   4   8    3.28    0.46
  -8   4   8    2.75    0.48
  -8   4   8    2.71    0.47
   8  -4  -8    2.69    0.45
   8  -4  -7   13.04    0.90
  -8   4   6    6.14    0.56
   8  -4  -6    6.40    0.60
  -8   4   5  104.14    4.47
   8  -4  -5   98.04    4.43
  -8  -4   4    1.29    0.77
  -8   4   4    1.20    0.30
  -8   4   4    1.02    0.73
   8  -4  -4    1.23    0.31
  -8  -4   3   43.69    3.22
  -8   4   3   44.85    3.20
  -8  -4   2   21.87    2.07
   8   4  -2   18.38    1.90
  -8   4   2   23.21    2.07
   8   4  -1   33.15    2.55
  -8   4   1   33.24    2.58
   8   4   0    2.85    0.73
   8  -4   0    4.48    0.92
   8   4   1   84.27    3.67
   8   4   1   69.69    4.56
   8  -4   1   84.93    3.65
   8  -4   1   68.40    4.70
   8   4   2    0.67    0.30
   8   4   2    1.11    0.38
   8  -4   2    0.64    0.27
   8   4   3  199.77    8.59
   8  -4   3  205.06    8.61
   8   4   3  201.24    8.60
   8   4   4  115.03    5.07
   8  -4   4  122.47    5.13
   8   4   4  109.19    5.04
   8   4   5  314.81   13.14
   8  -4   5  310.61   13.19
   8   4   6   89.90    3.59
   8  -4   6   80.97    3.55
   8   4   7   56.12    2.60
   8   4   8   34.39    1.59
  -8   5  10   16.25    0.88
  -8   5  10   18.46    0.93
   8  -5 -10   15.34    0.87
  -8   5   9    9.30    0.69
   8  -5  -9    9.19    0.67
  -8   5   8   42.93    2.19
   8  -5  -8   47.28    2.22
  -8   5   7    6.75    0.63
   8  -5  -7    8.50    0.71
  -8   5   6   62.87    2.96
   8  -5  -6   65.73    3.01
  -8   5   5    5.52    0.55
  -8   5   5    4.85    0.50
   8  -5  -5    4.11    0.50
  -8   5   4   46.05    2.15
   8  -5  -4   42.04    2.15
  -8   5   4   44.61    3.44
  -8   5   3   10.41    0.73
   8   5  -3   10.85    1.46
   8  -5  -3   10.62    0.75
  -8   5   3    8.32    1.40
  -8  -5   2    3.93    1.00
   8   5  -2    3.43    0.86
   8  -5  -2    4.56    0.48
  -8   5   2    3.66    0.99
   8   5  -1   52.45    3.57
   8  -5  -1   55.33    2.50
  -8   5   1   48.90    3.64
   8  -5  -1   46.66    3.51
   8   5   0   75.46    4.71
   8   5   0   79.29    3.57
   8  -5   0   83.60    3.57
   8   5   1   16.50    0.98
   8   5   1   16.10    1.01
   8   5   1   14.07    1.71
   8   5   2   62.96    2.88
   8   5   2   65.59    2.92
   8   5   2   58.73    2.86
   8   5   3  103.09    4.63
   8   5   3  107.15    4.66
   8   5   3  104.22    4.62
   8   5   4  123.43    5.35
   8  -5   4  119.26    5.36
   8   5   4  122.66    5.34
   8   5   4  121.76    5.34
   8   5   5    6.69    0.61
   8  -5   5    7.12    0.66
   8   5   6    3.83    0.50
   8   5   7   22.80    1.19
  -8   6  10    3.61    0.33
   8  -6 -10    3.59    0.32
  -8   6   9   12.14    0.71
   8  -6  -9   10.90    0.68
  -8   6   8    3.67    0.47
   8  -6  -8    4.12    0.48
  -8   6   7   20.41    1.19
   8  -6  -7   22.04    1.24
  -8   6   6    7.41    0.63
   8  -6  -6    7.00    0.65
  -8   6   5    3.02    0.46
  -8   6   5    2.82    0.42
   8  -6  -5    2.27    0.45
  -8   6   4  145.35    6.31
   8  -6  -4  145.57    6.32
  -8   6   3    0.70    0.32
   8  -6  -3    0.59    0.32
   8  -6  -2   11.42    0.78
   8   6  -1    4.63    0.51
   8  -6  -1    4.32    0.46
   8   6   0  223.84    9.50
   8   6   1    1.66    0.40
   8   6   1    1.24    0.36
   8   6   2    1.56    0.35
   8   6   2    1.31    0.35
   8   6   3    0.28    0.31
   8   6   3    0.32    0.30
   8   6   4    0.53    0.33
   8  -6   4    0.40    0.33
   8   6   4    0.36    0.31
   8   6   4    0.43    0.29
   8   6   5    0.03    0.30
   8  -6   5    0.03    0.32
   8   6   5    0.39    0.28
   8   6   6   29.45    1.49
   8   6   7    9.39    0.59
  -8   7   9    8.47    0.57
   8  -7  -9    9.39    0.59
   8  -7  -9    8.84    0.56
  -8   7   8    1.76    0.35
   8  -7  -8    2.16    0.37
   8  -7  -8    2.72    0.37
  -8   7   7    3.42    0.44
   8  -7  -7    3.72    0.48
   8  -7  -7    4.72    0.49
  -8   7   6    4.69    0.51
   8  -7  -6    4.65    0.55
  -8   7   5    1.15    0.37
  -8   7   5    0.69    0.31
   8  -7  -5    0.59    0.34
  -8   7   4   10.00    0.79
   8  -7  -4   12.12    0.82
  -8   7   3  125.10    5.56
   8  -7  -3  128.81    5.55
   8   7  -1   92.24    4.16
   8   7   0    3.95    0.52
   8   7   1   19.16    1.16
   8   7   2  100.71    4.50
   8   7   2  100.75    4.47
   8   7   3   10.79    0.76
   8   7   3    9.63    0.76
   8   7   3   10.79    0.76
   8   7   4    0.02    0.28
   8   7   4    0.35    0.29
   8   7   4   -0.10    0.26
   8  -7   5    2.51    0.37
   8   7   5    2.29    0.34
   8   7   6    0.86    0.27
   8   7   6    1.08    0.23
   8  -8  -8    0.58    0.22
  -8   8   8    0.43    0.23
  -8   8   7    1.26    0.29
   8  -8  -7    1.55    0.30
  -8   8   6    0.21    0.27
   8  -8  -6   -0.15    0.26
  -8   8   5    0.62    0.30
   8  -8  -5    0.25    0.28
  -8   8   4   79.49    3.59
  -8   8   3   23.95    1.33
  -8   8   2  246.30   10.42
   8   8   0   95.29    4.30
   8   8   1    0.12    0.33
   8   8   2    2.94    0.45
   8   8   2    4.40    0.48
   8   8   3    6.71    0.57
   8   8   3    7.07    0.57
   8   8   4   15.80    0.91
   8   8   4   16.63    0.93
   8   8   5    8.76    0.57
  -8   9   6    7.77    0.55
  -8   9   5    0.21    0.25
  -8   9   4   22.28    1.18
  -8   9   3   43.28    2.08
  -8   9   2    0.93    0.34
   8   9   0   23.75    1.32
   8   9   1    0.24    0.32
   8   9   1   -0.12    0.23
   8   9   2    8.20    0.59
   8   9   2    8.15    0.60
   8   9   3   31.67    1.48
   8   9   3   34.03    1.50
   8   9   4   19.78    1.00
  -8  10   6    3.22    0.29
  -8  10   5    0.58    0.22
  -8  10   4   33.44    1.59
  -8  10   2   32.22    1.59
  -8  10   2   33.45    1.62
  -8  10   1    1.02    0.28
  -8  10   1    1.30    0.32
  -8  10   0   23.41    1.24
   8  10   1    3.44    0.43
   8  10   1    5.55    0.44
   8  10   2    7.54    0.58
   8  10   2   11.74    0.63
   8  10   3    4.56    0.40
   8  10   3    6.28    0.42
  -8  11   2    3.06    0.31
  -8  11   1    0.46    0.19
  -8  11   1    0.47    0.21
  -8  11   0    0.04    0.16
  -8  11   0   -0.12    0.19
  -9   0  11   -0.09    0.26
  -9   0  11    0.03    0.23
  -9   0  10    5.93    0.56
  -9   0  10    6.26    0.60
  -9   0   9    0.23    0.37
  -9   0   9    0.03    0.36
  -9   0   9    0.24    0.35
  -9   0   8    1.69    0.40
  -9   0   8    1.74    0.43
  -9   0   8    2.04    0.42
  -9   0   7    0.05    0.32
  -9   0   7    0.15    0.37
  -9   0   7    0.25    0.31
  -9   0   6    0.89    0.33
  -9   0   6    1.68    0.39
  -9   0   6    1.11    0.67
  -9   0   5    0.28    0.49
   9   0  -4  185.45    9.51
  -9   0   4  194.02    9.25
   9   0  -3    3.16    0.82
   9   0  -2    0.34    0.47
   9   0  -2    0.26    0.44
   9   0  -1   -0.11    0.40
   9   0  -1   -0.14    0.50
   9   0   0    0.11    0.37
   9   0   0    0.14    0.42
   9   0   1   -0.61    0.59
   9   0   2   88.85    5.49
   9   0   2   91.86    3.93
   9   0   2   75.95    4.85
   9   0   2   88.08    3.92
   9   0   3   -0.19    0.28
   9   0   3    0.28    0.55
   9   0   3    0.35    0.29
   9   0   4   65.35    3.13
   9   0   4   67.82    3.10
   9   0   4   69.66    3.18
   9   0   5   -0.44    0.38
   9   0   5   -0.17    0.36
   9   0   6   10.46    0.73
   9   0   6    9.67    0.75
   9   0   7    2.04    0.51
   9   0   7   18.25    0.67
   9   0   8   36.67    1.60
  -9  -1  11    0.41    0.27
  -9   1  11    0.18    0.27
  -9   1  11   -0.05    0.22
  -9  -1  10   31.30    1.55
  -9   1  10   28.28    1.52
  -9  -1  10   30.18    1.56
  -9   1  10   30.14    1.56
  -9  -1   9    0.42    0.37
  -9   1   9    0.97    0.40
  -9   1   9    0.74    0.34
  -9   1   9    1.13    0.38
  -9  -1   9    1.59    0.41
  -9   1   9    1.08    0.37
  -9   1   8    5.87    0.60
  -9  -1   8    6.47    0.65
  -9   1   8    5.84    0.63
  -9  -1   8    5.74    0.61
  -9   1   8    6.47    0.62
  -9   1   7   74.47    3.35
  -9  -1   7   73.25    3.37
  -9   1   7   72.01    3.38
  -9  -1   7   71.76    3.35
  -9   1   7   74.05    3.35
  -9   1   6   18.38    1.04
  -9  -1   6   16.96    1.04
  -9  -1   6   15.73    1.93
  -9   1   6   16.90    2.02
  -9  -1   5   46.55    3.27
   9   1  -5   46.16    2.16
  -9   1   5   47.50    3.39
   9  -1  -5   44.13    2.14
   9   1  -4   34.81    2.88
  -9  -1   4   36.66    2.70
  -9   1   4   36.46    2.74
  -9  -1   3    0.34    0.49
   9   1  -3   -0.14    0.46
  -9  -1   2  235.37   11.27
   9   1  -2  251.57   11.70
   9  -1  -2  254.85   11.44
   9   1  -2  238.16   11.29
   9  -1  -1    0.66    0.42
   9   1  -1   -0.10    0.47
   9   1  -1   -0.13    0.46
   9   1  -1    0.13    0.46
   9  -1  -1    0.14    0.48
   9  -1   0   -0.12    0.50
   9   1   0   -0.33    0.42
   9   1   0    0.14    0.43
   9  -1   0    0.29    0.42
   9   1   1   40.74    3.17
   9  -1   1   44.43    3.29
   9  -1   2   22.24    2.36
   9   1   2   17.96    2.21
   9   1   2   24.20    1.26
   9  -1   2   23.81    1.24
   9   1   2   21.04    2.00
   9  -1   2   19.66    1.97
   9  -1   2   23.48    1.24
   9   1   3    3.53    0.45
   9  -1   3    3.62    0.44
   9   1   3    3.54    0.47
   9   1   3    3.46    0.44
   9  -1   3    2.85    0.42
   9   1   4    4.50    0.52
   9  -1   4    4.97    0.52
   9   1   4    4.57    0.57
   9   1   5    1.88    0.41
   9  -1   5    1.61    0.41
   9   1   5    1.95    0.47
   9  -1   5    2.78    0.47
   9   1   6   14.19    0.95
   9  -1   6   16.27    0.97
   9   1   6   15.10    0.99
   9  -1   6   15.30    0.97
   9   1   6   13.58    0.91
   9   1   7    0.75    0.34
   9   1   7    4.07    0.50
   9  -1   7    4.38    0.50
   9  -1   7   -0.07    0.31
   9   1   8   31.80    1.42
  -9   2  11    3.85    0.37
  -9   2  11    3.82    0.40
  -9   2  10   13.28    0.86
  -9   2  10   15.16    0.91
  -9  -2   9    0.95    0.41
  -9   2   9    0.21    0.38
  -9   2   9    0.28    0.31
  -9   2   9    0.25    0.35
  -9  -2   9    0.75    0.35
  -9   2   9    0.17    0.33
  -9   2   8   13.43    0.91
  -9   2   8   13.96    0.95
  -9  -2   8   12.82    0.92
  -9   2   8   15.18    0.96
  -9   2   7    0.71    0.36
  -9  -2   7    0.34    0.34
  -9  -2   7    1.32    0.38
  -9   2   7    0.60    0.35
   9  -2  -7    0.59    0.31
   9  -2  -6    3.25    0.45
   9   2  -5    3.27    1.00
  -9  -2   5    3.53    0.91
  -9   2   5    3.15    0.90
   9  -2  -5    4.73    0.48
  -9  -2   4    6.26    1.17
   9   2  -4    6.83    1.28
   9  -2  -3  234.22   11.52
  -9  -2   3  252.94   11.71
   9   2  -3  256.79   12.02
  -9  -2   2    0.12    0.49
   9  -2  -2    0.54    0.48
   9   2  -2   -0.10    0.47
   9   2  -2    0.43    0.41
  -9  -2   1   38.15    2.75
   9   2  -1   40.15    2.94
   9   2  -1   37.26    2.58
   9   2  -1   35.57    2.80
   9  -2  -1   39.36    2.96
   9  -2  -1   39.52    2.70
   9   2  -1   40.84    2.68
   9  -2   0    6.50    1.04
   9   2   0    8.54    1.13
   9   2   0    6.17    1.11
   9  -2   1    2.49    0.35
   9   2   2    1.73    0.83
   9   2   2    1.20    0.32
   9   2   2    1.00    0.35
   9  -2   2   -0.24    0.60
   9  -2   2    1.16    0.29
   9  -2   2    1.11    0.29
   9   2   3    8.50    0.67
   9   2   3   10.00    0.73
   9   2   3    9.13    0.73
   9   2   3    9.97    0.69
   9  -2   3    8.81    0.67
   9  -2   3    8.43    0.69
   9   2   4   56.12    2.68
   9   2   4   55.30    2.64
   9  -2   4   56.02    2.64
   9   2   4   59.38    2.72
   9   2   5   23.79    1.30
   9  -2   5   21.24    1.27
   9   2   5   23.68    1.36
   9  -2   5   22.81    1.32
   9   2   5   24.79    1.31
   9  -2   6    8.60    0.70
   9   2   6    9.12    0.72
   9  -2   6    8.45    0.70
   9   2   6   10.36    0.73
   9   2   7   18.74    0.71
   9  -2   7   16.86    0.72
  -9   3  11   20.33    1.01
  -9   3  10    0.55    0.27
  -9   3  10    0.38    0.28
  -9   3   9   11.45    0.79
  -9   3   9   12.40    0.84
  -9   3   9   11.87    0.82
  -9   3   8    3.42    0.47
  -9   3   8    3.62    0.52
  -9   3   8    3.88    0.51
   9  -3  -8    3.17    0.46
  -9   3   7    3.29    0.47
  -9  -3   7    4.05    0.49
   9  -3  -7    3.46    0.50
  -9  -3   6    8.70    0.70
   9  -3  -6   10.12    0.74
  -9  -3   5   87.24    5.22
   9  -3  -5   90.04    3.99
  -9  -3   4   27.96    2.55
  -9   3   4   31.56    1.53
   9  -3  -4   28.15    1.51
  -9   3   4   29.91    2.58
   9  -3  -4   30.09    1.53
  -9  -3   3   19.71    2.03
  -9   3   3   18.17    1.90
  -9  -3   2   21.97    2.13
   9   3  -2   23.77    2.30
   9   3  -2   22.54    2.02
  -9  -3   1    8.04    1.21
   9   3  -1    7.19    1.11
   9   3   0   44.27    2.98
   9   3   1    1.99    0.39
   9  -3   1    1.76    0.33
   9  -3   1    2.06    0.69
   9   3   2    5.49    0.51
   9   3   2    5.03    0.53
   9  -3   2    4.02    0.46
   9   3   3    3.16    0.43
   9  -3   3    2.40    0.42
   9   3   3    2.46    0.44
   9  -3   3    1.95    0.39
   9   3   4    0.97    0.36
   9   3   4    1.00    0.36
   9   3   5   15.94    1.01
   9   3   6    2.32    0.43
   9  -3   6    2.68    0.40
   9   3   7    8.69    0.63
  -9   4  10    0.64    0.26
  -9   4  10    0.72    0.27
  -9   4   9   11.74    0.77
  -9   4   9   10.94    0.79
   9  -4  -9   13.54    0.81
  -9   4   8   15.51    0.99
  -9   4   8   14.70    1.00
   9  -4  -8   17.04    1.01
   9  -4  -7    0.54    0.33
   9  -4  -6   22.17    1.28
  -9   4   5   16.77    1.03
   9  -4  -5   16.54    1.01
   9  -4  -5   15.72    0.99
  -9   4   4   25.26    1.34
   9  -4  -4   24.22    1.33
  -9   4   4   23.10    2.36
   9  -4  -4   23.67    1.30
  -9  -4   3   24.64    2.49
  -9   4   3   26.91    1.44
   9   4  -3   28.00    2.48
   9  -4  -3   27.54    1.47
   9  -4  -3   30.84    1.46
  -9  -4   2   -0.15    0.69
   9   4  -2    0.15    0.25
  -9   4   2    0.46    0.26
   9   4  -2    0.56    0.56
   9  -4  -2    0.54    0.29
  -9   4   2    0.84    0.56
  -9  -4   1   56.68    3.94
   9   4  -1   55.61    3.75
   9  -4  -1   60.76    2.75
   9   4   0   29.64    2.54
   9  -4   0   25.07    2.46
   9   4   1   46.50    2.17
   9   4   1   43.33    2.14
   9  -4   1   46.58    2.16
   9   4   2   25.18    1.36
   9   4   2   24.44    1.37
   9  -4   2   24.96    1.35
   9   4   3    7.81    0.66
   9   4   3    6.74    0.63
   9  -4   3    6.90    0.62
   9   4   4    0.35    0.34
   9  -4   4    1.16    0.39
   9   4   4    0.45    0.34
   9   4   5   52.45    2.36
   9   4   5   44.17    2.28
   9  -4   6   15.87    1.01
   9   4   6   21.34    1.11
   9   4   7    0.06    0.28
  -9   5  10    0.81    0.24
   9  -5 -10    0.74    0.21
  -9   5   9   81.27    3.57
   9  -5  -9   80.03    3.57
  -9   5   8    3.42    0.46
   9  -5  -8    3.47    0.48
   9  -5  -7   64.11    3.00
  -9   5   6    0.63    0.32
   9  -5  -6    0.28    0.32
   9  -5  -6    1.09    0.36
  -9   5   5    1.24    0.35
   9  -5  -5    0.93    0.33
   9  -5  -5    1.16    0.35
  -9   5   4    4.37    0.50
   9  -5  -4    3.86    0.48
  -9   5   3    1.66    0.35
   9  -5  -3    1.53    0.38
  -9   5   2    2.13    0.38
   9   5  -2    1.85    0.71
   9  -5  -2    2.18    0.37
  -9   5   2    2.50    0.84
   9   5  -1    1.05    0.60
   9  -5  -1    1.26    0.33
  -9   5   1    1.24    0.64
   9   5   0    2.17    0.39
   9  -5   0    1.96    0.36
   9   5   1    0.66    0.33
   9   5   1    0.08    0.30
   9   5   1    0.54    0.30
   9  -5   1    0.36    0.29
   9   5   2    1.49    0.37
   9   5   2    0.73    0.35
   9   5   3   24.82    1.39
   9   5   3   25.90    1.41
   9   5   4   11.07    0.80
   9  -5   4   10.85    0.80
   9   5   4   10.51    0.78
   9   5   5   32.07    1.63
   9   5   6    3.10    0.43
   9   5   7    2.64    0.32
  -9   6   9    3.20    0.37
   9  -6  -9    3.28    0.37
   9  -6  -9    3.67    0.38
   9  -6  -8    7.98    0.64
   9  -6  -8    8.31    0.63
  -9   6   7   27.31    1.44
   9  -6  -7   28.27    1.51
   9  -6  -7   27.20    1.47
  -9   6   6   71.66    3.48
   9  -6  -6   79.66    3.58
   9  -6  -6   82.49    3.55
  -9   6   5   11.31    0.83
   9  -6  -5   11.70    0.84
  -9   6   4   14.91    0.97
   9  -6  -4   14.48    0.96
  -9   6   3    6.98    0.63
   9  -6  -3    7.73    0.65
  -9   6   2    0.40    0.30
   9   6  -2    0.18    0.30
   9  -6  -2    0.64    0.31
   9   6  -1    0.09    0.32
   9  -6  -1    0.14    0.27
   9   6   0    4.22    0.52
   9   6   1    1.84    0.41
   9   6   1    1.86    0.39
   9   6   2    2.01    0.40
   9   6   2    2.51    0.42
   9   6   3   11.92    0.83
   9   6   4   50.26    2.35
   9   6   4   47.99    2.29
   9   6   5    0.14    0.27
   9   6   6    7.81    0.57
  -9   7   9    0.04    0.18
   9  -7  -9    0.18    0.17
   9  -7  -9    0.09    0.18
   9  -7  -8    6.84    0.53
   9  -7  -8    6.18    0.51
  -9   7   7   10.14    0.70
   9  -7  -7   10.38    0.74
   9  -7  -7   10.43    0.72
  -9   7   6   -0.02    0.27
   9  -7  -6    0.53    0.33
  -9   7   5    2.96    0.44
   9  -7  -5    2.27    0.43
  -9   7   4   29.96    1.60
   9  -7  -4   30.53    1.60
  -9   7   3    9.21    0.71
   9  -7  -3    9.26    0.70
  -9   7   2    5.67    0.58
   9  -7  -2    5.57    0.54
   9   7  -1    1.28    0.39
   9   7   0    1.06    0.40
   9   7   1   25.09    1.39
   9   7   2   11.22    0.82
   9   7   3    1.19    0.33
   9   7   3    0.99    0.33
   9   7   3    0.56    0.28
   9   7   4   21.09    1.13
   9   7   4   19.57    1.08
   9   7   5    4.36    0.38
   9  -8  -8    9.32    0.57
   9  -8  -7   -0.04    0.23
  -9   8   6    1.40    0.31
   9  -8  -6    1.02    0.31
  -9   8   5   40.48    1.99
   9  -8  -5   41.49    2.00
  -9   8   4    2.02    0.41
   9  -8  -4    2.86    0.40
  -9   8   3    1.28    0.36
  -9   8   2    0.23    0.31
   9   8  -1   15.33    1.00
   9   8   0    1.72    0.40
   9   8   1    2.08    0.41
   9   8   2    5.32    0.55
   9   8   3    0.04    0.28
   9   8   3    0.06    0.23
   9   8   4    1.24    0.28
   9  -9  -7    7.77    0.49
  -9   9   6    1.39    0.25
  -9   9   4   57.74    2.64
  -9   9   3    2.26    0.36
  -9   9   2  142.15    6.13
  -9   9   1    1.65    0.37
   9   9   0   12.25    0.83
   9   9   1   -0.12    0.29
   9   9   2    2.43    0.33
   9   9   3    2.75    0.32
   9   9   3    1.80    0.30
  -9  10   3   17.38    0.95
  -9  10   2    5.39    0.47
  -9  10   1   18.22    1.01
  -9  10   0   14.39    0.85
  -9  10  -1    1.02    0.26
   9  10   1    0.33    0.24
  -9  10  -2    5.66    0.41
   9  10   2    3.81    0.36
 -10   0  11   -0.07    0.24
 -10   0  10   15.49    0.95
 -10   0  10   17.30    1.00
 -10   0   9    0.41    0.38
 -10   0   9    0.03    0.35
 -10   0   9   -0.06    0.33
 -10   0   8    0.65    0.38
 -10   0   8    1.16    0.39
  10   0  -7    0.03    0.30
 -10   0   7    0.16    0.36
  10   0  -6   62.21    2.84
 -10   0   6   58.35    2.82
  10   0  -5    0.29    0.28
 -10   0   5    0.91    0.56
  10   0  -4   17.76    2.09
  10   0  -4   20.70    1.15
  10   0  -3   -0.16    0.61
  10   0  -3    0.42    0.55
  10   0  -2    6.67    1.29
  10   0  -2    7.33    1.19
  10   0  -2    7.17    1.25
  10   0  -1   -0.13    0.49
  10   0  -1    0.49    0.60
  10   0   0  115.04    6.95
  10   0   0  134.19    5.56
  10   0   0  126.46    5.51
  10   0   0  121.39    6.70
  10   0   1    0.10    0.25
  10   0   1    0.30    0.25
  10   0   2   -0.03    0.27
  10   0   3   -0.15    0.30
  10   0   3    0.19    0.30
  10   0   4    0.83    0.34
  10   0   4    0.83    0.42
  10   0   5    0.06    0.34
  10   0   5    0.32    0.36
  10   0   6    5.37    0.55
  10   0   6    4.86    0.52
  10   0   7   14.72    0.87
 -10  -1  11    2.33    0.31
 -10   1  11    1.77    0.31
 -10   1  11    1.81    0.28
 -10  -1  10    3.58    0.45
 -10   1  10    3.15    0.46
 -10  -1  10    3.76    0.44
 -10   1  10    3.30    0.43
 -10  -1   9    0.31    0.36
 -10   1   9    0.34    0.39
 -10   1   9    0.76    0.38
 -10  -1   9    0.48    0.35
 -10   1   9    0.08    0.31
 -10  -1   8   40.77    2.16
 -10   1   8   44.08    2.20
 -10  -1   8   42.09    2.15
 -10   1   8   49.22    2.20
 -10   1   7    0.25    0.32
 -10  -1   7    0.54    0.38
 -10   1   7    0.13    0.36
  10   1  -6    0.11    0.26
  10   1  -5   53.35    2.50
 -10  -1   5   49.14    3.62
 -10   1   5   53.86    3.81
  10  -1  -5   53.17    2.49
  10   1  -4   63.29    4.49
  10   1  -4   65.92    3.07
  10  -1  -4   69.23    3.06
 -10  -1   3  364.22   17.62
  10   1  -3  377.90   18.12
  10   1  -3  404.20   16.44
  10  -1  -3  386.74   17.79
  10   1  -3  403.54   17.88
  10   1  -2   16.45    1.87
  10   1  -2   13.33    1.74
  10  -1  -2   12.74    1.74
  10  -1  -2   13.04    1.60
  10   1  -2   14.58    1.62
  10   1  -1  136.53    7.19
  10   1  -1  123.35    7.10
  10  -1  -1  133.72    6.95
  10   1  -1  130.81    6.83
  10  -1  -1  136.78    7.33
  10   1   0   27.47    2.67
  10  -1   0   27.55    2.72
  10  -1   0   39.39    1.75
  10   1   0   34.46    1.70
  10  -1   0   33.55    1.68
  10   1   0   36.20    1.72
  10  -1   0   34.90    2.73
  10  -1   0   33.97    1.68
  10   1   0   29.84    2.57
  10   1   1   11.07    0.74
  10  -1   1   11.77    0.77
  10   1   1   11.65    0.75
  10  -1   1   10.15    0.73
  10  -1   1   10.95    0.73
  10  -1   2    8.93    0.68
  10   1   2    9.28    0.70
  10   1   2    8.42    0.65
  10  -1   2    9.62    0.67
  10  -1   2    8.65    0.67
  10   1   3    5.03    0.55
  10  -1   3    4.23    0.50
  10   1   3    4.83    0.57
  10   1   3    4.96    0.51
  10  -1   3    4.25    0.49
  10   1   4   26.00    1.41
  10   1   4   22.42    1.34
  10  -1   4   25.20    1.38
  10   1   4   27.36    1.47
  10  -1   4   25.02    1.42
  10   1   5   -0.19    0.36
  10  -1   5   -0.17    0.35
  10   1   5    0.26    0.37
  10  -1   5    0.06    0.32
  10   1   6    9.05    0.67
  10  -1   6    8.75    0.66
  10  -1   6    7.53    0.64
  10   1   7   21.42    1.10
  10  -1   7   19.96    1.09
 -10   2  11   -0.31    0.19
 -10   2  10  118.35    5.02
 -10   2  10  114.05    5.02
 -10   2   9   27.91    1.47
 -10  -2   9   25.33    1.44
 -10   2   9   26.61    1.44
 -10  -2   9   30.41    1.51
 -10   2   9   26.44    1.48
 -10   2   8    3.44    0.48
 -10   2   8    4.19    0.55
 -10  -2   8    3.13    0.48
 -10   2   8    4.18    0.50
 -10  -2   7    9.64    0.72
  10  -2  -7    7.87    0.68
  10  -2  -6    0.66    0.31
  10   2  -5    0.81    0.29
 -10   2   5    0.49    0.64
  10  -2  -5    0.26    0.28
 -10  -2   4    3.03    0.88
  10   2  -4    2.94    0.93
  10   2  -4    2.62    0.38
  10  -2  -4    1.49    0.34
 -10  -2   3    0.28    0.63
  10  -2  -3   -0.13    0.51
  10   2  -3    0.52    0.67
  10   2  -3    0.53    0.52
  10   2  -3    0.80    0.29
  10  -2  -3    0.26    0.28
 -10  -2   2   83.75    4.94
  10   2  -2   87.81    3.75
  10   2  -2   85.14    5.25
  10   2  -2   81.92    5.07
  10   2  -2   76.63    4.66
  10  -2  -2   82.11    3.69
  10  -2  -2   75.82    4.69
  10   2  -2   86.98    4.82
  10  -2  -1    3.38    0.88
  10   2  -1    3.79    0.89
 -10  -2   1    4.01    0.92
  10   2  -1    6.64    0.53
  10   2  -1    4.42    0.98
  10  -2  -1    4.31    0.44
  10  -2  -1    5.11    0.46
  10  -2   0    1.68    0.68
  10   2   0    2.04    0.74
  10  -2   0    2.62    0.36
  10  -2   0    1.97    0.32
  10   2   0    2.49    0.37
  10  -2   0    1.99    0.34
  10   2   1    8.64    0.68
  10  -2   1    7.37    0.61
  10   2   1    8.70    0.63
  10  -2   1    8.07    0.61
  10   2   1    7.80    0.62
  10   2   2    0.40    0.30
  10   2   2    0.56    0.34
  10  -2   2    0.45    0.29
  10   2   2    0.61    0.28
  10  -2   2    0.51    0.30
  10   2   3   22.12    1.31
  10   2   3   24.74    1.36
  10   2   3   24.18    1.28
  10  -2   3   22.40    1.26
  10   2   4   34.29    1.73
  10   2   4   31.99    1.67
  10  -2   4   32.29    1.67
  10   2   5    0.90    0.37
  10  -2   5    0.89    0.37
  10  -2   5    1.78    0.41
  10   2   6   29.78    1.52
  10  -2   6   32.32    1.55
  10  -2   6   29.54    1.54
  10   2   7    3.42    0.51
  10  -2   7   41.46    0.96
 -10   3  10    0.07    0.27
 -10   3  10    0.13    0.25
 -10   3   9    0.29    0.30
 -10   3   9    0.33    0.34
 -10   3   9    0.34    0.31
 -10   3   8    0.21    0.36
 -10   3   8    0.22    0.30
  10  -3  -8    0.19    0.31
  10  -3  -7   10.83    0.81
  10  -3  -6    4.18    0.51
  10  -3  -5    8.29    0.67
  10   3  -4   31.48    1.48
 -10   3   4   26.64    1.44
  10  -3  -4   25.19    1.43
 -10   3   4   27.33    2.55
  10  -3  -4   26.44    1.43
 -10  -3   3   41.03    3.21
  10   3  -3   38.43    3.30
  10   3  -3   43.32    2.02
  10  -3  -3   38.83    1.98
  10  -3  -3   40.25    1.98
 -10  -3   2   15.68    1.87
  10   3  -2   17.87    1.01
  10   3  -2   13.25    1.80
  10   3  -2   15.03    1.69
  10  -3  -2   15.43    0.96
  10  -3  -2   16.14    0.96
 -10  -3   1   31.27    2.73
  10   3  -1   28.24    2.51
  10  -3  -1   31.47    1.67
  10  -3   0   12.88    0.82
  10   3   1   -0.08    0.32
  10  -3   1    0.03    0.25
  10   3   2    1.00    0.35
  10   3   2    1.16    0.33
  10   3   2    0.95    0.36
  10  -3   2    1.29    0.35
  10   3   3    0.63    0.33
  10   3   3    0.06    0.33
  10   3   4   13.86    0.90
  10   3   4   13.55    0.91
  10  -3   5    1.03    0.35
  10   3   6    1.93    0.37
  10  -3   6    1.60    0.34
  10   3   7    0.17    0.34
  10  -3   7    1.44    0.26
  10  -4 -10   24.18    1.23
 -10   4  10   25.74    1.24
 -10   4   9    0.33    0.30
 -10   4   9    0.13    0.28
  10  -4  -9    0.22    0.26
 -10   4   8   93.23    4.05
  10  -4  -8   86.76    4.00
  10  -4  -7    3.15    0.46
  10  -4  -6    2.38    0.42
  10  -4  -6    2.27    0.42
 -10   4   5   22.31    1.25
  10  -4  -5   20.13    1.21
  10  -4  -5   21.45    1.22
 -10   4   4    1.07    0.36
  10  -4  -4    0.82    0.33
  10  -4  -4    1.07    0.33
  10   4  -3    0.88    0.31
 -10   4   3    0.60    0.27
  10  -4  -3    0.54    0.31
 -10   4   3    0.96    0.72
  10  -4  -3    0.31    0.31
  10   4  -2   12.07    0.81
  10   4  -2   10.05    1.46
  10  -4  -2   10.54    0.77
  10   4  -1   19.01    2.05
  10  -4  -1   22.14    1.23
  10  -4   0    7.69    0.63
  10   4   1    0.59    0.33
  10   4   1    0.46    0.31
  10  -4   1    0.73    0.33
  10   4   2    9.67    0.74
  10   4   2   10.18    0.77
  10  -4   2    9.63    0.74
  10   4   3   -0.09    0.31
  10   4   3    0.03    0.32
  10   4   4    6.64    0.59
  10   4   4    5.91    0.59
  10   4   5    0.33    0.30
  10   4   6    2.70    0.39
  10  -4   6    1.76    0.34
  10  -5 -10    8.81    0.57
 -10   5  10   10.78    0.59
  10  -5 -10    9.86    0.57
 -10   5   9   20.77    1.15
  10  -5  -9   24.32    1.18
 -10   5   8   12.98    0.86
  10  -5  -8   11.88    0.82
  10  -5  -8   12.83    0.83
  10  -5  -7   20.35    1.19
  10  -5  -7   20.06    1.17
  10  -5  -6   18.84    1.13
  10  -5  -6   18.67    1.12
 -10   5   5   10.99    0.82
  10  -5  -5   10.73    0.79
  10  -5  -5   10.45    0.76
 -10   5   4    4.78    0.53
  10  -5  -4    5.28    0.55
  10  -5  -4    5.09    0.53
 -10   5   3    6.52    0.60
  10  -5  -3    7.22    0.63
 -10   5   2    0.24    0.29
  10  -5  -2    0.55    0.30
  10  -5  -1    1.42    0.35
  10   5   0    2.02    0.39
  10  -5   0    1.08    0.35
  10   5   1    0.89    0.33
  10   5   1    0.74    0.34
  10   5   1    1.02    0.36
  10  -5   1    1.12    0.36
  10   5   2    0.12    0.31
  10   5   2    0.32    0.33
  10  -5   2    0.09    0.29
  10   5   3    0.32    0.34
  10   5   3    0.58    0.33
  10   5   4   20.50    1.17
  10   5   5    0.24    0.26
  10   5   6    1.64    0.32
  10  -6  -9   20.97    1.06
  10  -6  -9   21.11    1.06
 -10   6   8    8.49    0.65
  10  -6  -8    7.48    0.61
  10  -6  -8    8.94    0.64
  10  -6  -7    2.77    0.43
  10  -6  -7    2.86    0.43
  10  -6  -6    0.42    0.31
  10  -6  -6    0.19    0.29
 -10   6   5   15.24    1.01
  10  -6  -5   16.56    1.02
 -10   6   4    2.38    0.44
  10  -6  -4    1.76    0.39
 -10   6   3    0.06    0.28
  10  -6  -3   -0.15    0.29
 -10   6   2   29.98    1.66
  10   6  -2   32.60    1.70
  10  -6  -2   34.61    1.70
  10   6  -1   10.19    0.80
  10  -6  -1   11.63    0.80
  10   6   0    0.12    0.32
  10  -6   0    0.20    0.29
  10   6   1   24.46    1.33
  10   6   1   22.68    1.32
  10   6   1   24.58    1.36
  10   6   2   23.36    1.31
  10   6   2   24.02    1.33
  10   6   3    0.95    0.33
  10   6   4    9.87    0.71
  10   6   5    0.83    0.31
  10   6   5    0.56    0.27
  10  -7  -8   17.27    0.96
  10  -7  -8   18.97    0.96
  10  -7  -7    9.15    0.66
  10  -7  -7    9.07    0.64
  10  -7  -6   34.75    1.76
 -10   7   5   32.97    1.67
  10  -7  -5   30.66    1.65
 -10   7   4    5.15    0.53
  10  -7  -4    4.90    0.53
 -10   7   3   30.22    1.65
  10  -7  -3   33.75    1.66
 -10   7   2   -0.06    0.30
  10   7  -2    0.09    0.31
  10  -7  -2    0.16    0.27
 -10   7   1   70.38    3.32
  10   7  -1   74.36    3.35
  10   7   0    8.90    0.73
  10   7   1    6.17    0.60
  10   7   2   61.06    2.85
  10   7   3    7.85    0.61
  10   7   3    6.28    0.55
  10   7   4    2.90    0.37
  10   7   4    2.73    0.33
  10  -8  -7   29.16    1.41
  10  -8  -6    8.93    0.63
  10  -8  -5   -0.07    0.25
 -10   8   4   71.54    3.30
  10  -8  -4   74.10    3.28
 -10   8   3    5.31    0.55
  10  -8  -3    5.98    0.53
 -10   8   2   35.59    1.80
 -10   8   1    0.17    0.30
  10   8  -1    0.17    0.31
 -10   8   0   40.77    2.04
  10   8   0   42.08    2.05
  10   8   1   24.15    1.32
  10   8   2    0.55    0.28
  10   8   3    4.23    0.40
  10   8   4    6.00    0.42
  10  -9  -6   10.04    0.59
 -10   9   4    2.72    0.36
 -10   9   3    0.76    0.29
 -10   9   2   -0.16    0.27
 -10   9   1    0.48    0.29
  10   9  -1    0.37    0.27
 -10   9   0    1.81    0.35
  10   9   0    1.86    0.35
 -10   9  -1   -0.06    0.25
  10   9   1   -0.04    0.25
  10   9   2   18.76    0.97
  10   9   3    0.07    0.18
 -10  10   3    0.88    0.25
 -10  10   2   18.20    0.97
 -10  10   1    0.74    0.25
 -10  10   0   -0.25    0.21
 -11   0  10   -0.02    0.31
 -11   0  10   -0.02    0.27
 -11   0   9   -0.03    0.35
 -11   0   9    0.13    0.32
 -11   0   9   -0.05    0.31
 -11   0   8   86.26    3.91
  11   0  -7   -0.25    0.29
 -11   0   7   -0.16    0.38
  11   0  -6   50.17    2.43
  11   0  -5    0.20    0.28
  11   0  -4   28.89    2.68
  11   0  -4   28.57    1.57
  11   0  -4   31.74    1.55
  11   0  -3   -0.16    0.55
  11   0  -3    0.16    0.26
  11   0  -3    0.07    0.27
  11   0  -2   -0.15    0.48
  11   0  -2    0.38    0.52
  11   0  -2    0.17    0.28
  11   0  -1   -0.15    0.50
  11   0  -1    0.03    0.27
  11   0  -1   -0.37    0.66
  11   0  -1    0.07    0.25
  11   0   0  184.27    7.54
  11   0   0  162.84    8.84
  11   0   0  171.11    7.49
  11   0   1    0.16    0.25
  11   0   1    0.08    0.27
  11   0   2  168.10    7.33
  11   0   2  173.21    7.31
  11   0   3   -0.03    0.29
  11   0   3    0.17    0.31
  11   0   4   48.53    2.35
  11   0   4   49.80    2.42
  11   0   5   -0.43    0.34
  11   0   5    0.11    0.33
  11   0   6   26.04    1.33
  11   0   7   45.07    2.04
 -11  -1  10    7.90    0.60
 -11   1  10    8.36    0.62
 -11   1   9    8.02    0.67
 -11  -1   9    7.44    0.65
 -11   1   9    8.84    0.66
 -11  -1   9    7.93    0.70
 -11   1   9    8.74    0.74
  11  -1  -8    2.87    0.43
 -11  -1   8    4.17    0.52
 -11   1   8    3.82    0.53
  11  -1  -7   19.79    1.23
 -11   1   7   22.29    1.28
  11   1  -6   24.26    1.38
  11  -1  -6   26.89    1.45
  11   1  -5   34.07    1.77
  11  -1  -5   36.30    1.82
  11  -1  -5   35.16    1.76
  11   1  -4   12.61    1.74
  11   1  -4   13.07    0.92
  11  -1  -4   16.20    0.98
  11  -1  -4   17.04    0.97
  11  -1  -4   17.53    1.98
  11  -1  -3    0.91    0.66
  11   1  -3    1.36    0.73
  11   1  -3    1.32    0.75
  11   1  -3    1.10    0.33
  11  -1  -3    1.29    0.33
  11  -1  -3    0.88    0.32
  11  -1  -2    0.74    0.59
  11   1  -2    1.42    0.67
  11   1  -2    0.90    0.64
  11   1  -2    2.05    0.36
  11   1  -2    2.60    0.87
  11  -1  -2    0.96    0.68
  11   1  -2    1.88    0.36
  11  -1  -2    1.27    0.33
  11  -1  -1    8.64    1.39
  11   1  -1    7.72    1.30
  11  -1  -1    9.73    0.71
  11   1  -1    9.79    0.69
  11   1  -1   10.39    0.71
  11  -1  -1    9.10    0.68
  11   1  -1    9.83    1.54
  11  -1  -1    5.47    1.21
  11  -1   0   37.05    1.74
  11   1   0   31.89    1.67
  11  -1   0   31.86    2.76
  11   1   0   33.73    1.70
  11  -1   0   34.68    1.68
  11   1   1   21.54    1.26
  11  -1   1   23.31    1.30
  11   1   1   25.01    1.30
  11  -1   1   23.27    1.28
  11  -1   1   23.53    1.26
  11   1   2    0.65    0.34
  11  -1   2    0.53    0.31
  11   1   2    0.41    0.31
  11  -1   2    0.59    0.32
  11   1   3    0.24    0.29
  11  -1   3    0.03    0.29
  11   1   3   -0.07    0.36
  11   1   3    0.76    0.30
  11  -1   3    0.31    0.29
  11   1   4   13.77    0.90
  11   1   4   11.52    0.84
  11  -1   4   13.72    0.88
  11  -1   4   13.48    0.92
  11   1   5    1.37    0.31
  11  -1   5    1.79    0.35
  11   1   5    1.13    0.36
  11  -1   5    0.81    0.35
  11   1   6   36.59    1.77
  11  -1   6   41.33    1.81
  11  -1   6   35.12    1.78
 -11   2  10    1.42    0.33
 -11   2  10    1.19    0.28
  11  -2  -9   10.78    0.72
 -11   2   9   10.34    0.74
 -11   2   9    8.06    0.68
 -11  -2   9   10.54    0.76
 -11   2   9   10.36    0.78
 -11   2   8   37.22    1.81
 -11  -2   8   32.01    1.74
  11  -2  -7   32.21    1.66
  11  -2  -6   64.82    3.01
  11   2  -5  101.08    4.44
  11  -2  -5   98.54    4.42
  11   2  -4   11.52    0.82
  11  -2  -4   12.43    0.86
  11  -2  -4   13.81    0.87
  11   2  -3   63.01    3.08
  11  -2  -3   71.02    3.09
  11   2  -2   64.10    2.87
  11  -2  -2   58.45    2.81
  11   2  -1  147.04    6.22
  11  -2  -1  150.34    6.21
  11   2  -1  135.61    6.16
  11  -2  -1  136.45    6.17
  11   2  -1  154.93    6.23
  11  -2  -1  141.18    6.18
  11   2   0   29.73    1.46
  11   2   0   27.05    1.45
  11  -2   0   28.08    1.44
  11   2   0   26.27    1.40
  11  -2   0   26.95    1.42
  11  -2   0   25.76    1.41
  11   2   1   33.90    1.79
  11   2   1   35.21    1.82
  11  -2   1   36.42    1.79
  11   2   1   36.17    1.77
  11  -2   1   35.15    1.78
  11   2   2   75.07    3.36
  11   2   2   72.85    3.38
  11   2   2   72.71    3.27
  11  -2   2   73.72    3.29
  11  -2   2   68.33    3.30
  11   2   3   24.39    1.34
  11   2   3   21.14    1.22
  11  -2   3   22.22    1.24
  11   2   4   20.17    1.22
  11   2   4   21.92    1.21
  11  -2   4   22.89    1.23
  11  -2   4   21.44    1.24
  11   2   5   10.42    0.67
  11  -2   5    9.15    0.66
  11  -2   5    8.41    0.69
  11  -2   6    8.84    0.63
  11  -2   6   10.61    0.64
  11  -3 -10   23.18    1.22
 -11   3  10   26.72    1.26
 -11   3  10   25.63    1.24
  11  -3  -9   11.42    0.77
 -11   3   9   12.37    0.81
 -11   3   8   13.56    0.94
  11  -3  -8   13.23    0.86
  11  -3  -7   45.72    2.23
  11  -3  -6   10.61    0.78
  11  -3  -5   79.59    3.61
  11   3  -4    3.98    0.47
  11  -3  -4    4.15    0.49
  11   3  -3    2.39    0.41
  11  -3  -3    2.21    0.38
  11  -3  -3    2.44    0.42
  11   3  -2   30.04    1.62
  11  -3  -2   31.00    1.60
  11  -3  -2   31.33    1.60
  11  -3  -1   98.01    4.35
  11  -3   0   28.34    1.50
  11   3   1   55.21    2.52
  11  -3   1   49.33    2.46
  11   3   2   20.08    1.20
  11   3   2   23.28    1.26
  11   3   2   22.03    1.26
  11  -3   2   19.69    1.20
  11   3   3   34.72    1.86
  11   3   3   41.26    1.95
  11   3   4   47.89    2.31
  11  -3   5   12.35    0.81
  11  -3   6    5.50    0.47
  11  -4 -10   12.15    0.71
 -11   4  10   12.94    0.73
 -11   4  10   14.01    0.73
 -11   4   9   54.73    2.43
  11  -4  -9   50.38    2.37
 -11   4   8   14.91    0.94
  11  -4  -8   13.26    0.87
  11  -4  -7    1.36    0.35
  11  -4  -6    2.17    0.39
  11  -4  -5   33.74    1.71
  11  -4  -5   32.75    1.70
  11   4  -4   41.92    1.98
 -11   4   4   38.69    1.96
  11  -4  -4   38.14    1.95
  11  -4  -4   38.69    1.94
  11   4  -3    0.33    0.30
  11  -4  -3    0.46    0.32
  11  -4  -3   -0.14    0.30
  11  -4  -2   20.43    1.20
  11  -4  -1   49.10    2.38
  11  -4   0    3.31    0.47
  11   4   1   11.27    0.83
  11  -4   1   12.73    0.86
  11   4   2   26.57    1.46
  11   4   2   26.77    1.47
  11  -4   2   27.08    1.47
  11   4   3   28.68    1.53
  11   4   3   29.79    1.57
  11   4   4   82.08    3.73
  11   4   4   86.03    3.77
  11  -4   5   52.77    2.44
  11  -4   6    3.44    0.36
 -11   5   9   48.09    2.15
  11  -5  -9   45.30    2.11
 -11   5   8   54.89    2.58
  11  -5  -8   55.88    2.56
  11  -5  -7    7.72    0.63
  11  -5  -7    7.27    0.61
  11  -5  -6   15.64    1.01
  11  -5  -6   17.29    1.02
  11  -5  -5    6.54    0.60
  11  -5  -5    6.57    0.59
 -11   5   4   22.70    1.29
  11  -5  -4   21.93    1.27
  11  -5  -4   23.14    1.26
 -11   5   3   -0.20    0.29
  11  -5  -3    0.27    0.30
  11  -5  -2   41.92    2.09
  11  -5  -1    0.52    0.34
  11   5   0    1.15    0.41
  11  -5   0    1.79    0.38
  11   5   1   47.58    2.23
  11   5   1   39.83    2.16
  11   5   1   46.25    2.23
  11  -5   1   47.23    2.23
  11   5   2   90.04    4.21
  11   5   2   92.34    4.22
  11  -5   2  101.59    4.26
  11   5   3   10.67    0.73
  11   5   3    8.07    0.69
  11   5   4  100.26    4.39
  11   5   5    2.92    0.35
  11  -5   5    3.52    0.40
  11  -6  -9    0.52    0.20
  11  -6  -9    0.17    0.19
 -11   6   8    0.92    0.31
  11  -6  -8    0.73    0.26
  11  -6  -8    0.56    0.26
  11  -6  -7    0.05    0.26
  11  -6  -7    0.14    0.27
  11  -6  -6    4.50    0.50
  11  -6  -6    4.19    0.47
 -11   6   5    1.28    0.37
  11  -6  -5    1.39    0.34
 -11   6   4    2.40    0.44
  11  -6  -4    2.81    0.43
 -11   6   3   12.49    0.86
  11  -6  -3   12.08    0.84
 -11   6   2    0.11    0.27
  11   6  -2   -0.28    0.32
  11  -6  -2   -0.03    0.29
  11   6  -1    1.79    0.44
  11  -6  -1    1.20    0.35
  11   6   0   13.43    0.92
  11  -6   0   12.45    0.87
  11   6   1    1.34    0.35
  11   6   1    1.25    0.36
  11  -6   1    1.14    0.32
  11   6   2   95.23    4.23
  11   6   3   33.25    1.68
  11   6   4    8.41    0.61
  11  -6   5    1.59    0.27
  11  -7  -8    3.60    0.33
  11  -7  -8    2.86    0.31
  11  -7  -7   11.56    0.73
  11  -7  -6    8.81    0.65
  11  -7  -5    1.49    0.34
 -11   7   4   41.86    1.99
  11  -7  -4   38.32    1.95
 -11   7   3    0.70    0.33
  11  -7  -3    0.50    0.30
 -11   7   2   16.19    1.03
  11   7  -2   19.51    1.09
  11  -7  -2   16.87    1.02
 -11   7   1    9.79    0.76
  11  -7  -1    9.73    0.72
  11   7   0   14.33    0.95
  11   7   1    2.98    0.46
  11   7   2    3.66    0.43
  11   7   2    3.22    0.43
  11   7   3    1.70    0.32
  11   7   3    1.33    0.28
  11   7   4    6.50    0.48
  11  -8  -7   15.29    0.81
  11  -8  -6    1.60    0.29
  11  -8  -5    4.51    0.43
 -11   8   4   13.34    0.85
  11  -8  -4   14.65    0.85
 -11   8   3   57.39    2.66
  11  -8  -3   57.60    2.63
 -11   8   2    0.81    0.31
 -11   8   1    5.89    0.53
  11   8  -1    4.29    0.49
  11   8   0   11.30    0.77
  11   8   1   -0.47    0.29
  11   8   2   13.13    0.76
  11   8   2   12.53    0.78
  11   8   3    0.48    0.21
 -11   9   3    1.72    0.31
 -11   9   2    8.04    0.60
 -11   9   1    5.52    0.50
  11   9  -1    6.37    0.50
 -11   9   0   33.99    1.56
  11   9   0   29.94    1.53
  11   9   1   88.22    3.80
 -11  10   2    1.27    0.23
 -12   0  10    0.15    0.27
 -12   0   9    0.30    0.35
  12   0  -8   25.66    1.42
 -12   0   8   27.70    1.46
  12   0  -7    0.06    0.29
  12   0  -6   86.94    3.95
  12   0  -5   -0.18    0.28
  12   0  -4   95.33    4.26
  12   0  -4   94.35    4.21
  12   0  -3    0.09    0.28
  12   0  -3   -0.05    0.29
  12   0  -2    5.90    0.57
  12   0  -1    0.12    0.28
  12   0  -1   -0.16    0.29
  12   0   0  313.19   12.85
  12   0   0  298.73   12.81
  12   0   1   -0.08    0.28
  12   0   1    0.50    0.28
  12   0   2    8.52    0.69
  12   0   2    9.17    0.69
  12   0   3    0.14    0.29
  12   0   3    0.06    0.35
  12   0   3    0.68    0.27
  12   0   4    2.13    0.40
  12   0   4    1.89    0.37
  12   0   4    2.01    0.41
  12   0   5   -0.30    0.33
  12   0   5   -0.05    0.28
  12   0   6   31.85    1.50
 -12  -1  10   25.96    1.33
 -12   1  10   27.97    1.36
  12  -1  -9    6.27    0.55
 -12   1   9    7.52    0.61
 -12  -1   9    8.13    0.66
 -12   1   9    7.93    0.66
  12  -1  -8   52.79    2.61
 -12   1   8   58.48    2.65
  12   1  -7    3.52    0.47
  12  -1  -7    2.92    0.45
 -12   1   7    2.47    0.48
  12   1  -6   10.80    0.77
  12  -1  -6    9.59    0.78
  12   1  -5  203.31    8.28
  12  -1  -5  186.63    8.28
  12  -1  -5  189.87    8.23
  12   1  -4   27.21    1.51
  12  -1  -4   29.22    1.54
  12  -1  -4   28.58    1.50
  12   1  -3  961.70   38.65
  12  -1  -3  916.65   38.60
  12   1  -2    1.20    0.34
  12   1  -2    0.79    0.34
  12  -1  -2    0.63    0.33
  12  -1  -1  104.70    4.70
  12   1  -1  107.52    4.69
  12   1  -1  114.18    4.71
  12  -1  -1   99.03    4.65
  12  -1   0   28.73    1.50
  12   1   0   27.81    1.47
  12  -1   0   26.09    1.44
  12   1   1    7.98    0.68
  12  -1   1    8.44    0.68
  12  -1   1   10.86    0.75
  12   1   1   10.31    0.71
  12  -1   1    8.75    0.69
  12   1   2   24.24    1.38
  12  -1   2   22.64    1.35
  12   1   2   24.85    1.34
  12  -1   2   25.13    1.37
  12   1   3    4.34    0.51
  12  -1   3    4.27    0.50
  12   1   3    4.65    0.56
  12   1   3    4.90    0.50
  12  -1   3    5.11    0.51
  12  -1   3    4.99    0.57
  12   1   4    7.12    0.62
  12   1   4    7.19    0.59
  12  -1   4    8.55    0.64
  12  -1   4    7.26    0.64
  12   1   5    2.20    0.36
  12  -1   5    2.22    0.38
  12  -1   5    2.98    0.40
  12   1   6   62.14    2.77
  12  -1   6   65.59    2.79
 -12   2  10    2.90    0.36
  12  -2  -9   10.25    0.70
 -12   2   9   10.79    0.73
 -12   2   9    9.81    0.74
  12  -2  -8    0.31    0.29
 -12   2   8    0.57    0.36
  12  -2  -7    3.53    0.48
 -12   2   7    3.59    0.52
  12  -2  -7    4.28    0.49
  12   2  -6    0.23    0.27
  12  -2  -6    0.19    0.31
  12  -2  -6    0.75    0.32
  12  -2  -5    8.10    0.72
  12  -2  -5    7.81    0.69
  12   2  -4   12.42    0.90
  12  -2  -4   14.09    0.94
  12  -2  -4   15.75    0.95
  12   2  -3    0.25    0.30
  12  -2  -3   -0.06    0.30
  12   2  -2   11.57    0.83
  12  -2  -2   11.44    0.79
  12   2  -2   12.40    0.80
  12  -2  -2   10.15    0.78
  12  -2  -1    2.54    0.40
  12   2  -1    3.29    0.42
  12  -2  -1    1.98    0.39
  12  -2  -1    2.43    0.40
  12   2   0    4.68    0.51
  12   2   0    5.25    0.54
  12   2   0    5.15    0.50
  12  -2   0    3.67    0.46
  12  -2   0    4.25    0.50
  12  -2   0    4.32    0.49
  12   2   1    0.43    0.32
  12  -2   1   -0.23    0.27
  12  -2   1   -0.06    0.28
  12   2   2    8.22    0.65
  12   2   2    5.92    0.63
  12   2   2    8.14    0.72
  12   2   2    7.08    0.60
  12  -2   2    9.66    0.68
  12   2   3   35.00    1.75
  12   2   3   30.73    1.63
  12  -2   3   33.39    1.67
  12   2   4   65.83    3.01
  12   2   4   61.60    2.95
  12  -2   4   67.16    2.99
  12  -2   4   69.08    3.04
  12   2   5    1.30    0.32
  12  -2   5    1.30    0.34
  12  -2   5    2.09    0.35
  12  -2   6   35.08    1.62
  12  -3 -10   54.98    2.42
  12  -3  -9    1.96    0.32
 -12   3   9    2.77    0.40
  12  -3  -8    2.16    0.39
 -12   3   8    2.08    0.42
  12  -3  -8    2.47    0.37
  12  -3  -7   29.16    1.58
  12  -3  -7   29.75    1.54
  12  -3  -6   12.46    0.92
  12  -3  -6   15.05    0.92
  12   3  -5   20.54    1.22
  12  -3  -5   22.55    1.26
  12  -3  -5   22.09    1.25
  12   3  -4    0.27    0.29
  12  -3  -4    0.11    0.29
  12   3  -3   35.59    1.80
  12  -3  -3   33.96    1.75
  12  -3  -3   33.84    1.76
  12   3  -2   14.83    0.96
  12  -3  -2   13.64    0.91
  12  -3  -2   13.60    0.91
  12  -3  -1   26.82    1.45
  12  -3   0   21.96    1.26
  12   3   1    0.24    0.33
  12  -3   1    0.12    0.30
  12   3   2   47.34    2.40
  12   3   2   49.53    2.46
  12   3   3    3.66    0.44
  12   3   3    3.30    0.48
  12   3   4   24.75    1.40
  12  -3   4   29.82    1.45
  12  -3   5    4.63    0.46
  12  -4  -9   11.94    0.74
 -12   4   9   13.55    0.77
  12  -4  -9   11.45    0.70
  12  -4  -8    2.26    0.37
 -12   4   8    2.39    0.44
  12  -4  -8    3.59    0.41
  12  -4  -7   72.11    3.27
  12  -4  -6   20.31    1.16
  12  -4  -5   59.21    2.76
  12  -4  -5   59.51    2.77
  12   4  -4   15.84    0.96
  12  -4  -4   13.69    0.92
  12  -4  -4   14.25    0.92
  12  -4  -3    0.64    0.32
  12  -4  -3    0.84    0.34
  12  -4  -2    6.57    0.62
  12  -4  -1  123.43    5.44
  12  -4   0    0.31    0.30
  12   4   1    8.33    0.70
  12   4   1    7.54    0.67
  12  -4   1    9.30    0.73
  12   4   2   34.22    1.76
  12   4   2   32.14    1.75
  12  -4   2   37.55    1.79
  12   4   3  110.70    4.72
  12   4   3  104.33    4.73
  12   4   4   68.83    3.27
  12   4   4   81.96    3.36
  12  -4   5   18.15    0.98
  12  -5  -9   10.70    0.68
  12  -5  -9   11.85    0.68
  12  -5  -8    9.79    0.69
 -12   5   8   10.85    0.74
  12  -5  -8   11.71    0.71
  12  -5  -7    0.35    0.25
  12  -5  -7    0.28    0.27
  12  -5  -6    7.79    0.64
  12  -5  -6    9.48    0.67
  12  -5  -5   25.72    1.40
  12  -5  -5   26.65    1.39
 -12   5   4    0.14    0.31
  12  -5  -4    0.03    0.28
  12  -5  -4   -0.05    0.27
  12  -5  -3   55.44    2.63
  12  -5  -2    2.70    0.46
  12   5  -1   56.08    2.64
  12  -5  -1   52.98    2.61
  12   5   0    7.86    0.68
  12   5   0    8.11    0.71
  12  -5   0    8.23    0.69
  12   5   1   44.31    2.16
  12   5   1   40.55    2.10
  12   5   1   45.82    2.17
  12  -5   1   44.25    2.16
  12   5   2   71.51    3.18
  12   5   2   64.18    3.14
  12  -5   2   72.12    3.18
  12   5   3   20.64    1.14
  12   5   4   96.57    4.17
  12  -6  -8   -0.03    0.20
 -12   6   8   -0.07    0.25
  12  -6  -8   -0.13    0.20
  12  -6  -8   -0.10    0.22
  12  -6  -7    1.15    0.28
  12  -6  -7    0.78    0.26
  12  -6  -6    5.33    0.51
  12  -6  -6    5.87    0.50
  12  -6  -5    1.10    0.32
 -12   6   4   14.40    0.91
  12  -6  -4   13.13    0.87
 -12   6   3    7.07    0.62
  12   6  -3    8.14    0.67
  12  -6  -3    7.79    0.63
  12   6  -2    1.20    0.37
  12  -6  -2    1.44    0.36
  12   6  -1    0.67    0.36
  12  -6  -1    1.31    0.35
  12   6   0    3.55    0.48
  12  -6   0    3.72    0.46
  12   6   1   -0.08    0.30
  12   6   1   -0.08    0.32
  12  -6   1   -0.03    0.26
  12   6   2   14.18    0.88
  12   6   3    0.58    0.28
  12   6   4   23.50    1.19
  12  -6   4   25.16    1.22
  12  -7  -7   -0.07    0.19
  12  -7  -6    9.65    0.65
  12  -7  -5    0.47    0.27
 -12   7   4    1.00    0.33
  12  -7  -4    1.45    0.31
 -12   7   3   31.63    1.62
  12  -7  -3   32.10    1.61
 -12   7   2   33.83    1.69
  12   7  -2   33.45    1.70
  12  -7  -2   33.16    1.67
  12   7  -1   16.61    1.01
  12  -7  -1   16.53    0.97
  12   7   0    1.53    0.37
  12  -7   0    2.25    0.34
  12   7   1   13.18    0.84
  12   7   2   -0.02    0.25
  12   7   3    1.20    0.27
  12  -8  -6    3.08    0.32
  12  -8  -5    5.46    0.44
  12  -8  -4  100.91    4.36
 -12   8   3    3.30    0.40
  12  -8  -3    3.56    0.38
 -12   8   2  101.03    4.36
  12   8  -2   97.78    4.34
  12  -8  -2  100.04    4.31
  12   8  -1   19.53    1.08
  12   8   0    1.61    0.32
  12   8   1   21.07    1.11
  12   8   2   10.18    0.60
 -12   9   3   14.87    0.82
 -12   9   2    9.54    0.61
 -12   9   1    0.96    0.24
  12   9  -1    0.63    0.21
 -13   0  10   11.28    0.68
 -13   0   9   -0.02    0.31
  13   0  -8    1.20    0.32
  13   0  -7   -0.03    0.27
  13   0  -6   29.96    1.59
  13   0  -5    0.18    0.29
  13   0  -4   38.48    1.88
  13   0  -4   34.58    1.82
  13   0  -3    0.24    0.28
  13   0  -3   -0.06    0.34
  13   0  -2   39.22    2.02
  13   0  -2   39.89    1.99
  13   0  -1    0.12    0.31
  13   0  -1    0.37    0.32
  13   0   0    0.21    0.30
  13   0   1    0.12    0.28
  13   0   1    0.32    0.28
  13   0   2    0.31    0.30
  13   0   2   -0.09    0.35
  13   0   2   -0.03    0.28
  13   0   3    0.11    0.33
  13   0   3    0.43    0.29
  13   0   4    0.33    0.28
  13   0   4    0.09    0.32
  13   0   5   -0.50    0.32
 -13  -1  10    1.82    0.29
 -13   1  10    1.60    0.29
  13  -1  -9    4.26    0.42
 -13   1   9    4.32    0.47
 -13  -1   9    5.77    0.53
 -13   1   9    4.62    0.50
  13  -1  -8    6.99    0.58
 -13   1   8    6.89    0.61
  13   1  -7   17.25    1.02
  13  -1  -7   16.70    1.05
  13   1  -6   22.76    1.34
  13  -1  -6   25.47    1.40
  13  -1  -6   26.66    1.36
  13   1  -5    1.75    0.38
  13  -1  -5    1.84    0.39
  13  -1  -5    2.31    0.42
  13   1  -4  416.20   17.77
  13  -1  -4  422.59   17.78
  13  -1  -4  440.06   17.77
  13   1  -3    1.23    0.34
  13   1  -3    1.45    0.37
  13  -1  -3    0.73    0.36
  13   1  -2  228.13   10.21
  13  -1  -2  258.55   10.28
  13   1  -2  243.16   10.25
  13   1  -2  231.36   10.21
  13  -1  -2  249.13   10.24
  13  -1  -1    5.57    0.60
  13   1  -1    7.77    0.65
  13   1  -1    7.81    0.66
  13  -1  -1    6.58    0.62
  13   1   0    4.91    0.53
  13  -1   0    6.75    0.61
  13   1   0    4.95    0.53
  13  -1   0    6.35    0.58
  13   1   1    6.72    0.60
  13  -1   1    5.22    0.55
  13   1   1    6.10    0.62
  13   1   1    6.00    0.54
  13  -1   1    6.37    0.57
  13   1   2    0.09    0.29
  13  -1   2    0.09    0.30
  13   1   2   -0.16    0.33
  13   1   2    0.03    0.27
  13  -1   2    0.33    0.30
  13   1   3    0.25    0.33
  13  -1   3    0.35    0.31
  13   1   3    0.02    0.27
  13  -1   3    0.33    0.29
  13   1   4    1.64    0.33
  13   1   4    1.13    0.32
  13  -1   4    1.02    0.32
  13  -1   4    2.16    0.37
  13   1   5    7.08    0.49
  13  -1   5    6.39    0.50
  13  -2  -9   11.99    0.73
 -13   2   9   12.61    0.77
 -13   2   9   11.91    0.77
  13  -2  -8    0.45    0.30
 -13   2   8    1.23    0.38
  13  -2  -7   44.64    2.14
 -13   2   7   42.59    2.12
  13  -2  -7   42.39    2.07
  13   2  -6   37.74    1.91
  13  -2  -6   37.66    1.95
  13  -2  -6   40.85    1.94
  13   2  -5    0.76    0.31
  13  -2  -5    1.09    0.35
  13  -2  -5    1.22    0.36
  13   2  -4   28.69    1.56
  13  -2  -4   29.16    1.55
  13   2  -3    1.90    0.39
  13  -2  -3    1.92    0.41
  13   2  -2   45.19    2.15
  13  -2  -2   42.90    2.11
  13   2  -2   42.66    2.11
  13  -2  -2   40.67    2.10
  13  -2  -1   70.37    3.22
  13   2  -1   66.82    3.20
  13  -2  -1   73.95    3.25
  13   2   0   70.16    3.08
  13   2   0   62.09    3.02
  13  -2   0   68.66    3.05
  13   2   0   60.23    2.99
  13  -2   0   64.54    3.03
  13  -2   0   68.19    3.04
  13   2   1   56.93    2.63
  13  -2   1   55.39    2.60
  13   2   1   59.16    2.64
  13   2   1   48.88    2.51
  13  -2   1   53.85    2.55
  13  -2   1   56.56    2.60
  13   2   2    5.59    0.56
  13   2   2    4.89    0.57
  13   2   2    4.57    0.49
  13  -2   2    5.82    0.53
  13   2   3   39.93    1.95
  13   2   3   37.75    1.86
  13  -2   3   37.92    1.88
  13  -2   3   41.31    1.94
  13   2   4    0.97    0.30
  13   2   4    0.25    0.29
  13  -2   4    0.25    0.31
  13  -2   4    0.86    0.30
  13  -2   5    0.62    0.24
  13  -2   5    0.63    0.24
  13  -3  -9   20.25    1.11
 -13   3   9   24.48    1.16
  13  -3  -8    0.10    0.24
 -13   3   8   -0.02    0.30
  13  -3  -8    0.08    0.24
  13  -3  -7   -0.03    0.27
 -13   3   7   -0.19    0.35
  13  -3  -7    0.22    0.27
  13  -3  -6    3.78    0.47
  13  -3  -6    3.31    0.45
  13   3  -5   17.16    1.03
  13  -3  -5   16.70    1.02
  13   3  -4    1.48    0.35
  13  -3  -4    1.21    0.36
  13   3  -3    0.35    0.33
  13  -3  -3    0.12    0.30
  13  -3  -2    1.56    0.37
  13  -3  -2    2.05    0.41
  13  -3  -1   10.49    0.79
  13  -3   0    3.88    0.49
  13   3   1   79.28    3.72
  13   3   1   81.87    3.74
  13  -3   1   87.63    3.77
  13   3   2    7.98    0.64
  13   3   2    8.67    0.69
  13   3   3  114.60    5.16
  13   3   3  127.50    5.25
  13   3   4    0.22    0.25
  13  -3   4    0.13    0.26
  13  -3   5   39.51    1.81
  13  -4  -9    0.08    0.19
 -13   4   9   -0.06    0.22
  13  -4  -9   -0.04    0.18
  13  -4  -8    0.38    0.25
 -13   4   8    0.28    0.30
  13  -4  -8    0.36    0.25
  13  -4  -7    0.47    0.28
  13  -4  -7    0.68    0.28
  13  -4  -6    0.96    0.31
  13   4  -5    1.04    0.30
  13  -4  -5    0.36    0.30
  13  -4  -4    2.25    0.37
  13  -4  -4    2.93    0.43
  13  -4  -3    2.98    0.44
  13  -4  -3    3.87    0.47
  13  -4  -2    0.27    0.29
  13  -4  -1    7.18    0.65
  13   4   0    3.95    0.52
  13  -4   0    3.79    0.50
  13   4   1    0.03    0.30
  13   4   1    0.03    0.28
  13  -4   1    0.29    0.32
  13   4   2   17.62    1.01
  13   4   2   16.55    1.01
  13   4   3    4.60    0.45
  13   4   3    4.46    0.48
  13  -4   4    3.15    0.39
  13  -5  -8    0.48    0.23
 -13   5   8    0.55    0.27
  13  -5  -8    0.49    0.23
  13  -5  -7    1.49    0.31
  13  -5  -6   46.42    2.19
  13  -5  -6   47.11    2.19
  13  -5  -5    2.83    0.38
  13  -5  -5    2.93    0.39
  13  -5  -4   13.33    0.85
  13  -5  -4   13.56    0.85
  13  -5  -3    0.30    0.28
  13  -5  -2   27.38    1.47
  13   5  -1    4.01    0.53
  13  -5  -1    3.22    0.47
  13   5   0   33.19    1.68
  13   5   0   32.20    1.69
  13  -5   0   32.11    1.68
  13   5   1    0.78    0.33
  13   5   1    0.53    0.29
  13  -5   1    0.48    0.31
  13   5   2    1.50    0.33
  13   5   2    1.07    0.32
  13   5   3   31.92    1.54
  13   5   4    0.66    0.21
  13  -5   4    1.92    0.26
 -13   6   8   23.91    1.16
  13  -6  -7    0.44    0.22
  13  -6  -7    0.48    0.23
  13  -6  -6   37.38    1.81
  13  -6  -6   39.36    1.82
  13  -6  -5   13.27    0.81
  13  -6  -4    0.36    0.27
  13   6  -3   34.04    1.66
  13  -6  -3   30.67    1.62
  13   6  -2    0.30    0.30
  13  -6  -2    0.31    0.27
  13   6  -1    0.73    0.32
  13  -6  -1    0.15    0.27
  13   6   0   18.18    1.07
  13   6   0   19.61    1.12
  13  -6   0   18.48    1.06
  13   6   1    0.21    0.27
  13   6   1    0.45    0.28
  13  -6   1    0.09    0.24
  13   6   2    2.72    0.37
  13   6   3    0.26    0.21
 -13   7   7    4.91    0.40
  13  -7  -6   17.58    0.93
  13  -7  -5    5.05    0.44
  13  -7  -4   36.99    1.77
 -13   7   3   -0.13    0.25
  13   7  -3   -0.19    0.26
  13  -7  -3   -0.02    0.23
  13   7  -2   22.72    1.23
  13  -7  -2   23.19    1.21
  13   7  -1    5.46    0.53
  13  -7  -1    7.39    0.54
  13   7   0    0.50    0.27
  13  -7   0    0.15    0.21
  13   7   1    8.71    0.60
  13   7   2   38.23    1.75
  13  -8  -5    4.42    0.36
  13  -8  -4    3.72    0.35
  13  -8  -3    0.43    0.21
  13   8  -2   -0.02    0.21
  13  -8  -2    0.14    0.19
  13   8  -1    3.40    0.36
  13   8   0    4.87    0.42
 -14   0   9    0.23    0.27
  14   0  -8   11.48    0.73
  14   0  -7   -0.03    0.26
  14   0  -6    1.10    0.32
  14   0  -5   -0.15    0.29
  14   0  -4  214.79    8.90
  14   0  -4  202.97    8.85
  14   0  -3    0.03    0.29
  14   0  -3    0.77    0.34
  14   0  -2   68.26    3.10
  14   0  -2   63.39    3.04
  14   0  -1    1.66    0.41
  14   0  -1    2.26    0.43
  14   0   0   10.01    0.75
  14   0   0   10.46    0.77
  14   0   1    0.11    0.28
  14   0   1   -0.03    0.32
  14   0   1   -0.08    0.26
  14   0   2   37.90    1.88
  14   0   2   38.23    1.91
  14   0   2   38.40    1.86
  14   0   3    0.05    0.28
  14   0   3    0.47    0.28
  14   0   4    8.41    0.57
  14  -1  -9    4.39    0.38
 -14  -1   9    4.97    0.45
 -14   1   9    4.49    0.45
  14   1  -8    3.58    0.40
  14  -1  -8    5.25    0.46
  14   1  -7    5.87    0.52
  14  -1  -7    4.99    0.51
  14   1  -6    6.63    0.57
  14  -1  -6    5.56    0.56
  14  -1  -6    6.47    0.57
  14   1  -5   10.81    0.81
  14  -1  -5   13.61    0.86
  14  -1  -5   13.10    0.85
  14   1  -4    6.49    0.59
  14  -1  -4    5.27    0.55
  14  -1  -4    6.14    0.58
  14   1  -3   12.83    0.94
  14  -1  -3   18.59    1.03
  14   1  -3   13.87    0.96
  14   1  -3   12.78    0.91
  14  -1  -3   18.22    1.02
  14  -1  -2   66.88    3.10
  14   1  -2   64.85    3.09
  14   1  -2   64.07    3.06
  14  -1  -2   69.43    3.10
  14   1  -1   15.65    0.95
  14  -1  -1   13.25    0.92
  14   1  -1   14.31    0.94
  14  -1  -1   14.45    0.95
  14   1   0   26.63    1.42
  14  -1   0   26.15    1.41
  14   1   0   22.95    1.37
  14  -1   0   27.84    1.45
  14   1   0   25.97    1.41
  14   1   1    1.86    0.37
  14  -1   1    2.47    0.40
  14   1   1    1.91    0.39
  14   1   1    2.11    0.36
  14  -1   1    1.44    0.36
  14   1   2   79.52    3.74
  14  -1   2   83.72    3.75
  14   1   2   87.74    3.79
  14  -1   2   86.13    3.78
  14   1   2   80.79    3.70
  14  -1   2   86.72    3.74
  14   1   3    0.92    0.33
  14  -1   3    1.06    0.31
  14   1   3    1.30    0.29
  14  -1   3    1.78    0.34
  14   1   4   23.12    1.21
  14   1   4   24.66    1.22
  14  -2  -9    9.07    0.57
 -14   2   9    9.85    0.60
 -14   2   9    8.89    0.61
  14  -2  -8    0.80    0.27
 -14   2   8    1.07    0.31
  14   2  -7    0.33    0.26
  14  -2  -7    0.15    0.26
  14  -2  -7   -0.11    0.25
  14   2  -6   10.99    0.72
  14  -2  -6    9.21    0.70
  14  -2  -6    8.61    0.67
  14   2  -5    1.13    0.31
  14  -2  -5    1.16    0.34
  14  -2  -5    1.20    0.33
  14   2  -4    0.21    0.31
  14  -2  -4    0.22    0.30
  14   2  -3    0.34    0.31
  14  -2  -3    0.43    0.30
  14   2  -3    0.27    0.32
  14  -2  -3    0.46    0.32
  14  -2  -2    0.82    0.31
  14   2  -2    0.68    0.31
  14  -2  -2    0.53    0.34
  14  -2  -1    0.31    0.27
  14   2  -1    0.19    0.27
  14  -2  -1    0.11    0.31
  14   2   0    0.32    0.29
  14  -2   0    0.11    0.30
  14  -2   0    0.31    0.29
  14   2   1    0.22    0.29
  14   2   1    0.23    0.30
  14  -2   1    0.19    0.29
  14   2   1    0.03    0.30
  14   2   1   -0.23    0.27
  14  -2   1    0.02    0.27
  14   2   2    0.15    0.30
  14   2   2    0.10    0.26
  14  -2   2    0.24    0.27
  14   2   3    0.32    0.28
  14  -2   3    0.36    0.28
  14   2   3   -0.23    0.31
  14  -2   3   -0.38    0.33
  14  -2   4   41.08    1.78
  14   2   4   36.73    1.77
  14  -3  -9    1.81    0.25
 -14   3   9    2.19    0.29
  14  -3  -8    3.29    0.37
 -14   3   8    3.75    0.41
  14  -3  -8    3.64    0.37
  14  -3  -7    7.46    0.60
  14  -3  -7    8.42    0.60
  14   3  -6    1.84    0.33
  14  -3  -6    1.22    0.31
  14  -3  -6    1.54    0.33
  14   3  -5   59.44    2.77
  14  -3  -5   59.77    2.76
  14   3  -4    4.46    0.48
  14  -3  -4    3.13    0.45
  14  -3  -3   54.94    2.60
  14  -3  -2   17.65    1.06
  14  -3  -2   17.23    1.05
  14  -3  -1   27.72    1.48
  14  -3   0    4.93    0.52
  14   3   1    9.16    0.66
  14   3   1    8.39    0.66
  14   3   2    0.04    0.25
  14   3   2    0.07    0.28
  14   3   3   28.78    1.43
  14  -3   3   28.26    1.43
  14  -3   3   29.75    1.45
  14  -3   4    5.42    0.43
  14  -4  -8    0.95    0.24
 -14   4   8    1.17    0.29
  14  -4  -8    0.89    0.24
  14  -4  -7    2.68    0.35
 -14   4   7    2.68    0.39
  14  -4  -7    2.96    0.36
  14  -4  -6   25.59    1.32
  14  -4  -5    3.52    0.42
  14  -4  -4    1.66    0.33
  14  -4  -4    1.61    0.35
  14  -4  -3    4.48    0.48
  14  -4  -3    5.16    0.51
  14  -4  -2   15.11    0.95
  14   4  -1    2.89    0.44
  14  -4  -1    1.95    0.39
  14   4   0   26.78    1.39
  14  -4   0   24.06    1.36
  14   4   1    9.13    0.66
  14   4   1    7.08    0.59
  14   4   2    0.36    0.25
  14   4   2    0.51    0.28
  14   4   3    4.55    0.40
  14  -4   3    4.69    0.44
 -14   5   8    8.70    0.55
  14  -5  -8    8.10    0.51
 -14   5   7    0.35    0.26
  14  -5  -7    0.56    0.24
  14  -5  -6    9.24    0.63
  14  -5  -5    0.81    0.26
  14  -5  -5    0.68    0.27
  14  -5  -4    4.32    0.44
  14   5  -3    6.19    0.56
  14  -5  -3    5.47    0.52
  14   5  -2    4.13    0.51
  14  -5  -2    4.88    0.49
  14   5  -1    0.08    0.29
  14   5  -1    0.14    0.30
  14  -5  -1    0.13    0.28
  14   5   0   42.22    1.98
  14   5   0   39.22    1.96
  14  -5   0   40.41    1.97
  14   5   1    2.37    0.37
  14   5   2    0.74    0.26
  14  -5   3    9.09    0.57
 -14   6   7    4.77    0.40
  14  -6  -7    4.84    0.37
  14  -6  -6    4.92    0.41
  14  -6  -6    4.79    0.41
  14  -6  -5    1.14    0.26
  14  -6  -4    0.85    0.26
  14   6  -3    0.29    0.27
  14  -6  -3    0.67    0.25
  14   6  -2    4.61    0.46
  14  -6  -2    3.59    0.41
  14   6  -1    2.27    0.36
  14  -6  -1    1.91    0.33
  14   6   0    0.08    0.25
  14   6   0   -0.09    0.25
  14  -6   0    0.18    0.23
  14   6   1    1.82    0.31
  14   6   2   40.45    1.84
  14  -7  -5    0.27    0.19
  14  -7  -4    2.84    0.32
  14   7  -3    0.16    0.21
  14  -7  -3    0.25    0.21
  14   7  -2    0.26    0.23
  14  -7  -2    0.23    0.20
  14   7  -1    2.65    0.34
  14  -7  -1    2.52    0.31
  14   7   0   49.63    2.21
  14  -7   0   48.02    2.17
  15   0  -8   48.32    2.20
  15   0  -7   -0.04    0.23
  15   0  -6    3.78    0.44
  15   0  -5    0.08    0.25
  15   0  -4    5.35    0.55
  15   0  -4    6.30    0.59
  15   0  -4    6.87    0.57
  15   0  -3    0.20    0.31
  15   0  -3   -0.08    0.31
  15   0  -2   23.94    1.33
  15   0  -2   23.63    1.32
  15   0  -1   -0.06    0.28
  15   0  -1   -0.03    0.28
  15   0   0   86.84    3.81
  15   0   0   77.92    3.76
  15   0   0   89.58    3.78
  15   0   1    0.40    0.27
  15   0   1   -0.22    0.30
  15   0   1   -0.02    0.27
  15   0   2   54.87    2.56
  15   0   2   56.58    2.53
  15   0   3   -0.21    0.24
  15   0   3   -0.56    0.32
  15   1  -8    0.70    0.23
  15  -1  -8    0.55    0.22
  15   1  -7    0.52    0.25
  15  -1  -7    0.80    0.26
  15   1  -6   -0.10    0.25
  15  -1  -6    0.24    0.26
  15  -1  -6    0.31    0.27
  15   1  -5   14.39    0.86
  15  -1  -5   11.98    0.82
  15  -1  -5   13.00    0.83
  15   1  -4    7.44    0.60
  15  -1  -4    5.50    0.55
  15   1  -4    6.84    0.61
  15  -1  -4    6.57    0.58
  15   1  -3   10.56    0.75
  15  -1  -3   10.21    0.75
  15   1  -3   10.63    0.77
  15   1  -3   10.11    0.72
  15  -1  -3   10.22    0.75
  15  -1  -2    6.63    0.61
  15   1  -2    8.29    0.65
  15  -1  -2    7.82    0.65
  15   1  -1    5.45    0.55
  15  -1  -1    5.93    0.56
  15   1  -1    6.23    0.57
  15   1   0    3.13    0.43
  15  -1   0    3.17    0.43
  15   1   0    2.79    0.41
  15   1   0    2.54    0.38
  15  -1   0    2.59    0.39
  15   1   1    5.78    0.53
  15  -1   1    6.26    0.55
  15   1   1    5.59    0.54
  15  -1   1    6.23    0.57
  15   1   1    6.29    0.52
  15  -1   1    7.01    0.56
  15   1   2   14.53    0.86
  15  -1   2   13.02    0.85
  15   1   2   14.13    0.82
  15  -1   2   15.07    0.84
  15   1   3    3.98    0.39
  15   1   3    4.65    0.41
  15  -1   3    3.78    0.38
  15  -1   3    3.28    0.39
  15  -2  -8   37.50    1.74
  15   2  -7    6.68    0.50
  15  -2  -7    5.46    0.48
  15  -2  -7    5.45    0.47
  15   2  -6    0.97    0.29
  15  -2  -6    0.82    0.27
  15  -2  -6    1.04    0.31
  15   2  -5    0.43    0.26
  15  -2  -5    0.43    0.27
  15   2  -5    0.33    0.26
  15  -2  -5    0.38    0.28
  15   2  -4    1.51    0.34
  15  -2  -4    1.83    0.34
  15   2  -4    1.56    0.35
  15  -2  -4    1.50    0.35
  15  -2  -3    2.93    0.38
  15   2  -3    2.00    0.36
  15  -2  -3    3.23    0.43
  15  -2  -2   10.66    0.73
  15   2  -2   10.05    0.74
  15  -2  -2   11.24    0.77
  15  -2  -1    1.59    0.34
  15   2  -1    1.17    0.32
  15   2   0   42.88    2.00
  15  -2   0   40.88    1.99
  15   2   0   39.80    1.92
  15  -2   0   39.38    1.93
  15   2   1    2.02    0.34
  15   2   1    2.50    0.36
  15  -2   1    2.35    0.36
  15   2   1    1.66    0.35
  15   2   1    2.58    0.35
  15  -2   1    2.62    0.36
  15   2   2    4.12    0.42
  15  -2   2    4.20    0.45
  15  -2   2    3.55    0.37
  15   2   3    0.56    0.24
  15  -2   3    0.44    0.24
  15  -3  -8    0.73    0.21
  15  -3  -8    0.54    0.20
  15  -3  -7   16.34    0.94
  15  -3  -7   18.82    0.96
  15  -3  -6   24.51    1.26
  15  -3  -5   13.96    0.85
  15  -3  -4    0.66    0.29
  15  -3  -3    4.85    0.49
  15  -3  -2   40.76    1.98
  15  -3  -1    8.11    0.63
  15   3   0   12.98    0.78
  15  -3   0    9.95    0.74
  15   3   1    0.42    0.27
  15   3   1    0.19    0.25
  15   3   2    7.35    0.50
  15   3   2    6.25    0.51
  15  -3   2    6.81    0.54
  15  -4  -7    7.77    0.52
  15  -4  -6    0.82    0.25
  15  -4  -5    4.28    0.43
  15  -4  -4    2.41    0.35
  15  -4  -3    1.99    0.34
  15  -4  -3    2.08    0.35
  15   4  -2    0.76    0.31
  15  -4  -2    0.26    0.26
  15   4  -1   18.98    1.10
  15   4  -1   18.41    1.09
  15   4   0    9.81    0.68
  15  -4   0   10.10    0.68
  15   4   1    5.42    0.47
  15   4   2    7.95    0.54
  15  -4   2    9.06    0.58
  15  -5  -7   10.01    0.58
  15  -5  -6   -0.09    0.20
  15  -5  -5    0.15    0.21
  15   5  -4    1.43    0.30
  15  -5  -4    1.50    0.27
  15   5  -3    2.58    0.36
  15  -5  -3    2.70    0.34
  15   5  -2    0.18    0.26
  15  -5  -2    0.85    0.26
  15   5  -1    1.48    0.31
  15   5  -1    2.01    0.33
  15  -5  -1    1.61    0.30
  15   5   0    0.78    0.27
  15  -5   0    0.66    0.24
  15   5   1    1.67    0.28
  15  -6  -5   22.15    1.09
  15  -6  -4    0.10    0.18
  15   6  -3   27.99    1.44
  15  -6  -3   32.67    1.46
  15   6  -2    0.22    0.22
  15  -6  -2    0.15    0.21
  15   6  -1    1.17    0.27
  15  -6  -1    0.74    0.23
  15   6   0   19.67    1.00
  15   6   0   20.43    1.02
  15  -7  -3    1.10    0.21
  16   0  -8    4.34    0.35
  16   0  -8    3.79    0.34
  16   0  -7   -0.13    0.21
  16   0  -7    0.05    0.20
  16   0  -6    8.02    0.58
  16   0  -6    7.66    0.57
  16   0  -5    0.20    0.25
  16   0  -5    0.07    0.23
  16   0  -4   59.14    2.79
  16   0  -4   59.31    2.80
  16   0  -4   66.50    2.81
  16   0  -3    0.27    0.27
  16   0  -3    0.09    0.27
  16   0  -2   18.19    1.08
  16   0  -2   20.84    1.11
  16   0  -1   -0.07    0.29
  16   0   0    8.40    0.61
  16   0   0    7.56    0.59
  16   0   0    7.78    0.59
  16   0   1    0.28    0.24
  16   0   1    0.17    0.25
  16   0   1   -0.02    0.24
  16   0   2    3.27    0.36
  16   0   2    4.05    0.37
  16  -1  -8    5.13    0.38
  16  -1  -7    2.54    0.32
  16  -1  -7    2.62    0.33
  16   1  -7    2.79    0.34
  16   1  -6    0.80    0.26
  16  -1  -6    1.05    0.27
  16  -1  -6    0.73    0.25
  16   1  -6    0.47    0.25
  16   1  -5  173.31    7.06
  16  -1  -5  154.23    7.01
  16  -1  -5  160.19    7.02
  16   1  -5  171.48    7.05
  16  -1  -5  171.05    7.03
  16   1  -4    1.55    0.32
  16  -1  -4    1.54    0.32
  16   1  -4    1.17    0.31
  16  -1  -4    1.87    0.33
  16  -1  -3   79.40    3.71
  16   1  -3   88.56    3.75
  16  -1  -3   84.43    3.73
  16   1  -2    2.10    0.36
  16  -1  -2    2.31    0.36
  16   1  -2    2.67    0.38
  16   1  -1    0.12    0.26
  16  -1  -1    0.15    0.27
  16   1  -1    0.02    0.25
  16   1   0   11.17    0.72
  16  -1   0   11.07    0.73
  16  -1   0    9.74    0.70
  16   1   0   11.31    0.70
  16  -1   0   10.95    0.70
  16  -1   1    0.20    0.22
  16   1   1   -0.02    0.23
  16  -1   1    0.38    0.27
  16   1   1    0.10    0.24
  16  -1   1    0.41    0.25
  16   1   2    0.46    0.22
  16  -1   2    0.21    0.22
  16   1   2    0.07    0.27
  16  -1   2   -0.41    0.28
  16  -2  -7    4.11    0.37
  16   2  -7    3.36    0.34
  16  -2  -7    4.39    0.36
  16   2  -6    0.42    0.22
  16  -2  -6    0.25    0.21
  16  -2  -6    0.18    0.20
  16   2  -6    0.36    0.22
  16  -2  -6    0.16    0.23
  16  -2  -5    3.31    0.37
  16   2  -5    4.04    0.40
  16  -2  -5    3.32    0.39
  16  -2  -4    1.21    0.28
  16   2  -4    0.90    0.27
  16  -2  -4    0.70    0.28
  16  -2  -3    0.23    0.23
  16   2  -3   -0.04    0.23
  16  -2  -3   -0.31    0.27
  16  -2  -2   14.12    0.83
  16   2  -2   13.37    0.83
  16  -2  -2   13.73    0.84
  16  -2  -1    8.01    0.58
  16  -2  -1    8.11    0.55
  16   2   0    0.10    0.24
  16   2   0    0.12    0.23
  16  -2   0    0.30    0.25
  16   2   0    0.20    0.25
  16  -2   0    0.25    0.24
  16  -2   1    0.60    0.22
  16   2   1    0.71    0.25
  16  -2   1    0.27    0.26
  16  -2   1    0.64    0.23
  16   2   2    7.35    0.50
  16  -2   2    9.22    0.55
  16  -3  -7    0.15    0.18
  16  -3  -6    0.13    0.20
  16  -3  -5    2.79    0.34
  16  -3  -4    0.75    0.25
  16  -3  -3    0.24    0.24
  16  -3  -2    6.42    0.52
  16   3  -1    1.77    0.33
  16  -3  -1    2.18    0.32
  16   3   0    2.52    0.34
  16   3   1   11.39    0.65
  16  -3   1   10.36    0.66
  16  -4  -6    0.42    0.19
  16  -4  -5    3.30    0.33
  16   4  -4    6.15    0.48
  16  -4  -4    5.69    0.45
  16   4  -3    4.05    0.41
  16  -4  -3    4.53    0.40
  16   4  -2    4.54    0.42
  16   4  -2    4.65    0.43
  16  -4  -2    3.75    0.37
  16   4  -1   28.16    1.38
  16  -4  -1   28.29    1.37
  16   4   0    3.90    0.37
  16  -5  -5   10.87    0.61
  16   5  -4    0.19    0.20
  16   5  -3   42.55    1.90
  16  -5  -3   40.21    1.87
  16   5  -2    6.56    0.47
  16  -5  -2    5.94    0.44
  16   5  -1    2.22    0.28
  16   5  -1    1.95    0.28
  17   0  -6   13.90    0.75
  17   0  -6   13.25    0.74
  17   0  -5   -0.02    0.20
  17   0  -4    0.13    0.21
  17   0  -3   -0.02    0.20
  17   0  -3    0.09    0.22
  17   0  -2    0.29    0.23
  17   0  -1    0.02    0.21
  17   0  -1    0.10    0.22
  17   0   0   13.51    0.79
  17   0   0   15.41    0.80
  17  -1  -6   23.31    1.14
  17  -1  -6   24.49    1.15
  17   1  -6   22.80    1.14
  17  -1  -5    7.43    0.52
  17   1  -5    8.21    0.54
  17  -1  -5    8.30    0.54
  17  -1  -4  125.34    5.40
  17   1  -4  123.22    5.40
  17  -1  -4  132.65    5.41
  17  -1  -3    0.04    0.21
  17  -1  -3    0.43    0.21
  17   1  -3   -0.06    0.21
  17  -1  -2    2.30    0.33
  17   1  -1    0.38    0.21
  17  -1  -1    0.17    0.21
  17   1  -1    0.40    0.23
  17  -1  -1    0.29    0.22
  17  -1   0    3.78    0.37
  17  -1   0    3.46    0.36
  17  -1   0    4.51    0.37
  17  -2  -6   48.03    2.13
  17   2  -5   43.40    1.84
  17  -2  -5   37.13    1.82
  17  -2  -4    0.23    0.20
  17   2  -4    0.40    0.21
  17  -2  -4    0.51    0.23
  17  -2  -3    3.21    0.35
  17  -2  -3    3.25    0.34
  17  -2  -2   39.29    1.77
  17  -2  -2   36.60    1.72
  17   2  -1    8.87    0.59
  17  -2  -1    9.72    0.61
  17  -2  -1    9.66    0.57
  17  -2   0    2.29    0.28
  17  -2   0    1.95    0.28
  17  -3  -5    4.44    0.36
  17  -3  -4    0.14    0.19
  17  -3  -3    2.18    0.28
  17   3  -3    2.43    0.30
  17   3  -2    0.03    0.21
  17  -3  -2    0.07    0.17
  17   3  -1    2.92    0.31
  17   4  -3   21.80    1.07
  18   0  -4   46.67    2.06
  18   0  -3   -0.07    0.17
   0   0   0    0.00    0.00


TITL 22929_AGF-39_auto in P2(1)/c
REM P2(1)/c (#14 in standard setting)
CELL 1.54184  14.895583  10.411745   9.697726  90.0000 105.9340  90.0000
ZERR    4.00   0.000558   0.000422   0.000361   0.0000   0.0038   0.0000
LATT  1
SYMM -x, y+1/2,-z+1/2
SFAC C H N O
UNIT 72.00 56.00 8.00 12.00
REM  CrysAlisPro recorded range (K): Min=99.6; max=100.2; aver:99.9
TEMP -173
TREF
HKLF 4
END
_computing_structure_solution     'SHELXT 2014/5 (Sheldrick, 2014)'
_computing_structure_solution     'SHELXT 2018/2 (Sheldrick, 2018)'
;
_shelx_hkl_checksum                26179
_olex2_submission_special_instructions  'No special instructions were received'
_oxdiff_exptl_absorpt_empirical_details
;
Empirical correction (ABSPACK) includes:
- Absorption correction using spherical harmonics
- Frame scaling
;
_oxdiff_exptl_absorpt_empirical_full_max  1.353
_oxdiff_exptl_absorpt_empirical_full_min  0.472
