# Supplementary material for: 5-Chloroisoxazoles: A Versatile Starting Material for the Preparation of Amides, Anhydrides, Esters, and Thioesters of 2H-Azirine-2-carboxylic Acids
Source: Molecules. 2022 Dec 29;28(1):275. doi: 10.3390/molecules28010275 (PMC9822487; doi:10.3390/molecules28010275)
Supplement: Supplementary file 1 [file molecules-28-00275-s001.zip › 7n.cif]

data_22094_agf34
_audit_creation_date               2022-10-21
_audit_creation_method
;
Olex2 1.5
(compiled 2022.04.07 svn.rca3783a0 for OlexSys, GUI svn.r6498)
;
_shelx_SHELXL_version_number       '2018/3'
_audit_contact_author_address      ?
_audit_contact_author_email        ?
_audit_contact_author_name         ''
_audit_contact_author_phone        ?
_publ_contact_author_id_orcid      ?
_publ_section_references
;
Dolomanov, O.V., Bourhis, L.J., Gildea, R.J, Howard, J.A.K. & Puschmann, H.
 (2009), J. Appl. Cryst. 42, 339-341.

Sheldrick, G.M. (2015). Acta Cryst. A71, 3-8.

Sheldrick, G.M. (2015). Acta Cryst. C71, 3-8.
;
_chemical_name_common              ?
_chemical_name_systematic         
 N-(tert-butyl)-3-(4-(trifluoromethyl)phenyl)-2H-azirine-2-carboxamide
_chemical_formula_moiety           'C14 H15 F3 N2 O'
_chemical_formula_sum              'C14 H15 F3 N2 O'
_chemical_formula_weight           284.28
_chemical_melting_point            ?
_chemical_oxdiff_formula           'C14 H15 F3 N2 O'
loop_
  _atom_type_symbol
  _atom_type_description
  _atom_type_scat_dispersion_real
  _atom_type_scat_dispersion_imag
  _atom_type_scat_source
 'C' 'C' 0.0181 0.0091 'International Tables Vol C Tables 4.2.6.8 and 6.1.1.4'
 'H' 'H' 0.0000 0.0000 'International Tables Vol C Tables 4.2.6.8 and 6.1.1.4'
 'N' 'N' 0.0311 0.0180 'International Tables Vol C Tables 4.2.6.8 and 6.1.1.4'
 'O' 'O' 0.0492 0.0322 'International Tables Vol C Tables 4.2.6.8 and 6.1.1.4'
 'F' 'F' 0.0727 0.0534 'International Tables Vol C Tables 4.2.6.8 and 6.1.1.4'

_shelx_space_group_comment
;
The symmetry employed for this shelxl refinement is uniquely defined
by the following loop, which should always be used as a source of
symmetry information in preference to the above space-group names.
They are only intended as comments.
;
_space_group_crystal_system        'monoclinic'
_space_group_IT_number             14
_space_group_name_H-M_alt          'P 1 21/c 1'
_space_group_name_Hall             '-P 2ybc'
loop_
  _space_group_symop_operation_xyz
 'x, y, z'
 '-x, y+1/2, -z+1/2'
 '-x, -y, -z'
 'x, -y-1/2, z-1/2'

_cell_length_a                     13.4802(2)
_cell_length_b                     11.28090(10)
_cell_length_c                     9.18210(10)
_cell_angle_alpha                  90
_cell_angle_beta                   90.9830(10)
_cell_angle_gamma                  90
_cell_volume                       1396.11(3)
_cell_formula_units_Z              4
_cell_measurement_reflns_used      12164
_cell_measurement_temperature      99.9(8)
_cell_measurement_theta_max        79.4270
_cell_measurement_theta_min        3.2750
_shelx_estimated_absorpt_T_max     ?
_shelx_estimated_absorpt_T_min     ?
_exptl_absorpt_coefficient_mu      0.978
_exptl_absorpt_correction_T_max    1.00000
_exptl_absorpt_correction_T_min    0.70245
_exptl_absorpt_correction_type     multi-scan
_exptl_absorpt_process_details
;
CrysAlisPro 1.171.41.118a (Rigaku Oxford Diffraction, 2021)
Empirical absorption correction using spherical harmonics,
implemented in SCALE3 ABSPACK scaling algorithm.
;
_exptl_absorpt_special_details     ?
_exptl_crystal_colour              'clear colourless'
_exptl_crystal_colour_lustre       clear
_exptl_crystal_colour_modifier     .
_exptl_crystal_colour_primary      colourless
_exptl_crystal_density_diffrn      1.352
_exptl_crystal_density_meas        ?
_exptl_crystal_density_method      ?
_exptl_crystal_description         prism
_exptl_crystal_F_000               592
_exptl_crystal_size_max            0.12
_exptl_crystal_size_mid            0.1
_exptl_crystal_size_min            0.08
_exptl_transmission_factor_max     ?
_exptl_transmission_factor_min     ?
_diffrn_reflns_av_R_equivalents    0.0402
_diffrn_reflns_av_unetI/netI       0.0266
_diffrn_reflns_Laue_measured_fraction_full  0.999
_diffrn_reflns_Laue_measured_fraction_max  0.999
_diffrn_reflns_limit_h_max         15
_diffrn_reflns_limit_h_min         -15
_diffrn_reflns_limit_k_max         12
_diffrn_reflns_limit_k_min         -12
_diffrn_reflns_limit_l_max         10
_diffrn_reflns_limit_l_min         -10
_diffrn_reflns_number              15788
_diffrn_reflns_point_group_measured_fraction_full  0.999
_diffrn_reflns_point_group_measured_fraction_max  0.999
_diffrn_reflns_theta_full          62.490
_diffrn_reflns_theta_max           62.490
_diffrn_reflns_theta_min           3.279
_diffrn_ambient_environment        N~2~
_diffrn_ambient_temperature        99.9(8)
_diffrn_detector                   'Hybrid Pixel Array Detector'
_diffrn_detector_area_resol_mean   10.0000
_diffrn_detector_type              HyPix
_diffrn_measured_fraction_theta_full  0.999
_diffrn_measured_fraction_theta_max  0.999
_diffrn_measurement_details
;
List of Runs (angles in degrees, time in seconds):

  # Type    Start    End  Width  t~exp~   \w     \q     \k     \f   Frames
--------------------------------------------------------------------------
  1  \w    -63.00  22.00   0.50    0.25    --  -47.47  60.00-137.00  170
  2  \w   -117.00 -45.00   0.50    0.25    --  -47.47 -60.00  83.00  144
  3  \w    -19.00  57.00   0.50    0.25    --   47.47 -60.00  83.00  152
  4  \w   -174.00-133.00   0.50    1.30    -- -106.00 -60.00  83.00   82
  5  \w    -69.00 -34.00   0.50    1.30    -- -106.00  60.00-137.00   70
  6  \w     42.00  68.00   0.50    1.30    --  113.25 -60.00  83.00   52
  7  \w    102.00 177.00   0.50    1.30    --  113.25  60.00-137.00  150
  8  \w   -112.00 -75.00   0.50    0.25    --  -47.47-125.00-150.00   74
  9  \w     87.00 119.00   0.50    0.25    --   47.47 125.00  90.00   64
 10  \w   -156.00-113.00   0.50    1.30    -- -106.00 -45.00 150.00   86
 11  \w    -68.00 -40.00   0.50    1.30    -- -106.00  61.00 -30.00   56
 12  \w    -71.00 -46.00   0.50    1.30    -- -106.00  61.00   0.00   50
 13  \w   -177.00 -90.00   0.50    1.30    -- -106.00 -61.00  60.00  174
 14  \w     44.00  97.00   0.50    1.30    --  113.25 -77.00  30.00  106
 15  \w    102.00 177.00   0.50    1.30    --  113.25  15.00 -30.00  150
 16  \w     44.00  93.00   0.50    1.30    --  113.25 -77.00  90.00   98
 17  \w     43.00  80.00   0.50    1.30    --  113.25 -77.00 -30.00   74
 18  \w     93.00 177.00   0.50    1.30    --  113.25  77.00 150.00  168
 19  \w     73.00  98.00   0.50    1.30    --  113.25 -94.00-120.00   50
 20  \w     44.00  96.00   0.50    1.30    --  113.25 -77.00 150.00  104
 21  \w     93.00 178.00   0.50    1.30    --  113.25  77.00 120.00  170
 22  \w     53.00  79.00   0.50    0.25    --   47.47  60.00-137.00   52
 23  \w    -60.00 -34.00   0.50    0.25    --  -47.47 125.00  90.00   52
 24  \w     82.00 108.00   0.50    0.25    --   47.47 125.00 -30.00   52
 25  \w     36.00 105.00   0.50    0.25    --   47.47  37.00 -30.00  138
 26  \w     51.00  77.00   0.50    0.25    --   47.47  57.00 -30.00   52
 27  \w     74.00  99.00   0.50    0.25    --   47.47 125.00-180.00   50
 28  \w   -173.00-135.00   0.50    1.30    -- -106.00 -77.00   0.00   76
 29  \w   -170.00-145.00   0.50    1.30    -- -106.00 -77.00  30.00   50
 30  \w   -122.00 -96.00   0.50    1.30    -- -106.00 -15.00 120.00   52
 31  \w   -122.00 -89.00   0.50    1.30    -- -106.00 -61.00 -30.00   66
 32  \w   -170.00-141.00   0.50    1.30    -- -106.00 -61.00 -30.00   58
 33  \w   -177.00-124.00   0.50    1.30    -- -106.00 -61.00 120.00  106
 34  \w   -123.00 -83.00   0.50    1.30    -- -106.00 -77.00  30.00   80
 35  \w    -71.00 -46.00   0.50    1.30    -- -106.00  61.00 -90.00   50
 36  \w   -161.00-135.00   0.50    1.30    -- -106.00 -15.00 120.00   52
 37  \w   -172.00-147.00   0.50    1.30    -- -106.00 -61.00 -60.00   50
 38  \w   -152.00-126.00   0.50    1.30    -- -106.00 -15.00 -30.00   52
 39  \w   -122.00 -93.00   0.50    1.30    -- -106.00 -45.00 -30.00   58
 40  \w    -61.00 -35.00   0.50    1.30    -- -106.00 125.00   0.00   52
 41  \w   -175.00-149.00   0.50    1.30    -- -106.00 -45.00  30.00   52
 42  \w   -123.00 -97.00   0.50    1.30    -- -106.00 -45.00  30.00   52
 43  \w   -158.00-132.00   0.50    1.30    -- -106.00 -61.00   0.00   52
 44  \w   -122.00 -90.00   0.50    1.30    -- -106.00 -61.00   0.00   64
 45  \w   -112.00 -73.00   0.50    1.30    -- -106.00 125.00   0.00   78
 46  \w   -114.00 -89.00   0.50    1.30    -- -106.00 -61.00 120.00   50
 47  \w   -113.00 -85.00   0.50    1.30    -- -106.00 -77.00   0.00   56
 48  \w   -128.00 -90.00   0.50    1.30    -- -106.00 -61.00 -60.00   76
 49  \w   -126.00-113.50   0.50    1.30    -- -106.00 -45.00 -60.00   25
;
_diffrn_measurement_device         'four-circle diffractometer'
_diffrn_measurement_device_type   
 'XtaLAB Synergy, Single source at home/near, HyPix'
_diffrn_measurement_method         '\w scans'
_diffrn_orient_matrix_type        
 'CrysAlisPro convention (1999,Acta A55,543-557)'
_diffrn_orient_matrix_UB_11        0.0620895000
_diffrn_orient_matrix_UB_12        -0.0865704000
_diffrn_orient_matrix_UB_13        0.0939835000
_diffrn_orient_matrix_UB_21        -0.0525937000
_diffrn_orient_matrix_UB_22        0.0441756000
_diffrn_orient_matrix_UB_23        0.1374173000
_diffrn_orient_matrix_UB_31        -0.0802561000
_diffrn_orient_matrix_UB_32        -0.0958882000
_diffrn_orient_matrix_UB_33        -0.0214626000
_diffrn_radiation_monochromator    mirror
_diffrn_radiation_probe            x-ray
_diffrn_radiation_type             'Cu K\a'
_diffrn_radiation_wavelength       1.54184
_diffrn_source                     'micro-focus sealed X-ray tube'
_diffrn_source_type                'PhotonJet (Cu) X-ray Source'
_reflns_Friedel_coverage           0.000
_reflns_Friedel_fraction_full      .
_reflns_Friedel_fraction_max       .
_reflns_number_gt                  2041
_reflns_number_total               2224
_reflns_special_details
;
 Reflections were merged by SHELXL according to the crystal
 class for the calculation of statistics and refinement.
 
 _reflns_Friedel_fraction is defined as the number of unique
 Friedel pairs measured divided by the number that would be
 possible theoretically, ignoring centric projections and
 systematic absences.
;
_reflns_threshold_expression       'I > 2\s(I)'
_computing_cell_refinement         'CrysAlisPro 1.171.41.118a (Rigaku OD, 2021)'
_computing_data_collection         'CrysAlisPro 1.171.41.118a (Rigaku OD, 2021)'
_computing_data_reduction          'CrysAlisPro 1.171.41.118a (Rigaku OD, 2021)'
_computing_molecular_graphics      'Olex2 1.5 (Dolomanov et al., 2009)'
_computing_publication_material    'Olex2 1.5 (Dolomanov et al., 2009)'
_computing_structure_refinement    'SHELXL 2018/3 (Sheldrick, 2015)'
_computing_structure_solution      'SHELXT 2018/2 (Sheldrick, 2018)'
_refine_diff_density_max           0.228
_refine_diff_density_min           -0.237
_refine_diff_density_rms           0.037
_refine_ls_extinction_coef         .
_refine_ls_extinction_method       none
_refine_ls_goodness_of_fit_ref     1.074
_refine_ls_hydrogen_treatment      mixed
_refine_ls_matrix_type             full
_refine_ls_number_parameters       188
_refine_ls_number_reflns           2224
_refine_ls_number_restraints       0
_refine_ls_R_factor_all            0.0329
_refine_ls_R_factor_gt             0.0302
_refine_ls_restrained_S_all        1.074
_refine_ls_shift/su_max            0.000
_refine_ls_shift/su_mean           0.000
_refine_ls_structure_factor_coef   Fsqd
_refine_ls_weighting_details      
 'w=1/[\s^2^(Fo^2^)+(0.0345P)^2^+0.4968P] where P=(Fo^2^+2Fc^2^)/3'
_refine_ls_weighting_scheme        calc
_refine_ls_wR_factor_gt            0.0759
_refine_ls_wR_factor_ref           0.0777
_refine_special_details            ?
_olex2_refinement_description
;
1. Fixed Uiso
 At 1.2 times of:
  All C(H) groups
 At 1.5 times of:
  All C(H,H,H) groups
2.a Ternary CH refined with riding coordinates:
 C1(H1)
2.b Aromatic/amide H refined with riding coordinates:
 C9(H9), C12(H12), C13(H13), C10(H10)
2.c Idealised Me refined as rotating group:
 C6(H6A,H6B,H6C), C5(H5A,H5B,H5C), C7(H7A,H7B,H7C)
;
_atom_sites_solution_hydrogens     mixed
_atom_sites_solution_primary       dual
_atom_sites_solution_secondary     ?
loop_
  _atom_site_label
  _atom_site_type_symbol
  _atom_site_fract_x
  _atom_site_fract_y
  _atom_site_fract_z
  _atom_site_U_iso_or_equiv
  _atom_site_adp_type
  _atom_site_occupancy
  _atom_site_site_symmetry_order
  _atom_site_calc_flag
  _atom_site_refinement_flags_posn
  _atom_site_refinement_flags_adp
  _atom_site_refinement_flags_occupancy
  _atom_site_disorder_assembly
  _atom_site_disorder_group
 F1 F 0.22272(6) 0.69688(7) 0.70517(9) 0.0310(2) Uani 1 1 d . . . . .
 O1 O 0.73500(6) 0.81415(7) 0.38780(9) 0.0189(2) Uani 1 1 d . . . . .
 F3 F 0.20209(7) 0.88501(8) 0.71035(10) 0.0384(2) Uani 1 1 d . . . . .
 F2 F 0.13569(6) 0.78195(10) 0.53814(9) 0.0422(3) Uani 1 1 d . . . . .
 N2 N 0.78260(8) 0.69099(9) 0.20407(12) 0.0168(2) Uani 1 1 d . . . . .
 N1 N 0.59782(8) 0.93319(9) 0.18494(12) 0.0225(3) Uani 1 1 d . . . . .
 C3 C 0.72253(9) 0.77032(10) 0.26537(13) 0.0157(3) Uani 1 1 d . . . . .
 C2 C 0.54897(9) 0.85465(11) 0.24910(13) 0.0182(3) Uani 1 1 d . . . . .
 C9 C 0.43707(9) 0.72533(11) 0.38678(14) 0.0199(3) Uani 1 1 d . . . . .
 H9 H 0.472407 0.658248 0.352722 0.024 Uiso 1 1 calc R U . . .
 C8 C 0.46509(9) 0.83895(11) 0.34446(13) 0.0179(3) Uani 1 1 d . . . . .
 C11 C 0.30773(9) 0.80922(11) 0.52958(13) 0.0190(3) Uani 1 1 d . . . . .
 C12 C 0.33590(9) 0.92329(11) 0.48949(14) 0.0193(3) Uani 1 1 d . . . . .
 H12 H 0.301808 0.990360 0.526202 0.023 Uiso 1 1 calc R U . . .
 C13 C 0.41410(9) 0.93768(11) 0.39560(14) 0.0191(3) Uani 1 1 d . . . . .
 H13 H 0.433114 1.014959 0.365879 0.023 Uiso 1 1 calc R U . . .
 C4 C 0.87535(9) 0.64258(11) 0.26974(14) 0.0202(3) Uani 1 1 d . . . . .
 C10 C 0.35772(9) 0.71041(11) 0.47847(14) 0.0207(3) Uani 1 1 d . . . . .
 H10 H 0.337553 0.633088 0.506293 0.025 Uiso 1 1 calc R U . . .
 C1 C 0.63269(9) 0.80152(11) 0.17533(14) 0.0186(3) Uani 1 1 d . . . . .
 H1 H 0.619840 0.756990 0.082746 0.022 Uiso 1 1 calc R U . . .
 C14 C 0.21774(10) 0.79357(12) 0.62123(14) 0.0226(3) Uani 1 1 d . . . . .
 C6 C 0.91428(10) 0.55043(12) 0.16318(15) 0.0252(3) Uani 1 1 d . . . . .
 H6A H 0.865580 0.486466 0.151681 0.038 Uiso 1 1 calc R U . . .
 H6B H 0.976988 0.517751 0.200919 0.038 Uiso 1 1 calc R U . . .
 H6C H 0.925270 0.587910 0.068530 0.038 Uiso 1 1 calc R U . . .
 C5 C 0.85266(11) 0.58232(13) 0.41458(15) 0.0287(3) Uani 1 1 d . . . . .
 H5A H 0.830800 0.641936 0.484712 0.043 Uiso 1 1 calc R U . . .
 H5B H 0.912592 0.542986 0.452379 0.043 Uiso 1 1 calc R U . . .
 H5C H 0.800051 0.523414 0.399461 0.043 Uiso 1 1 calc R U . . .
 C7 C 0.95095(10) 0.74251(13) 0.28969(16) 0.0296(3) Uani 1 1 d . . . . .
 H7A H 0.965923 0.777030 0.194619 0.044 Uiso 1 1 calc R U . . .
 H7B H 1.011942 0.710763 0.334288 0.044 Uiso 1 1 calc R U . . .
 H7C H 0.923457 0.803817 0.352947 0.044 Uiso 1 1 calc R U . . .
 H2 H 0.7705(10) 0.6777(12) 0.1160(19) 0.015(3) Uiso 1 1 d . . . . .

loop_
  _atom_site_aniso_label
  _atom_site_aniso_U_11
  _atom_site_aniso_U_22
  _atom_site_aniso_U_33
  _atom_site_aniso_U_23
  _atom_site_aniso_U_13
  _atom_site_aniso_U_12
 F1 0.0309(4) 0.0337(5) 0.0286(4) 0.0082(3) 0.0058(3) -0.0031(3)
 O1 0.0212(5) 0.0205(4) 0.0151(4) -0.0012(3) 0.0012(3) 0.0024(3)
 F3 0.0380(5) 0.0351(5) 0.0428(5) -0.0075(4) 0.0214(4) -0.0002(4)
 F2 0.0165(4) 0.0810(7) 0.0290(5) 0.0096(4) -0.0023(3) -0.0075(4)
 N2 0.0174(5) 0.0196(5) 0.0134(6) -0.0020(4) 0.0001(4) 0.0007(4)
 N1 0.0207(6) 0.0218(6) 0.0251(6) 0.0027(4) 0.0015(4) 0.0046(4)
 C3 0.0167(6) 0.0149(6) 0.0157(6) 0.0022(5) 0.0040(5) -0.0023(5)
 C2 0.0176(6) 0.0191(6) 0.0178(6) -0.0012(5) -0.0030(5) 0.0020(5)
 C9 0.0185(6) 0.0185(6) 0.0225(6) -0.0027(5) -0.0016(5) 0.0029(5)
 C8 0.0150(6) 0.0212(6) 0.0174(6) -0.0012(5) -0.0030(5) 0.0007(5)
 C11 0.0155(6) 0.0243(7) 0.0172(6) -0.0006(5) -0.0037(5) -0.0004(5)
 C12 0.0170(6) 0.0202(6) 0.0208(6) -0.0039(5) -0.0023(5) 0.0027(5)
 C13 0.0176(6) 0.0172(6) 0.0224(6) 0.0000(5) -0.0020(5) -0.0009(5)
 C4 0.0175(6) 0.0229(7) 0.0201(6) -0.0015(5) -0.0001(5) 0.0049(5)
 C10 0.0202(6) 0.0187(6) 0.0230(7) 0.0016(5) -0.0030(5) -0.0016(5)
 C1 0.0189(6) 0.0194(6) 0.0174(6) -0.0004(5) 0.0012(5) 0.0011(5)
 C14 0.0192(7) 0.0277(7) 0.0207(6) 0.0016(5) -0.0016(5) -0.0001(5)
 C6 0.0245(7) 0.0266(7) 0.0247(7) -0.0022(6) 0.0012(5) 0.0089(6)
 C5 0.0344(8) 0.0296(7) 0.0221(7) 0.0026(6) 0.0013(6) 0.0128(6)
 C7 0.0176(7) 0.0346(8) 0.0365(8) -0.0100(6) -0.0006(6) 0.0004(6)

_geom_special_details
;
 All esds (except the esd in the dihedral angle between two l.s. planes)
 are estimated using the full covariance matrix.  The cell esds are taken
 into account individually in the estimation of esds in distances, angles
 and torsion angles; correlations between esds in cell parameters are only
 used when they are defined by crystal symmetry.  An approximate (isotropic)
 treatment of cell esds is used for estimating esds involving l.s. planes.
;
loop_
  _geom_bond_atom_site_label_1
  _geom_bond_atom_site_label_2
  _geom_bond_distance
  _geom_bond_site_symmetry_2
  _geom_bond_publ_flag
 F1 C14 1.3366(16) . ?
 O1 C3 1.2370(15) . ?
 F3 C14 1.3357(16) . ?
 F2 C14 1.3393(16) . ?
 N2 C3 1.3376(16) . ?
 N2 C4 1.4830(16) . ?
 N2 H2 0.836(17) . ?
 N1 C2 1.2566(17) . ?
 N1 C1 1.5608(16) . ?
 C3 C1 1.4965(18) . ?
 C2 C8 1.4528(18) . ?
 C2 C1 1.4553(18) . ?
 C9 H9 0.9500 . ?
 C9 C8 1.3934(18) . ?
 C9 C10 1.3827(19) . ?
 C8 C13 1.3945(18) . ?
 C11 C12 1.3930(18) . ?
 C11 C10 1.3883(18) . ?
 C11 C14 1.4986(18) . ?
 C12 H12 0.9500 . ?
 C12 C13 1.3828(19) . ?
 C13 H13 0.9500 . ?
 C4 C6 1.5268(18) . ?
 C4 C5 1.5292(19) . ?
 C4 C7 1.5286(19) . ?
 C10 H10 0.9500 . ?
 C1 H1 1.0000 . ?
 C6 H6A 0.9800 . ?
 C6 H6B 0.9800 . ?
 C6 H6C 0.9800 . ?
 C5 H5A 0.9800 . ?
 C5 H5B 0.9800 . ?
 C5 H5C 0.9800 . ?
 C7 H7A 0.9800 . ?
 C7 H7B 0.9800 . ?
 C7 H7C 0.9800 . ?

loop_
  _geom_angle_atom_site_label_1
  _geom_angle_atom_site_label_2
  _geom_angle_atom_site_label_3
  _geom_angle
  _geom_angle_site_symmetry_1
  _geom_angle_site_symmetry_3
  _geom_angle_publ_flag
 C3 N2 C4 125.99(11) . . ?
 C3 N2 H2 114.7(10) . . ?
 C4 N2 H2 118.5(10) . . ?
 C2 N1 C1 61.07(8) . . ?
 O1 C3 N2 125.17(11) . . ?
 O1 C3 C1 120.28(11) . . ?
 N2 C3 C1 114.52(11) . . ?
 N1 C2 C8 142.01(12) . . ?
 N1 C2 C1 69.84(9) . . ?
 C8 C2 C1 148.01(12) . . ?
 C8 C9 H9 120.1 . . ?
 C10 C9 H9 120.1 . . ?
 C10 C9 C8 119.87(11) . . ?
 C9 C8 C2 119.85(11) . . ?
 C9 C8 C13 120.22(11) . . ?
 C13 C8 C2 119.92(11) . . ?
 C12 C11 C14 118.95(11) . . ?
 C10 C11 C12 121.08(12) . . ?
 C10 C11 C14 119.84(11) . . ?
 C11 C12 H12 120.4 . . ?
 C13 C12 C11 119.17(12) . . ?
 C13 C12 H12 120.4 . . ?
 C8 C13 H13 119.9 . . ?
 C12 C13 C8 120.11(12) . . ?
 C12 C13 H13 119.9 . . ?
 N2 C4 C6 106.67(10) . . ?
 N2 C4 C5 109.72(10) . . ?
 N2 C4 C7 109.44(10) . . ?
 C6 C4 C5 109.31(11) . . ?
 C6 C4 C7 110.07(11) . . ?
 C7 C4 C5 111.50(11) . . ?
 C9 C10 C11 119.55(12) . . ?
 C9 C10 H10 120.2 . . ?
 C11 C10 H10 120.2 . . ?
 N1 C1 H1 118.6 . . ?
 C3 C1 N1 115.73(10) . . ?
 C3 C1 H1 118.6 . . ?
 C2 C1 N1 49.09(8) . . ?
 C2 C1 C3 117.80(11) . . ?
 C2 C1 H1 118.6 . . ?
 F1 C14 F2 106.34(11) . . ?
 F1 C14 C11 112.76(11) . . ?
 F3 C14 F1 106.49(10) . . ?
 F3 C14 F2 106.68(11) . . ?
 F3 C14 C11 113.02(11) . . ?
 F2 C14 C11 111.11(10) . . ?
 C4 C6 H6A 109.5 . . ?
 C4 C6 H6B 109.5 . . ?
 C4 C6 H6C 109.5 . . ?
 H6A C6 H6B 109.5 . . ?
 H6A C6 H6C 109.5 . . ?
 H6B C6 H6C 109.5 . . ?
 C4 C5 H5A 109.5 . . ?
 C4 C5 H5B 109.5 . . ?
 C4 C5 H5C 109.5 . . ?
 H5A C5 H5B 109.5 . . ?
 H5A C5 H5C 109.5 . . ?
 H5B C5 H5C 109.5 . . ?
 C4 C7 H7A 109.5 . . ?
 C4 C7 H7B 109.5 . . ?
 C4 C7 H7C 109.5 . . ?
 H7A C7 H7B 109.5 . . ?
 H7A C7 H7C 109.5 . . ?
 H7B C7 H7C 109.5 . . ?

loop_
  _geom_torsion_atom_site_label_1
  _geom_torsion_atom_site_label_2
  _geom_torsion_atom_site_label_3
  _geom_torsion_atom_site_label_4
  _geom_torsion
  _geom_torsion_site_symmetry_1
  _geom_torsion_site_symmetry_2
  _geom_torsion_site_symmetry_3
  _geom_torsion_site_symmetry_4
  _geom_torsion_publ_flag
 O1 C3 C1 N1 37.85(16) . . . . ?
 O1 C3 C1 C2 -17.56(17) . . . . ?
 N2 C3 C1 N1 -144.27(10) . . . . ?
 N2 C3 C1 C2 160.32(11) . . . . ?
 N1 C2 C8 C9 178.97(16) . . . . ?
 N1 C2 C8 C13 -2.3(2) . . . . ?
 N1 C2 C1 C3 101.11(12) . . . . ?
 C3 N2 C4 C6 176.76(11) . . . . ?
 C3 N2 C4 C5 58.46(16) . . . . ?
 C3 N2 C4 C7 -64.19(15) . . . . ?
 C2 N1 C1 C3 -105.51(12) . . . . ?
 C2 C8 C13 C12 -178.27(11) . . . . ?
 C9 C8 C13 C12 0.48(18) . . . . ?
 C8 C2 C1 N1 -175.5(2) . . . . ?
 C8 C2 C1 C3 -74.4(2) . . . . ?
 C8 C9 C10 C11 -1.12(18) . . . . ?
 C11 C12 C13 C8 -1.30(18) . . . . ?
 C12 C11 C10 C9 0.29(18) . . . . ?
 C12 C11 C14 F1 -151.30(11) . . . . ?
 C12 C11 C14 F3 -30.47(16) . . . . ?
 C12 C11 C14 F2 89.42(14) . . . . ?
 C4 N2 C3 O1 -1.02(19) . . . . ?
 C4 N2 C3 C1 -178.77(11) . . . . ?
 C10 C9 C8 C2 179.49(11) . . . . ?
 C10 C9 C8 C13 0.74(18) . . . . ?
 C10 C11 C12 C13 0.92(18) . . . . ?
 C10 C11 C14 F1 32.78(16) . . . . ?
 C10 C11 C14 F3 153.62(11) . . . . ?
 C10 C11 C14 F2 -86.50(14) . . . . ?
 C1 N1 C2 C8 176.1(2) . . . . ?
 C1 C2 C8 C9 -8.0(3) . . . . ?
 C1 C2 C8 C13 170.80(17) . . . . ?
 C14 C11 C12 C13 -174.95(11) . . . . ?
 C14 C11 C10 C9 176.12(11) . . . . ?

_shelx_res_file
;
TITL 22094_agf34_a.res in P2(1)/c
    22094_agf34.res
    created by SHELXL-2018/3 at 14:11:17 on 21-Oct-2022
REM Old TITL 22094_agf34_a.res in P2(1)/c
REM SHELXT solution in P2(1)/c: R1 0.121, Rweak 0.003, Alpha 0.016
REM <I/s> 0.376 for 162 systematic absences, Orientation as input
REM Formula found by SHELXT: C14 N2 O F3
CELL 1.54184 13.4802 11.2809 9.1821 90 90.983 90
ZERR 4 0.0002 0.0001 0.0001 0 0.001 0
LATT 1
SYMM -X,0.5+Y,0.5-Z
SFAC C H N O F
UNIT 56 60 8 4 12

L.S. 4 0 0
PLAN  2
TEMP -173
CONF
BOND
list 4
fmap 2 53
acta
MORE -1
BOND $H
OMIT -4 125
OMIT -1 9 9
OMIT 0 5 9
REM <olex2.extras>
REM <HklSrc "%.\\22094_AGF34.hkl">
REM </olex2.extras>

WGHT    0.034500    0.496800
FVAR       0.57806
F1    5    0.222715    0.696883    0.705170    11.00000    0.03086    0.03372 =
         0.02859    0.00822    0.00585   -0.00309
O1    4    0.735003    0.814145    0.387803    11.00000    0.02117    0.02052 =
         0.01512   -0.00120    0.00123    0.00241
F3    5    0.202091    0.885009    0.710352    11.00000    0.03798    0.03505 =
         0.04284   -0.00749    0.02141   -0.00017
F2    5    0.135693    0.781953    0.538144    11.00000    0.01645    0.08098 =
         0.02895    0.00959   -0.00230   -0.00748
N2    3    0.782604    0.690995    0.204069    11.00000    0.01735    0.01961 =
         0.01336   -0.00205    0.00005    0.00068
N1    3    0.597820    0.933188    0.184935    11.00000    0.02066    0.02180 =
         0.02508    0.00266    0.00149    0.00463
C3    1    0.722525    0.770323    0.265366    11.00000    0.01666    0.01493 =
         0.01574    0.00216    0.00401   -0.00229
C2    1    0.548967    0.854647    0.249101    11.00000    0.01759    0.01911 =
         0.01777   -0.00124   -0.00301    0.00199
C9    1    0.437067    0.725328    0.386784    11.00000    0.01854    0.01850 =
         0.02247   -0.00275   -0.00161    0.00288
AFIX  43
H9    2    0.472407    0.658248    0.352722    11.00000   -1.20000
AFIX   0
C8    1    0.465087    0.838946    0.344457    11.00000    0.01495    0.02123 =
         0.01742   -0.00120   -0.00297    0.00066
C11   1    0.307731    0.809216    0.529575    11.00000    0.01545    0.02434 =
         0.01715   -0.00055   -0.00369   -0.00036
C12   1    0.335896    0.923293    0.489492    11.00000    0.01699    0.02020 =
         0.02077   -0.00387   -0.00227    0.00269
AFIX  43
H12   2    0.301808    0.990360    0.526202    11.00000   -1.20000
AFIX   0
C13   1    0.414096    0.937684    0.395597    11.00000    0.01757    0.01722 =
         0.02241    0.00000   -0.00202   -0.00087
AFIX  43
H13   2    0.433114    1.014959    0.365879    11.00000   -1.20000
AFIX   0
C4    1    0.875353    0.642579    0.269736    11.00000    0.01746    0.02288 =
         0.02012   -0.00147   -0.00011    0.00488
C10   1    0.357722    0.710413    0.478466    11.00000    0.02023    0.01865 =
         0.02299    0.00156   -0.00296   -0.00165
AFIX  43
H10   2    0.337553    0.633088    0.506293    11.00000   -1.20000
AFIX   0
C1    1    0.632688    0.801524    0.175328    11.00000    0.01890    0.01942 =
         0.01742   -0.00040    0.00124    0.00112
AFIX  13
H1    2    0.619840    0.756990    0.082746    11.00000   -1.20000
AFIX   0
C14   1    0.217744    0.793573    0.621229    11.00000    0.01921    0.02772 =
         0.02074    0.00161   -0.00158   -0.00014
C6    1    0.914283    0.550426    0.163176    11.00000    0.02447    0.02664 =
         0.02466   -0.00224    0.00116    0.00887
AFIX 137
H6A   2    0.865580    0.486466    0.151681    11.00000   -1.50000
H6B   2    0.976988    0.517751    0.200919    11.00000   -1.50000
H6C   2    0.925270    0.587910    0.068530    11.00000   -1.50000
AFIX   0
C5    1    0.852662    0.582318    0.414576    11.00000    0.03441    0.02959 =
         0.02209    0.00264    0.00130    0.01284
AFIX 137
H5A   2    0.830800    0.641936    0.484712    11.00000   -1.50000
H5B   2    0.912592    0.542986    0.452379    11.00000   -1.50000
H5C   2    0.800051    0.523414    0.399461    11.00000   -1.50000
AFIX   0
C7    1    0.950952    0.742514    0.289687    11.00000    0.01757    0.03463 =
         0.03648   -0.01001   -0.00059    0.00037
AFIX 137
H7A   2    0.965923    0.777030    0.194619    11.00000   -1.50000
H7B   2    1.011942    0.710763    0.334288    11.00000   -1.50000
H7C   2    0.923457    0.803817    0.352947    11.00000   -1.50000
AFIX   0
H2    2    0.770471    0.677670    0.116019    11.00000    0.01480
HKLF 4


REM  22094_agf34_a.res in P2(1)/c
REM wR2 = 0.0777, GooF = S = 1.074, Restrained GooF = 1.074 for all data
REM R1 = 0.0302 for 2041 Fo > 4sig(Fo) and 0.0329 for all 2224 data
REM 188 parameters refined using 0 restraints

END

WGHT      0.0345      0.4968

REM Highest difference peak  0.228,  deepest hole -0.237,  1-sigma level  0.037
Q1    1   0.6419  0.7880  0.0760  11.00000  0.05    0.23
Q2    1   0.5804  0.7975  0.2312  11.00000  0.05    0.21
;
_shelx_res_checksum                97909
_shelx_hkl_file
;
   0   0  -1    0.09    0.53
   0   0   1   -0.07    0.46
   0   0  -2 2232.75   91.69
   0   0   2 2056.99   91.30
   0   0  -3   -0.57    1.33
   0   0   3   -0.22    1.18
   0   0  -4  267.65   14.60
   0   0  -5   -2.20    1.70
   0   0  -6   18.82    1.72
   0   0  -6   23.75    2.60
   0   0  -6   17.88    3.91
   0   0  -7    0.88    2.13
   0   0  -7    0.66    0.68
   0   0  -7   -0.28    0.82
   0   0  -7    0.35    0.79
   0   0  -8   25.83    2.33
   0   0  -8   26.50    2.09
   0   0  -8   31.31    5.17
   0   0  -9    0.56    0.67
   0   0   9   -0.15    1.04
   0   0  -9    0.14    0.91
   0   0 -10   88.72    5.04
   0   0  10  100.83    5.10
   0   0 -10   97.05    4.86
   0   0 -10   87.30    4.55
   0   0  11   -0.24    0.63
   0   0 -11   -0.08    0.60
   0   1   0    0.40    0.29
   0  -1   0    0.13    0.29
   0  -1   0   -0.04    0.26
   0   1   1  792.36   32.93
   0  -1   1  752.05   32.89
   0  -1  -1  779.30   33.07
   0   1  -1  711.61   33.02
   0  -1  -1  815.92   32.67
   0  -1   1  737.45   32.56
   0   1  -2   15.12    1.89
   0  -1  -2   13.59    1.81
   0  -1  -2   11.23    1.02
   0   1   2   11.24    1.56
   0  -1   2   11.89    1.59
   0  -1  -2   11.02    0.83
   0  -1  -3   19.43    2.65
   0   1  -3   26.85    2.97
   0  -1   3   25.16    2.56
   0  -1  -3   25.73    1.89
   0   1   3   29.16    2.74
   0  -1   3   22.89    1.51
   0   1  -4  384.10   18.45
   0  -1  -4  394.14   16.32
   0  -1   4  335.90   15.16
   0   1  -5    1.10    1.76
   0  -1  -5    1.06    0.91
   0  -1  -6  884.03   39.01
   0  -1  -6  955.78   40.60
   0  -1  -6  908.11   39.10
   0   1  -6  895.74   39.21
   0   1  -6  929.06   44.53
   0   1  -7   61.60    3.59
   0  -1  -7   72.60    3.86
   0   1  -7   70.18    5.47
   0  -1  -7   54.97    4.70
   0   1  -7   67.48    7.64
   0  -1  -7   66.67    7.64
   0   1  -7   67.88    4.02
   0  -1  -7   68.60    3.88
   0   1  -8   52.49    6.65
   0  -1  -8   46.69    6.42
   0  -1   8   58.74    6.61
   0  -1  -8   43.96    3.08
   0   1  -8   51.03    3.36
   0  -1  -8   50.48    3.11
   0   1  -8   46.38    2.88
   0   1  -9   15.81    1.61
   0  -1  -9   16.57    1.65
   0   1   9   20.09    1.97
   0  -1   9   16.47    1.88
   0   1  -9   18.00    1.87
   0  -1  -9   16.90    1.66
   0   1 -10   19.71    1.87
   0   1 -10   20.28    1.75
   0  -1 -10   20.87    1.62
   0   1  10   20.01    1.89
   0   1  11    3.47    0.77
   0  -1  11    3.43    0.78
   0   1 -11    4.72    0.85
   0  -1 -11    3.94    0.80
   0  -2   0 9054.49  397.24
   0  -2   0 9999.00  397.44
   0   2   0 9258.74  397.38
   0   2  -1   -0.10    0.63
   0  -2   1    0.54    0.50
   0   2   1    0.62    0.50
   0   2  -1    0.09    0.60
   0  -2  -1    1.30    0.71
   0  -2  -1    0.56    0.56
   0  -2  -1    0.09    0.57
   0  -2   1    0.19    0.59
   0  -2   1    0.21    0.49
   0   2  -1    0.21    0.73
   0  -2   1    0.22    0.77
   0  -2   2  278.75   13.26
   0   2   2  313.31   13.42
   0   2  -2  281.64   13.60
   0  -2  -2  296.18   13.68
   0  -2  -2  283.70   12.75
   0  -2   2  287.20   12.93
   0  -2   2  273.40   12.58
   0   2   3   15.47    1.98
   0  -2   3   19.17    2.12
   0  -2  -3   14.38    2.21
   0   2  -3   18.07    2.38
   0  -2   3   13.62    1.33
   0  -2  -3   12.64    1.16
   0  -2  -4  293.68   13.18
   0  -2  -4  292.45   15.34
   0   2  -4  297.12   15.29
   0  -2   4  265.98   12.69
   0  -2  -5  311.62   17.56
   0   2  -5  323.09   17.69
   0  -2  -5  309.76   14.86
   0  -2  -6    8.47    1.11
   0  -2  -6    8.55    2.68
   0   2  -6   12.77    3.12
   0  -2  -7   19.77    1.76
   0  -2  -7   18.54    1.70
   0  -2  -7   17.40    3.86
   0   2  -7   23.92    4.32
   0   2  -8   29.24    5.08
   0  -2  -8   27.07    4.93
   0  -2  -8   30.37    2.28
   0   2  -8   25.98    3.38
   0  -2   8   31.80    2.36
   0   2   8   28.31    2.35
   0  -2  -8   20.93    1.98
   0   2   9    1.04    1.13
   0  -2   9    0.43    1.01
   0   2  -9    0.15    1.05
   0  -2  -9    0.26    0.87
   0   2  -9    1.03    0.91
   0   2 -10    3.15    1.02
   0  -2 -10    1.78    0.84
   0  -2 -10    0.12    0.87
   0   2 -10    3.99    1.09
   0   2  10    1.53    1.00
   0  -2  10    4.02    0.99
   0   2  11   12.94    1.10
   0  -2  11   11.22    1.05
   0   2 -11   10.23    1.06
   0  -2 -11   12.36    1.11
   0   2 -11   12.60    1.06
   0  -3   0    0.46    0.65
   0  -3   0    0.42    0.76
   0   3   0   -0.14    0.84
   0  -3  -1  228.87   10.53
   0  -3   1  249.57   11.19
   0  -3  -1  229.78   11.06
   0  -3   1  235.85   10.90
   0   3  -1  232.14   11.25
   0   3  -1  240.36   11.23
   0   3   1  229.96   11.23
   0   3  -2    3.08    1.12
   0  -3  -2    3.60    1.15
   0  -3   2    4.41    1.26
   0  -3   2    5.39    0.89
   0  -3   2    4.71    1.02
   0  -3  -2    6.25    1.00
   0  -3  -3   -1.16    1.35
   0   3  -3    0.29    1.15
   0  -3   3   -0.28    1.18
   0  -3  -3   -0.38    0.60
   0  -3   3    0.32    0.68
   0   3  -4  707.36   34.11
   0  -3  -4  775.84   34.41
   0  -3   4  736.93   33.86
   0  -3   4  712.47   32.04
   0   3  -5  113.96    8.35
   0  -3  -5  117.86    8.41
   0  -3   6    4.81    2.12
   0   3  -6    3.49    2.31
   0  -3  -6    2.11    2.09
   0  -3   6    1.54    0.48
   0  -3  -6    2.80    0.86
   0   3  -6    0.54    0.89
   0  -3  -6    1.45    0.54
   0  -3   7    3.59    2.29
   0  -3  -7   -0.74    1.79
   0   3  -7    1.45    1.86
   0  -3   7    1.25    0.52
   0   3  -7    1.10    1.01
   0  -3  -7    1.50    0.86
   0   3  -8    7.24    1.95
   0   3  -8    7.12    2.96
   0  -3  -8    6.48    2.78
   0   3  -8    5.27    0.98
   0  -3   8    8.60    2.77
   0   3   8    7.11    1.34
   0  -3   8    4.37    1.16
   0   3  -8    5.80    1.36
   0  -3  -8   10.21    1.41
   0  -3   9    4.27    1.03
   0   3   9    6.35    1.24
   0   3  -9    3.93    1.12
   0  -3  -9    2.99    1.08
   0   3  -9    4.23    1.19
   0  -3  -9    4.01    1.16
   0   3  10    0.21    0.78
   0  -3  10    0.96    0.70
   0  -3 -10    0.10    0.71
   0   3 -10    0.46    0.68
   0   3 -10    0.21    0.73
   0  -3 -10    1.26    0.78
   0   3 -11   16.00    1.15
   0   3 -11   18.76    1.28
   0   3  11   16.29    1.15
   0  -4   0  162.94    8.47
   0  -4   0  164.14    8.22
   0   4   0  162.30    8.52
   0  -4   1  236.32   11.10
   0  -4   1  221.70   11.38
   0  -4  -1  222.49   11.32
   0   4   1  235.80   11.56
   0   4  -1  248.60   11.66
   0   4  -1  224.92   11.42
   0  -4   2  235.90   11.98
   0  -4  -2  246.66   11.77
   0  -4   2  253.40   11.61
   0   4  -2  238.15   11.47
   0   4  -3  187.42   10.32
   0  -4  -3  201.13   10.45
   0  -4  -3  196.08    9.62
   0  -4   3  188.53    9.87
   0  -4   3  187.02   10.50
   0  -4  -4   42.61    4.13
   0   4  -4   30.49    3.68
   0  -4   4   32.19    3.79
   0  -4   4   37.43    3.00
   0  -4  -5  182.78    8.47
   0  -4   5  183.35   11.71
   0   4  -5  182.42    8.76
   0  -4  -5  191.12    8.70
   0  -4  -5  172.83   11.57
   0  -4   6   11.35    1.11
   0  -4  -6    8.07    1.03
   0   4  -6    9.96    1.39
   0  -4   6    5.64    2.30
   0  -4   6    9.22    0.95
   0  -4  -6    7.23    2.45
   0   4  -6    6.38    2.20
   0  -4   7   52.18    3.26
   0   4   7   58.90    3.39
   0  -4   7   53.79    3.01
   0   4  -7   56.35    3.58
   0   4  -7   43.60    5.98
   0  -4  -7   43.18    5.90
   0  -4   7   41.98    5.66
   0  -4  -7   57.06    3.51
   0   4  -8   -0.16    1.09
   0   4  -8    0.34    0.72
   0   4  -8   -0.72    1.73
   0  -4  -8    0.74    1.69
   0  -4   8    0.76    1.71
   0  -4   8    0.38    0.87
   0   4   8   -1.09    0.96
   0  -4  -8    0.44    0.97
   0   4  -9   40.45    2.84
   0  -4  -9   49.15    3.00
   0  -4   9   40.16    2.73
   0   4   9   46.84    2.87
   0   4  -9   40.59    2.79
   0  -4  -9   41.41    2.83
   0   4  -9   45.21    3.07
   0   4 -10    4.02    0.87
   0  -4 -10    3.91    0.86
   0   4  10    3.78    0.79
   0   4 -10    3.10    0.91
   0   4 -10    4.89    0.84
   0   4 -11  138.35    5.95
   0  -4  11  126.93    5.72
   0   5   0    1.33    1.30
   0  -5   0   -0.25    1.04
   0  -5   0   -0.21    0.91
   0   5  -1  177.53    9.49
   0   5  -1  172.06    9.32
   0   5   1  147.36    9.13
   0  -5  -1  174.60    9.24
   0  -5   1  182.41    8.98
   0   5   2   11.56    1.99
   0  -5  -2    9.62    1.10
   0  -5   2    8.08    1.66
   0  -5  -2   10.02    1.66
   0  -5   2   10.75    1.49
   0   5   3   21.33    2.94
   0  -5   3   18.87    2.42
   0  -5  -3   16.03    2.06
   0   5  -3   18.34    2.15
   0  -5  -3   20.83    2.31
   0  -5   4   71.04    5.81
   0  -5   4   66.89    4.81
   0  -5  -4   62.54    5.08
   0   5  -4   74.75    5.29
   0  -5  -5  283.98   12.61
   0  -5  -5  279.98   12.81
   0  -5   5  301.14   16.33
   0  -5  -5  275.28   12.65
   0   5  -5  283.08   15.35
   0  -5  -5  289.41   15.52
   0   5  -5  278.07   12.87
   0   5   6   15.20    1.20
   0  -5  -6   13.64    2.80
   0   5  -6   15.09    2.96
   0  -5   6   11.71    1.22
   0   5  -6   11.15    1.49
   0  -5  -6   12.90    1.32
   0  -5   6   11.58    2.86
   0  -5  -6   11.50    1.41
   0  -5   7    2.14    2.20
   0   5   7    3.67    1.99
   0   5  -7    1.07    1.03
   0  -5  -7    0.72    0.93
   0  -5  -7   -0.64    1.74
   0  -5   7    0.29    0.65
   0  -5   7    0.22    0.79
   0  -5   8  134.63    6.51
   0   5   8  127.91    6.54
   0   5  -8  138.61    6.92
   0   5  -8  126.18    6.54
   0  -5  -8  125.44    6.55
   0   5  -8  137.33    6.63
   0  -5   8  136.96    6.33
   0   5   9    2.98    0.90
   0  -5  -9    4.58    1.28
   0   5  -9    3.36    1.18
   0   5  -9    4.20    0.85
   0  -5  10   25.32    1.43
   0   5 -10   26.17    1.76
   0  -5 -10   22.97    1.69
   0   5 -10   24.98    1.70
   0   6   0   26.79    3.11
   0   6   0   24.71    2.98
   0  -6   0   26.05    2.90
   0  -6   0   29.49    2.83
   0   6  -1  263.72   13.37
   0   6  -1  227.30   12.83
   0  -6   1  255.89   12.61
   0   6   1  237.41   13.07
   0  -6  -2   96.51    6.03
   0  -6   2   92.14    5.87
   0  -6   2   92.68    6.29
   0   6   2   93.99    6.62
   0  -6  -3  479.17   22.77
   0  -6   3  501.98   23.32
   0   6   3  461.13   23.76
   0  -6  -4   12.43    1.14
   0   6   4   12.74    2.70
   0  -6   4   14.31    2.22
   0  -6  -4   11.64    1.22
   0  -6   5    8.93    1.01
   0   6   5    7.23    2.49
   0  -6  -5    8.82    1.09
   0   6  -5    9.28    1.21
   0  -6   5    8.25    0.92
   0  -6  -5    5.85    0.90
   0  -6  -5    7.47    1.19
   0   6   6    2.08    1.79
   0  -6   6    4.76    0.76
   0  -6   6    3.99    0.88
   0  -6  -6    6.02    1.15
   0   6   6    3.97    0.75
   0   6  -6    3.64    1.12
   0  -6  -6    5.37    1.00
   0   6   7   36.72    5.24
   0  -6   7   37.95    2.47
   0   6  -7   41.32    2.89
   0   6  -7   38.83    2.80
   0  -6  -7   40.69    2.66
   0  -6  -7   43.59    2.90
   0  -6   8    2.17    0.72
   0   6  -8    1.73    1.08
   0  -6  -8    2.38    0.95
   0   6  -8    1.45    1.03
   0   6  -8    0.94    0.91
   0   6  -9  107.75    5.25
   0  -6   9  101.06    4.81
   0   6  -9  107.15    5.28
   0  -6   9  100.48    4.78
   0  -6  10   26.22    1.41
   0   6 -10   31.30    1.72
   0  -7   0   -0.33    1.09
   0   7   0    1.22    1.39
   0   7   0    0.44    1.36
   0  -7   1   35.02    3.24
   0   7  -1   30.05    3.38
   0   7  -1   28.12    3.53
   0  -7   2   24.29    3.10
   0  -7  -2   22.70    2.78
   0   7   2   16.64    2.93
   0   7  -3  186.16    9.17
   0  -7   3  200.76    8.90
   0  -7  -3  216.43    9.22
   0  -7  -3  203.97    9.27
   0  -7   3  181.90   11.31
   0   7   3  178.10   11.90
   0  -7   4   90.57    4.42
   0  -7  -4   92.31    4.57
   0  -7   4   88.08    4.34
   0   7   4   87.56    7.38
   0   7  -4   86.20    4.60
   0  -7   4   82.04    4.20
   0  -7  -4   89.06    4.49
   0  -7  -5   33.12    2.18
   0   7   5   26.51    4.18
   0  -7   5   27.53    1.87
   0  -7   5   25.84    1.97
   0  -7   5   26.70    1.73
   0  -7   5   29.95    1.85
   0   7  -5   28.42    2.16
   0  -7  -5   26.59    1.86
   0  -7  -5   29.59    2.12
   0  -7  -6  150.21    7.06
   0   7   6  133.73   10.65
   0  -7   6  145.46    6.69
   0   7   6  150.18    6.78
   0  -7   6  134.29    6.58
   0   7  -6  132.02    7.08
   0  -7  -6  139.82    7.07
   0   7  -6  135.97    6.99
   0  -7   6  147.27    6.92
   0  -7   7    8.27    1.03
   0   7  -7    8.70    1.34
   0  -7   7    6.38    0.80
   0   7  -7    7.18    1.21
   0  -7  -7    7.98    1.12
   0  -7  -7    4.43    1.06
   0  -7   8    0.31    0.59
   0  -7   8    0.18    0.41
   0   7  -8    0.58    0.84
   0   7  -8    0.43    0.77
   0   7  -8    0.42    0.72
   0  -7  -8    1.14    0.79
   0  -7  -9   47.52    2.58
   0   7  -9   42.38    2.52
   0   7  -9   45.73    2.46
   0  -7   9   42.36    2.15
   0  -7   9   41.28    2.19
   0  -7 -10    1.05    0.41
   0   8   0  928.67   42.99
   0   8   0  942.50   43.51
   0  -8   0  904.06   42.24
   0   8   1   14.21    2.70
   0   8  -1   16.21    2.72
   0   8   1   14.83    2.98
   0   8  -1   21.00    3.27
   0  -8   1   16.91    1.35
   0  -8  -1   17.48    1.31
   0  -8  -2   77.22    3.79
   0  -8   2   76.96    3.88
   0  -8  -2   69.84    3.86
   0   8   2   69.13    6.39
   0  -8  -3  219.46    9.93
   0  -8   3  218.64   10.09
   0   8   3  202.54   13.43
   0  -8  -3  226.84   10.14
   0  -8   3  217.04   10.04
   0  -8  -4  183.75    8.48
   0   8   4  159.56   11.81
   0  -8   4  188.57    8.40
   0  -8   4  180.21    8.47
   0  -8  -4  183.83    8.24
   0  -8   4  182.40    8.30
   0  -8   4  179.96    8.10
   0  -8  -4  167.41    8.36
   0   8  -4  169.22    8.47
   0  -8  -5    0.48    0.72
   0   8   5    2.83    1.71
   0  -8   5    0.27    0.55
   0  -8   5   -0.43    0.75
   0  -8  -5    0.23    0.46
   0   8  -5    0.12    0.79
   0  -8   5   -0.08    0.47
   0  -8  -5    1.12    0.73
   0  -8   5    0.98    0.47
   0  -8  -6  132.82    6.38
   0   8   6  130.45    6.06
   0  -8  -6  124.12    5.88
   0  -8   6  118.50    6.15
   0  -8   6  121.23    5.82
   0   8  -6  125.15    6.37
   0  -8   6  125.04    5.99
   0  -8  -6  129.72    6.33
   0  -8   7    1.00    0.67
   0  -8   7    0.96    0.41
   0  -8  -7    0.99    0.72
   0   8  -7    0.27    0.66
   0  -8  -7    0.54    0.76
   0   8  -7    2.06    0.89
   0   8  -8   22.59    1.63
   0  -8   8   18.19    1.16
   0   8  -8   18.35    1.40
   0   8  -8   20.95    1.64
   0  -8  -8   22.26    1.57
   0  -8   8   19.50    1.38
   0  -8   9    6.17    0.53
   0   9   0   -0.51    1.24
   0   9   0   -0.60    1.45
   0  -9   0   -0.34    0.55
   0   9   1   69.33    6.87
   0  -9   1   74.87    4.02
   0  -9  -1   84.27    4.14
   0  -9  -1   83.35    4.10
   0  -9   1   89.62    4.26
   0   9   2   48.06    5.50
   0   9   2   52.04    5.90
   0  -9   2   55.43    3.06
   0  -9  -2   55.22    2.98
   0  -9  -3    4.29    0.74
   0  -9   3    4.96    0.90
   0  -9   3    4.81    0.83
   0  -9   3    4.28    0.84
   0   9   3    3.48    1.89
   0   9   3    5.24    2.25
   0  -9  -3    3.39    0.79
   0  -9   4  323.81   14.23
   0  -9   4  332.06   14.40
   0  -9  -4  313.23   14.13
   0   9   4  285.30   18.31
   0  -9   4  314.07   14.28
   0  -9  -4  318.01   14.40
   0  -9  -5   40.76    2.43
   0  -9   5   50.91    2.60
   0  -9  -5   43.53    2.82
   0  -9   5   45.12    2.59
   0   9  -5   41.45    2.70
   0   9   6  182.21    8.01
   0  -9   6  176.62    8.18
   0  -9   6  174.13    7.95
   0  -9  -6  180.40    8.32
   0   9  -6  159.04    8.12
   0   9  -6  164.25    8.34
   0  -9   7   69.28    3.54
   0   9  -7   70.16    3.64
   0   9  -7   63.81    3.70
   0  -9   8    2.79    0.54
   0  -9   9    0.39    0.20
   0 -10   0   81.74    4.20
   0  10   0   81.05    7.33
   0 -10   1  127.26    6.04
   0 -10  -1  118.88    5.87
   0 -10   1  124.20    5.85
   0  10   1  129.02    9.76
   0  10  -2   58.04    3.26
   0  10   2   58.46    6.27
   0 -10  -2   50.37    2.92
   0 -10   2   62.90    3.19
   0 -10  -2   60.04    3.12
   0 -10  -3   52.31    2.81
   0 -10   3   55.24    2.97
   0  10  -3   45.25    2.97
   0 -10  -3   53.52    3.05
   0  10   3   48.84    5.85
   0 -10   3   48.05    2.91
   0 -10   3   50.44    2.88
   0 -10   4    0.33    0.50
   0 -10  -4   -0.10    0.68
   0 -10   4    0.92    0.69
   0 -10   4    1.25    0.67
   0 -10  -4    0.07    0.45
   0  10  -4    0.58    0.79
   0 -10   5   38.46    2.33
   0 -10  -5   41.35    2.56
   0 -10   5   39.81    2.26
   0 -10  -5   38.92    2.18
   0 -10   5   43.07    2.50
   0  10   5   43.73    2.42
   0  10  -5   34.53    2.51
   0  10  -6   17.72    1.55
   0 -10  -6   20.71    1.60
   0  10  -7    7.32    0.92
   0 -10   7    5.69    0.72
   0 -10   8   19.85    1.11
   0 -11   0   -0.17    0.58
   0  11  -1   29.93    2.04
   0 -11   1   34.62    2.16
   0 -11  -1   34.74    2.02
   0 -11   2  141.24    6.78
   0 -11   2  145.34    6.82
   0  11   2  140.99    6.70
   0 -11  -3    4.76    0.91
   0 -11  -3    3.31    0.83
   0 -11   3    4.81    0.86
   0 -11   3    3.19    0.76
   0  11  -3    4.07    0.81
   0 -11   3    4.27    0.75
   0 -11  -4   36.33    2.25
   0 -11   4   36.49    2.19
   0 -11   4   36.09    2.10
   0  11  -4   36.49    2.26
   0 -11   4   35.25    2.16
   0 -11   5    0.37    0.42
   0 -11   5    0.56    0.51
   0 -11   5    0.19    0.50
   0  11  -5    0.33    0.64
   0  11   5    0.87    0.52
   0 -11  -5    0.09    0.65
   0 -11  -6   28.43    1.75
   0  11  -6   23.80    1.68
   0 -11   6   29.10    1.65
   0  11  -7    1.95    0.47
   0 -11   7    2.18    0.41
   0 -12   0   43.13    2.58
   0 -12   0   46.82    2.47
   0  12   0   43.12    2.50
   0  12  -1   12.49    1.15
   0 -12   1   13.74    1.18
   0 -12  -2    7.39    0.96
   0  12  -2    7.76    0.89
   0 -12   2    9.08    0.95
   0 -12   2    7.89    0.91
   0 -12  -3   31.77    1.95
   0 -12  -3   32.76    1.99
   0 -12   3   27.41    1.79
   0  12  -3   31.58    1.87
   0  12   4    2.71    0.58
   0 -12   4    3.06    0.50
   0 -12  -4    3.03    0.67
   0  12  -4    2.80    0.63
   0  12  -4    2.49    0.55
   0 -12   4    2.45    0.58
   0  12  -5   40.14    2.06
   0  12  -5   36.35    1.99
   0  12  -6    0.53    0.29
   0 -12   6    0.99    0.28
   0  12  -6    0.73    0.27
   0 -13   0    0.06    0.42
   0 -13   0    0.25    0.43
   0  13   0    0.11    0.47
   0 -13   1   14.52    1.10
   0  13  -1   15.79    1.12
   0 -13   1   16.10    1.08
   0 -13   1   15.26    1.11
   0 -13  -1   17.12    1.12
   0  13   1   13.82    1.00
   0 -13   2   19.40    1.18
   0  13  -2   16.61    1.19
   0 -13   2   16.34    1.14
   0 -13   2   18.89    1.19
   0 -13  -2   18.09    1.21
   0  13  -2   14.90    1.05
   0  13  -3   19.51    1.24
   0 -13  -3   18.11    1.20
   0 -13   3   17.56    1.13
   0 -13   3   18.07    1.12
   0  13  -3   18.11    1.11
   0  13  -4   27.15    1.46
   0 -13  -4   27.01    1.47
   0  13  -4   24.80    1.36
   0 -13   4   25.30    1.31
   0 -14   0   82.43    3.69
   0 -14   0   78.77    3.66
   0 -14   1    1.16    0.27
   0 -14   1    1.37    0.32
   0 -14   2    1.53    0.27
   1   0 -11   -0.25    0.59
  -1   0  11   -0.47    0.63
   1   0 -10  161.12    7.66
  -1   0  10  173.37    7.92
   1   0 -10  150.50    7.34
   1   0  -9   -0.15    0.95
   1   0  -9    0.22    0.68
  -1   0   9    0.31    0.99
  -1   0   8  564.41   24.24
   1   0  -8  553.83   24.57
   1   0  -8  539.77   24.86
  -1   0   8  574.98   29.99
  -1   0   8  561.60   24.92
   1   0  -7    0.89    1.87
   1   0  -7   -0.11    0.63
   1   0  -7   -1.70    0.93
   1   0  -6   40.79    3.54
   1   0  -6   46.93    5.74
   1   0  -5    0.55    1.77
   1   0  -4  536.70   26.11
   1   0  -3    1.15    1.59
   1   0  -2  199.94   10.01
   1   0  -1    0.79    0.62
  -1   0   0  255.40   11.71
  -1   0   0  275.65   11.70
  -1   0  -1    0.09    0.60
  -1   0  -2 1134.03   55.09
  -1   0  -2 1287.94   53.75
  -1   0  -3   -0.30    1.47
   1   0   3    0.47    1.28
  -1   0  -4   -2.08    2.22
   1   0   4    0.33    1.32
  -1   0  -5    0.56    1.96
   1   0   5   -0.44    1.73
  -1   0  -5    0.52    0.83
  -1   0  -6  286.18   13.10
  -1   0  -6  288.53   13.29
  -1   0  -6  318.73   15.17
  -1   0  -7    0.79    0.65
  -1   0  -7    0.41    0.84
  -1   0  -8   10.05    1.55
  -1   0  -8    9.58    3.10
  -1   0  -8    9.77    1.29
  -1   0  -8   10.44    1.32
   1   0   9    0.47    1.07
  -1   0  -9   -0.42    0.91
  -1   0  -9    0.34    0.68
   1   0  10  187.62    8.91
  -1   0 -10  181.44    8.66
  -1   0 -10  184.39    8.95
  -1   0 -11    0.80    0.64
   1   0  11    0.08    0.62
   1   1 -11    5.41    0.89
   1  -1 -11    4.95    0.85
  -1  -1  11    5.77    0.87
  -1   1  11    5.96    0.89
   1   1 -10   26.59    1.98
  -1   1  10   28.13    2.15
   1   1 -10   23.90    2.06
   1  -1 -10   22.73    1.76
  -1  -1   9   14.86    1.75
  -1   1   9   11.80    1.60
   1  -1  -9   11.20    1.37
   1  -1  -9   13.74    1.52
   1   1  -9   11.36    1.55
  -1   1   8   34.46    2.66
  -1  -1   8   38.40    2.73
   1  -1  -8   20.91    4.85
   1   1  -8   27.73    5.21
   1   1  -8   27.63    2.12
   1  -1  -8   28.74    2.34
  -1  -1   8   34.64    2.08
  -1   1   8   38.91    5.29
  -1  -1   8   41.39    5.53
   1  -1  -8   34.11    2.53
   1   1  -8   34.59    2.68
   1   1  -7    2.67    2.41
   1  -1  -7    1.78    2.75
   1   1  -7    2.16    1.16
   1   1  -7    3.74    0.82
   1  -1  -7    4.09    0.92
   1  -1  -7    4.51    1.01
   1   1  -7    5.23    1.22
  -1  -1   7    8.43    2.82
   1   1  -6  296.18   18.38
   1  -1  -6  306.62   13.95
   1  -1  -6  320.66   15.08
   1  -1  -5  166.07    8.65
   1   1  -5  182.46   11.49
   1  -1  -4    9.46    1.22
   1   1  -4   15.18    2.94
   1  -1  -3  440.65   19.50
   1  -1  -3  478.46   19.93
   1   1  -3  437.47   21.51
   1  -1  -2  507.17   22.26
   1  -1  -2  526.26   23.46
   1   1  -2  546.41   23.54
   1  -1  -1   41.42    2.48
   1   1  -1   37.87    2.38
  -1  -1   1   35.63    2.38
  -1   1   0  142.92    6.35
  -1  -1   0  140.16    6.18
  -1   1   0  133.30    6.18
  -1  -1   0  131.08    6.11
  -1   1   0  126.78    6.10
  -1  -1  -1   75.04    3.93
  -1   1  -1   73.70    3.94
  -1  -1  -2 3584.16  152.36
  -1   1  -2 3732.08  153.34
  -1  -1  -2 3468.79  153.24
   1  -1   3   55.05    4.30
  -1  -1  -3   63.97    3.72
   1   1   3   71.01    4.64
  -1   1  -3   66.98    4.96
  -1  -1  -3   56.83    4.61
  -1  -1  -4  677.88   30.20
   1   1   4  666.31   31.46
  -1   1  -4  691.05   32.29
   1   1   5  147.49    9.46
  -1  -1  -5  143.49    8.02
  -1   1  -5  146.84   10.17
  -1   1  -6   75.74    4.26
  -1  -1  -6   73.80    4.11
  -1  -1  -6   80.56    4.11
  -1   1  -6   70.19    6.86
  -1  -1  -6   68.40    5.19
  -1  -1  -7    5.85    1.04
  -1   1  -7    7.04    1.05
  -1  -1  -7    7.83    1.23
  -1   1  -7    6.68    1.27
  -1   1  -7    8.38    3.14
  -1   1  -7    9.51    2.05
  -1  -1  -7    4.60    1.45
  -1   1  -8   22.19    1.98
  -1  -1  -8   30.30    5.13
  -1   1  -8   24.99    4.66
  -1  -1  -8   26.37    2.17
  -1   1  -8   28.41    2.31
  -1  -1  -8   24.12    2.07
  -1   1  -8   24.43    1.88
  -1   1  -8   24.16    3.27
  -1   1  -9   69.71    3.93
  -1  -1  -9   70.29    4.05
  -1   1  -9   74.85    4.26
   1  -1   9   61.90    4.14
  -1   1  -9   69.15    4.33
   1   1   9   74.36    4.31
  -1   1  -9   72.37    3.83
  -1  -1  -9   76.78    4.12
  -1  -1 -10   25.71    1.80
  -1   1 -10   27.13    1.99
   1   1  10   26.28    2.10
  -1  -1 -10   25.09    1.70
  -1  -1 -10   23.90    2.06
  -1   1 -10   20.81    2.00
   1   1  11    0.38    0.59
   1  -1  11    0.80    0.60
  -1  -1 -11    0.38    0.60
  -1   1 -11    1.30    0.67
   1  -2 -11   23.45    1.55
   1   2 -11   20.76    1.51
  -1   2  11   23.34    1.54
  -1  -2  11   22.09    1.49
   1   2 -11   22.09    1.49
  -1  -2  10  183.72    8.56
  -1   2  10  185.48    8.61
   1  -2 -10  171.59    8.38
   1   2 -10  169.67    8.57
   1  -2 -10  184.57    8.65
   1   2 -10  181.68    8.60
   1   2  -9    2.03    1.11
  -1   2   9    3.99    1.24
  -1  -2   9    1.99    1.05
   1  -2  -9    3.79    1.04
  -1  -2   8   24.32    2.04
  -1   2   8   23.67    2.09
   1  -2  -8   20.97    1.89
   1  -2  -8   19.67    1.90
  -1  -2   8   18.05    1.49
   1  -2  -8   19.57    4.14
   1   2  -8   20.15    4.33
   1  -2  -7   -0.88    2.25
   1   2  -7    0.87    1.98
  -1   2   7    0.71    0.58
   1  -2  -7    2.33    0.92
  -1  -2   7    0.89    0.51
   1  -2  -7    0.97    0.87
  -1  -2   7    0.81    0.80
  -1   2   7    2.91    0.94
  -1   2   6    7.19    0.81
   1  -2  -6    6.56    1.01
  -1  -2   6    8.44    0.86
   1  -2  -6    2.88    2.16
   1   2  -6    2.87    2.06
   1   2  -5   35.56    4.43
   1  -2  -5   39.64    4.72
   1  -2  -4  151.03    7.11
   1  -2  -4  135.15    6.68
   1  -2  -4  166.12    9.61
   1   2  -4  144.62    9.21
  -1  -2   3  184.97    8.73
   1  -2  -3  190.51    8.79
   1   2  -3  194.25   10.38
   1  -2  -3  193.22   10.34
  -1  -2   2  406.48   17.88
   1  -2  -2  394.92   17.79
   1   2  -2  395.00   18.65
   1  -2  -2  429.75   18.77
   1  -2  -1 1157.96   48.33
  -1  -2   1 1103.87   48.34
   1   2  -1 1130.62   48.22
  -1   2   1 1117.06   48.66
   1  -2  -1 1140.78   48.40
   1   2  -1 1100.03   48.36
  -1  -2   0    1.41    0.61
  -1  -2   0    0.87    0.41
  -1   2   0    1.05    0.44
  -1   2   0    1.71    0.85
   1   2   0    0.73    0.50
  -1   2   0    0.12    0.48
  -1  -2   0    1.30    0.52
  -1  -2  -1 5757.76  240.58
  -1   2  -1 5642.68  240.56
  -1  -2  -1 5636.04  240.47
  -1   2  -1 5702.31  241.03
  -1   2  -2  884.55   38.10
  -1  -2  -2  881.70   38.06
   1   2   2  852.15   37.73
   1  -2   2  834.48   37.65
  -1   2  -3   -0.89    1.44
  -1  -2  -3    1.78    1.52
   1  -2   3    0.29    0.34
   1   2   3   -0.72    1.17
   1  -2   3    0.47    1.06
  -1   2  -4  120.48    8.17
  -1  -2  -4  127.32    8.38
   1   2   4  123.00    7.72
   1  -2   4  129.34    7.74
  -1  -2  -4  116.86    6.53
  -1  -2  -5   99.18    7.78
  -1   2  -5   91.12    7.60
  -1  -2  -5   92.12    5.72
  -1  -2  -6   33.86    2.27
  -1  -2  -6   34.92    4.82
  -1   2  -6   41.31    5.02
  -1  -2  -6   30.01    2.16
  -1  -2  -7   -0.76    2.05
  -1   2  -7    0.75    1.93
   1  -2   7   -2.09    2.07
  -1   2  -7    0.85    0.63
  -1  -2  -7    0.65    0.79
  -1   2  -7   -0.45    1.09
  -1  -2  -7    0.23    0.78
   1  -2   8    4.68    2.33
  -1  -2  -8    9.03    1.32
  -1   2  -8    6.63    1.27
  -1  -2  -8    6.61    1.20
  -1   2  -8   11.34    2.27
  -1   2  -8    5.00    2.59
  -1  -2  -8   10.12    3.24
  -1   2  -9   -0.12    0.85
  -1   2  -9    1.21    1.10
   1   2   9   -0.45    1.10
   1  -2   9    1.85    0.98
  -1  -2  -9    2.37    0.94
  -1  -2  -9    1.54    1.09
  -1   2  -9    1.54    1.03
   1  -2  10   30.29    2.15
   1   2  10   28.50    2.18
  -1  -2 -10   29.30    2.03
  -1   2 -10   25.76    2.08
  -1  -2 -10   28.44    2.21
  -1   2 -10   29.32    2.21
  -1   2 -11   17.16    1.24
  -1  -2 -11   17.14    1.31
  -1   2 -11   16.04    1.29
   1   2  11   18.52    1.32
   1  -2  11   18.31    1.29
   1   3 -11   12.17    1.02
  -1   3  11   15.84    1.08
   1   3 -11   15.89    1.14
  -1  -3  11   14.55    0.91
  -1  -3  10   27.35    1.90
  -1   3  10   29.56    2.01
   1  -3 -10   26.88    1.92
   1   3 -10   25.18    1.91
   1  -3 -10   24.23    1.90
   1   3 -10   23.15    1.83
   1  -3  -9  158.72    8.14
  -1  -3   9  167.34    8.16
  -1   3   9  175.10    8.27
  -1  -3   8    5.57    2.48
   1   3  -8    7.32    1.96
   1  -3  -8   10.51    1.49
  -1  -3   8    9.22    1.02
  -1   3   8    9.84    1.49
  -1  -3   8    9.30    1.36
   1  -3  -8   13.81    3.50
   1   3  -8   11.09    3.13
   1   3  -8    9.79    1.61
  -1  -3   7   20.60    3.97
  -1   3   7   26.86    2.15
  -1  -3   7   27.28    2.12
   1  -3  -7   19.67    4.01
   1   3  -7   14.37    3.84
  -1  -3   7   24.74    1.72
   1  -3  -7   24.72    2.06
  -1   3   7   25.38    1.72
   1   3  -7   28.36    2.37
  -1  -3   6   -1.86    1.91
   1   3  -6   -2.12    1.82
   1  -3  -6   -0.72    1.94
  -1  -3   6   -0.15    0.49
  -1   3   6    0.14    0.42
   1  -3  -6   -0.47    0.66
   1  -3  -6   -0.08    0.47
   1  -3  -6   -0.10    0.61
  -1  -3   5   20.39    3.27
   1  -3  -5   13.46    3.01
   1   3  -5   19.95    3.53
  -1  -3   4  308.00   14.96
   1  -3  -4  303.98   15.17
   1   3  -4  269.04   14.84
   1  -3  -4  257.30   12.59
  -1  -3   3 2023.33   89.07
   1  -3  -3 1887.78   88.85
   1   3  -3 2071.93   89.04
   1  -3  -3 2108.17   87.64
  -1  -3   3 2066.40   87.68
   1  -3  -2  371.86   17.50
   1   3  -2  358.11   17.40
   1  -3  -2  363.42   17.02
   1  -3  -2  399.60   17.11
  -1  -3   2  377.64   17.15
  -1  -3   2  385.35   17.82
  -1  -3   1  368.79   16.70
  -1   3   1  379.88   16.71
   1  -3  -1  363.08   16.78
   1   3  -1  371.97   16.79
   1   3  -1  383.22   17.15
   1   3  -1  392.45   17.00
  -1  -3   1  376.99   16.98
   1  -3  -1  395.28   17.23
  -1  -3   1  378.71   17.25
  -1   3   1  389.90   17.58
  -1  -3   0   55.58    3.25
  -1  -3   0   53.24    3.43
   1  -3   0   59.87    3.53
   1   3   0   49.12    3.14
  -1   3   0   56.53    3.73
   1  -3   1    6.43    0.84
  -1   3  -1    7.29    1.38
   1   3   1    6.79    0.85
  -1   3  -1    7.62    1.39
   1  -3   1    6.96    1.06
  -1  -3  -1    4.37    0.78
  -1   3  -1    5.83    0.87
   1  -3   2  586.23   26.12
  -1   3  -2  563.95   25.97
  -1  -3  -2  609.91   26.06
  -1  -3  -2  567.92   25.63
   1  -3   2  604.05   25.58
   1  -3   2  559.14   25.83
   1   3   2  578.90   25.92
  -1   3  -3  372.95   17.96
   1  -3   3  378.42   17.37
   1  -3   3  359.28   16.65
   1   3   3  394.96   17.95
   1  -3   3  387.34   17.86
   1  -3   4   14.56    1.80
   1   3   4   19.84    2.64
   1  -3   4   14.11    2.32
   1  -3   5   38.37    2.97
  -1   3  -5   48.13    4.80
  -1  -3  -5   46.25    4.69
  -1  -3  -6   15.18    1.46
  -1  -3  -6   10.54    2.87
  -1   3  -6    9.10    2.61
  -1   3  -6   15.77    1.65
   1  -3   6   14.11    2.99
  -1   3  -7    8.49    1.15
  -1   3  -7   13.11    3.31
  -1  -3  -7   14.89    3.45
  -1  -3  -7    7.98    1.28
  -1   3  -7    7.61    1.41
   1  -3   7    6.31    2.71
   1  -3   8   13.74    3.37
  -1   3  -8   12.70    1.59
  -1  -3  -8   13.41    1.63
  -1   3  -8   11.94    1.69
  -1   3  -8   12.35    1.29
  -1   3  -8    9.03    2.16
  -1  -3  -8   13.69    3.34
  -1   3  -8    9.45    2.90
  -1  -3  -9   54.44    3.39
  -1   3  -9   53.08    3.35
  -1   3  -9   54.52    3.48
  -1  -3  -9   56.07    3.49
   1   3   9   53.65    3.44
   1  -3   9   58.18    3.43
   1   3  10    3.10    0.90
   1  -3  10    2.17    0.80
  -1   3 -10    1.94    0.77
  -1  -3 -10    2.36    0.87
  -1  -3 -10    2.16    0.85
  -1   3 -10    1.74    0.73
  -1   3 -11    0.11    0.53
   1   3  11   -0.05    0.43
  -1   3 -11    0.05    0.44
  -1  -4  11   -0.08    0.21
   1   4 -11    1.56    0.43
  -1   4  10    3.66    0.79
   1   4 -10    3.12    0.77
   1   4 -10    3.62    0.92
   1  -4 -10    4.06    0.90
   1   4 -10    2.58    0.78
  -1   4   9  336.56   14.76
  -1  -4   9  317.80   14.63
   1   4  -9  310.88   14.69
   1  -4  -9  326.46   14.76
   1   4  -9  315.19   14.91
   1  -4  -9  338.02   14.87
   1   4  -9  324.39   14.81
   1  -4  -8    4.86    1.21
  -1  -4   8    9.29    2.89
  -1   4   8    4.42    2.19
  -1  -4   8    4.49    0.80
   1  -4  -8    7.50    2.80
   1   4  -8    3.59    2.23
  -1   4   8    6.73    1.23
  -1  -4   8    5.62    1.14
   1   4  -8    7.02    1.38
   1   4  -7  130.09    6.99
  -1   4   7  128.49    6.69
  -1  -4   7  129.98    6.67
  -1  -4   7  144.11    6.43
  -1  -4   7  132.04    6.38
  -1   4   7  135.85    6.38
   1  -4  -7  136.84    6.87
   1  -4  -7  123.94   10.29
   1   4  -7  115.03   10.05
  -1  -4   7  120.15   10.23
   1  -4  -6   15.15    1.34
   1   4  -6   15.04    1.68
  -1   4   6   14.24    1.47
  -1  -4   6   14.66    1.43
  -1  -4   6   13.37    1.25
  -1  -4   6   15.92    1.26
  -1  -4   6   13.67    3.35
   1  -4  -6   15.12    1.42
   1   4  -6   19.76    3.74
   1  -4  -6   11.83    3.04
  -1   4   6   15.61    1.26
  -1   4   6   17.70    1.34
  -1  -4   5   88.62    4.41
  -1  -4   5   97.98    7.48
   1  -4  -5   91.34    4.49
   1  -4  -5   96.15    4.75
   1  -4  -5   88.29    4.54
   1  -4  -5   85.37    7.33
   1   4  -5   90.84    7.42
  -1  -4   4  161.05   10.49
   1  -4  -4  174.60   10.62
   1   4  -4  172.91   10.52
   1  -4  -4  187.95    9.05
  -1  -4   3 1070.57   47.24
  -1  -4   3 1032.24   46.04
   1  -4  -3 1069.56   45.90
   1  -4  -3 1084.20   46.92
   1   4  -3  992.34   46.69
   1  -4  -2  131.81    7.22
   1   4  -2  135.83    7.26
  -1   4   2  131.79    7.89
  -1  -4   2  140.14    7.45
   1  -4  -2  148.41    7.38
   1  -4  -2  141.72    7.41
  -1  -4   1  179.34    9.04
   1  -4  -1  179.22    9.04
  -1  -4   1  194.55    8.87
   1   4  -1  182.18    8.80
   1   4  -1  186.78    9.05
   1  -4  -1  166.28    7.94
   1   4  -1  166.13    7.94
  -1   4   1  175.59    9.30
  -1  -4   1  177.34    7.91
  -1   4   1  174.55    7.89
  -1  -4   0  105.24    5.75
   1  -4   0  104.64    6.00
   1  -4   0  108.37    5.78
  -1   4   0  102.33    6.25
   1   4   0  100.72    5.74
  -1   4   0  101.92    6.21
  -1  -4  -1  558.44   25.02
  -1   4  -1  561.28   25.06
   1  -4   1  629.85   26.00
  -1   4  -1  604.50   26.68
  -1   4  -1  623.66   26.71
   1   4   1  603.84   26.19
  -1   4  -2    2.03    0.87
  -1  -4  -2    5.39    1.10
  -1  -4  -2    5.50    1.06
   1  -4   2    2.64    1.05
   1  -4   2    4.40    1.02
   1  -4   2    4.18    1.24
   1   4   2    5.28    0.99
   1  -4   2    4.50    0.94
   1  -4   3   18.46    2.13
   1  -4   3   17.70    1.74
   1  -4   3   22.16    2.58
  -1   4  -3   18.93    2.29
  -1  -4  -3   16.64    2.22
   1  -4   4    6.07    1.36
   1  -4   4   10.30    2.11
  -1  -4  -4    3.97    1.60
  -1   4  -4    8.08    1.99
  -1  -4  -5   10.60    2.56
  -1   4  -5   16.79    2.98
  -1   4  -5   18.17    1.60
  -1  -4  -5   18.11    1.54
  -1  -4  -5   14.92    1.31
   1  -4   5   13.72    2.82
   1  -4   5   12.78    1.79
   1  -4   6   33.98    2.21
  -1   4  -6   36.16    2.59
   1  -4   6   38.08    4.75
  -1  -4  -6   37.20    2.32
  -1   4  -6   35.80    4.60
  -1  -4  -6   37.08    4.72
   1  -4   7   93.86    8.53
  -1   4  -7  108.62    5.65
  -1   4  -7   78.64    7.96
  -1  -4  -7   87.26    8.40
   1  -4   7  103.97    5.05
  -1   4  -8   25.10    2.32
   1  -4   8   26.64    2.09
   1   4   8   27.98    2.20
  -1   4  -8   29.52    2.30
  -1  -4  -8   24.47    4.20
  -1   4  -8   22.83    4.05
   1  -4   8   24.11    4.14
  -1   4  -8   22.95    3.42
  -1  -4  -8   22.40    2.11
  -1   4  -8   28.91    2.06
  -1  -4  -8   24.82    2.11
  -1   4  -8   22.37    2.03
   1   4   9  108.15    5.50
   1  -4   9   98.43    5.36
  -1  -4  -9  104.84    5.49
  -1   4  -9   96.52    5.43
  -1   4  -9  108.43    5.54
  -1  -4  -9  115.49    5.65
  -1   4  -9  111.85    5.72
  -1   4 -10   40.61    2.27
   1   4  10   33.02    2.15
  -1   4 -10   33.54    2.15
  -1  -4 -10   33.64    2.25
  -1   4 -10   37.92    2.36
  -1   4 -11   99.40    4.59
   1   5 -10    7.63    0.93
   1  -5 -10    6.18    0.96
  -1  -5  10    6.68    0.67
   1   5 -10    7.62    0.97
   1   5  -9  218.46   10.10
   1   5  -9  197.68    9.72
   1  -5  -9  222.02   10.07
  -1   5   9  217.46    9.79
   1   5  -8   64.75    3.92
  -1   5   8   66.20    3.62
  -1  -5   8   58.61    3.28
  -1   5   7   10.66    1.29
  -1  -5   7   11.84    1.35
  -1  -5   7   10.65    1.18
  -1   5   7   12.10    1.13
   1   5  -7   10.11    1.53
   1  -5  -7    9.89    1.18
  -1  -5   6    0.56    0.69
  -1   5   6    0.43    0.57
  -1   5   6    1.12    0.58
   1  -5  -6    1.11    0.67
   1   5  -6    1.56    0.99
   1  -5  -6    0.92    0.75
   1  -5  -6    1.17    0.71
   1  -5  -6   -1.72    2.02
   1   5  -6    0.54    1.73
   1  -5  -5    0.09    0.53
  -1   5   5    1.10    1.49
   1   5  -5    3.46    0.82
   1  -5  -5    1.08    0.58
   1  -5  -5    1.57    1.74
   1  -5  -5    0.11    0.71
   1  -5  -4  144.14    7.84
   1   5  -4  135.90    8.74
   1  -5  -4  136.35    8.76
  -1   5   4  138.67    9.15
   1  -5  -3 2325.11   95.36
   1   5  -3 2136.96   95.41
   1  -5  -3 2199.15   95.49
  -1   5   3 2149.29   96.51
  -1   5   2  226.22   12.29
  -1  -5   2  221.70   10.59
  -1  -5   2  235.60   11.82
   1  -5  -2  228.79   11.67
   1  -5  -2  231.56   11.51
  -1  -5   1   95.61    5.91
  -1  -5   1  102.11    5.67
   1  -5  -1   89.15    5.82
   1   5  -1   81.22    5.46
   1   5  -1   98.67    5.96
  -1   5   1  101.10    6.30
   1  -5   0    3.40    1.26
   1  -5   0    8.01    1.41
  -1  -5   0    5.47    1.26
  -1   5   0    3.94    1.52
  -1   5   0    4.81    1.53
   1   5   0    3.02    1.14
   1  -5   1  466.81   20.87
  -1   5  -1  463.21   21.62
  -1   5  -1  439.84   21.51
   1   5   1  429.42   21.01
   1   5   2  310.97   14.01
   1  -5   2  273.17   13.70
   1  -5   2  280.77   13.14
  -1  -5  -2  287.13   13.33
   1  -5   3  979.82   42.83
   1  -5   3 1023.55   43.81
  -1   5  -3  959.02   43.08
  -1  -5  -3  947.97   43.08
  -1  -5  -4  108.51    5.38
  -1  -5  -4  121.28    5.51
   1  -5   4  109.57    7.61
   1  -5   4  107.17    6.92
  -1   5  -4  113.13    7.25
  -1  -5  -4  116.07    7.31
  -1   5  -5   77.91    6.47
  -1  -5  -5   96.45    7.03
  -1   5  -5   84.87    4.64
  -1  -5  -5   93.77    4.53
   1  -5   5   90.45    7.11
  -1  -5  -5   86.71    4.62
   1  -5   5   75.14    5.56
  -1  -5  -6   28.12    1.96
   1  -5   6   24.57    1.81
  -1   5  -6   25.84    2.13
   1  -5   6   22.72    3.72
  -1  -5  -6   25.06    1.93
  -1  -5  -6   25.93    2.07
  -1   5  -6   20.07    3.36
  -1  -5  -6   27.94    3.96
   1  -5   7   52.33    2.90
  -1  -5  -7   52.87    5.83
  -1  -5  -7   54.92    3.29
   1   5   7   50.09    3.06
   1  -5   7   43.18    2.91
  -1   5  -7   44.55    2.95
  -1  -5  -7   53.46    3.12
   1  -5   7   42.89    5.42
  -1   5  -7   45.07    3.19
  -1   5  -7   51.21    3.32
   1   5   8   65.27    3.59
  -1   5  -8   66.87    3.59
  -1   5  -8   57.26    3.48
  -1   5  -8   54.91    3.69
   1  -5   8   59.50    3.25
   1   5   9  109.53    5.30
  -1   5  -9  100.48    5.23
  -1  -5  -9  105.89    5.51
  -1   5  -9  102.41    5.47
  -1   5  -9  115.71    5.62
  -1   5 -10   54.06    2.92
   1  -5  10   49.50    2.54
  -1   5 -10   54.63    2.88
  -1  -5 -10   55.01    2.92
   1   6 -10   75.18    3.59
  -1  -6  10   71.03    3.33
   1   6  -9   19.16    1.62
  -1  -6   9   18.65    1.21
  -1  -6   9   18.83    1.27
   1   6  -9   19.00    1.63
   1   6  -8   18.25    1.85
   1   6  -8   20.96    1.95
  -1  -6   8   21.01    1.56
   1  -6  -8   24.57    1.98
  -1   6   7   15.74    3.43
  -1  -6   7   12.87    1.28
   1  -6  -7   11.96    1.52
  -1   6   7   14.06    1.26
   1   6  -7   12.97    1.62
   1  -6  -7   11.77    1.29
   1  -6  -6   30.99    2.19
  -1  -6   6   33.45    2.18
   1  -6  -6   29.42    2.12
   1  -6  -6   34.07    2.42
   1   6  -6   27.29    2.31
  -1   6   6   34.54    2.10
  -1   6   6   35.36    2.13
  -1  -6   6   30.52    1.96
  -1   6   6   23.16    4.11
  -1  -6   5   30.58    1.85
  -1  -6   5   27.03    1.78
   1   6  -5   28.57    2.12
   1  -6  -5   28.10    2.11
   1  -6  -5   28.50    1.95
  -1  -6   5   28.00    1.93
   1  -6  -5   25.88    1.93
  -1   6   5   23.40    3.98
   1  -6  -4   16.01    1.28
   1  -6  -4   12.91    1.32
   1  -6  -4   15.46    1.27
   1  -6  -4   17.65    1.50
  -1   6   4   17.93    3.16
   1  -6  -3  127.28    7.51
  -1   6   3  118.02    8.36
   1  -6  -2  123.34    7.06
  -1   6   2  101.21    7.47
   1  -6  -1    0.32    0.96
  -1   6   1   -0.38    1.18
   1   6  -1    0.55    0.97
   1   6  -1    0.33    1.08
   1  -6   0   35.35    3.55
   1  -6   0   36.94    3.30
  -1  -6   0   43.45    3.45
   1   6   0   36.85    3.40
  -1   6   0   36.25    3.79
  -1   6   0   32.79    3.68
   1  -6   1   11.67    1.78
   1   6   1    8.27    1.78
  -1   6  -1    7.40    1.85
  -1   6  -1    8.03    1.97
   1  -6   2    2.82    1.25
   1  -6   2    3.36    1.11
   1   6   2    2.82    1.45
   1  -6   3  588.36   27.68
   1  -6   3  633.86   28.77
   1   6   3  609.72   29.13
  -1  -6  -4   29.17    2.06
  -1   6  -4   29.86    2.16
  -1  -6  -4   31.89    2.04
  -1  -6  -4   33.88    2.01
   1  -6   4   26.04    3.21
   1   6   4   34.91    4.08
  -1  -6  -5  374.04   17.03
   1   6   5  370.01   20.68
   1  -6   5  370.64   16.68
  -1   6  -5  417.10   16.91
  -1   6  -5  374.54   17.13
   1  -6   5  367.03   18.79
   1  -6   5  393.59   16.93
  -1  -6  -5  376.71   16.95
  -1   6  -5  356.53   17.00
   1   6   6   13.83    3.13
  -1  -6  -6   14.41    1.62
  -1   6  -6   13.80    1.63
   1  -6   6   15.63    1.44
  -1  -6  -6   16.90    1.54
  -1   6  -6   11.39    1.50
  -1   6  -7  304.42   14.13
  -1  -6  -7  305.16   14.18
  -1   6  -7  296.69   14.17
   1  -6   7  315.05   13.86
   1   6   7  302.84   18.55
  -1   6  -7  313.51   14.26
  -1   6  -8    1.05    1.04
  -1   6  -8    0.92    0.85
  -1  -6  -8    1.44    0.97
  -1   6  -8    0.13    0.99
   1  -6   8    0.33    0.58
  -1   6  -9  181.47    8.88
  -1  -6  -9  205.27    8.99
   1  -6   9  185.54    8.44
   1  -6   9  190.27    8.46
  -1   6  -9  193.81    8.90
   1  -6  10    2.59    0.31
  -1   6 -10    4.73    0.67
   1  -7 -10    6.33    0.63
   1   7  -9   10.88    1.05
   1  -7  -9   10.59    1.12
  -1  -7   9   12.50    0.84
  -1  -7   9   10.19    0.81
   1   7  -9   11.32    1.19
  -1  -7   8    1.31    0.51
   1   7  -8    0.23    0.86
   1   7  -8    0.97    0.80
   1  -7  -8    0.11    0.73
   1   7  -8    0.73    0.73
  -1  -7   8    1.07    0.60
  -1   7   7   22.90    1.65
   1  -7  -7   24.37    1.98
  -1  -7   7   23.53    1.60
   1   7  -7   20.62    1.92
  -1  -7   7   22.73    1.73
   1  -7  -7   23.81    1.86
   1   7  -7   22.21    1.93
   1  -7  -6    1.98    0.90
  -1   7   6    3.68    2.18
  -1  -7   6    2.40    0.64
  -1  -7   6    2.96    0.91
  -1  -7   6    2.99    0.65
   1   7  -6    4.99    0.99
   1  -7  -6    3.98    0.96
  -1   7   6    1.76    0.70
  -1   7   5   28.51    4.51
  -1  -7   5   29.54    2.01
  -1  -7   5   36.48    2.24
   1   7  -5   28.09    2.23
  -1  -7   5   36.78    2.07
   1  -7  -5   32.99    2.31
   1  -7  -5   32.23    2.11
   1  -7  -5   33.46    2.26
   1  -7  -5   32.91    2.15
  -1  -7   5   29.28    1.93
  -1  -7   4   86.61    4.32
   1  -7  -4   86.03    4.58
   1  -7  -4   90.37    4.42
  -1  -7   4   89.71    4.30
  -1   7   4   74.36    7.04
   1  -7  -4   79.00    4.42
   1  -7  -4   80.26    4.27
  -1  -7   4   87.33    4.18
  -1   7   3   -0.54    1.39
  -1  -7   3    1.35    0.63
   1  -7  -3    0.42    0.54
   1  -7  -3    0.36    1.10
   1  -7  -3   -0.10    0.54
  -1  -7   3    1.77    0.47
  -1   7   2    2.97    1.59
   1  -7  -2    0.70    1.00
  -1   7   1  129.98    8.92
   1   7  -1  129.84    8.44
  -1   7   1  141.64    9.21
   1   7  -1  126.98    7.95
   1  -7  -1  127.56    8.37
  -1   7   0   89.44    6.77
   1   7   0   86.54    6.21
   1   7   0   78.67    6.37
  -1   7   0   85.79    6.70
   1  -7   0   90.67    6.50
   1  -7   0   93.33    6.22
   1   7   1   17.81    2.65
  -1   7  -1   17.02    2.76
  -1   7  -1   17.67    2.87
   1  -7   1   15.70    2.30
   1   7   2  141.94    8.99
   1  -7   2  130.79    8.05
   1  -7   2  139.45    8.88
   1  -7   3  213.02   12.57
   1  -7   3  203.91   11.52
   1  -7   3  222.91    9.97
   1   7   3  224.52   13.03
  -1   7  -3  221.39   10.10
  -1  -7  -4    5.10    0.90
   1   7   4    2.27    1.75
   1  -7   4    3.01    0.72
   1  -7   4    4.73    0.71
  -1   7  -4    3.93    0.95
  -1  -7  -4    3.78    0.75
   1  -7   4    4.27    1.64
  -1   7  -5   23.29    2.04
  -1   7  -5   30.25    2.28
  -1   7  -5   25.81    1.93
  -1  -7  -5   31.69    2.21
   1  -7   5   30.82    1.94
   1  -7   5   31.43    1.81
   1  -7   5   34.46    2.13
   1   7   5   24.66    4.09
  -1  -7  -5   37.08    2.32
  -1  -7  -6   11.12    1.42
  -1   7  -6   10.79    1.50
   1  -7   6   10.34    0.99
  -1   7  -6   12.39    1.40
  -1  -7  -6   13.96    1.46
   1  -7   6   15.01    1.39
   1   7   6   11.44    3.04
   1  -7   6   11.62    1.12
   1  -7   7    4.16    0.63
  -1   7  -7    4.94    1.16
  -1   7  -7    3.67    1.16
  -1   7  -7    2.03    0.91
  -1  -7  -7    4.37    1.06
   1  -7   7    4.24    0.81
   1  -7   8   -0.05    0.37
  -1   7  -8   -0.57    0.84
  -1   7  -8    0.21    0.81
  -1   7  -8    0.20    0.72
  -1  -7  -8   -0.56    0.74
   1  -7   8   -0.08    0.59
  -1   7  -9  131.65    6.25
   1  -7   9  128.49    5.92
   1  -7   9  135.57    6.03
  -1   7  -9  144.91    6.42
  -1  -7  -9  138.28    6.38
  -1  -7 -10   27.52    1.55
   1   8  -9    2.72    0.59
   1  -8  -8    3.37    0.77
   1   8  -8    3.42    0.86
  -1  -8   8    3.34    0.51
  -1  -8   8    4.06    0.68
   1   8  -8    3.33    0.71
   1   8  -8    3.85    0.90
   1   8  -7    1.70    0.89
  -1  -8   7    1.62    0.72
  -1  -8   7    2.33    0.52
  -1   8   7    1.15    0.57
   1  -8  -7    1.11    0.75
   1  -8  -7    1.66    0.78
   1   8  -7    1.91    0.76
   1  -8  -6  202.02    9.03
  -1  -8   6  191.71    8.69
   1  -8  -6  166.53    8.87
  -1  -8   6  186.92    8.55
  -1  -8   6  193.58    8.88
  -1  -8   6  189.31    8.61
  -1   8   6  201.28    8.83
   1   8  -6  176.11    8.96
   1  -8  -5   18.59    1.60
   1  -8  -5   17.38    1.49
   1  -8  -5   12.86    1.43
  -1  -8   5   18.11    1.39
  -1  -8   5   16.16    1.42
  -1   8   5   18.19    3.58
   1  -8  -5   15.41    1.33
  -1  -8   5   15.96    1.23
   1   8  -5   16.33    1.59
   1  -8  -4  101.79    5.18
  -1   8   4   82.43    8.01
  -1  -8   4  107.51    5.14
  -1  -8   4  102.18    5.19
  -1  -8   4  104.03    5.06
   1  -8  -4  101.62    5.18
   1   8  -4   97.64    5.20
  -1  -8   4  103.83    4.90
  -1   8   3   10.71    2.67
  -1  -8   3    8.81    1.06
   1  -8  -3    9.50    0.91
  -1  -8   3   10.65    1.09
  -1  -8   3    8.88    0.86
   1  -8  -3    8.53    1.05
  -1   8   3   10.70    1.02
  -1  -8   3    6.48    0.90
   1  -8  -3   11.96    2.26
   1  -8  -3    8.08    1.09
  -1   8   2    1.81    1.63
   1  -8  -2    4.98    1.63
   1  -8  -2    2.32    0.68
   1  -8  -2    2.51    0.54
  -1  -8   2    3.60    0.71
  -1   8   2    4.10    1.81
  -1   8   1  158.74   10.77
   1   8  -1  169.01   10.53
  -1   8   1  153.34   10.80
  -1  -8   1  168.04    7.66
   1  -8  -1  162.68    7.68
  -1   8   0  125.04    9.02
   1   8   0  129.83    8.90
  -1   8   0  137.32    9.14
  -1  -8   0  129.99    5.96
   1  -8   0  115.58    8.01
   1  -8   1    2.35    1.34
  -1   8  -1    0.55    1.40
   1   8   1    1.06    1.28
   1   8   1    1.40    1.26
  -1   8  -1    3.98    1.65
   1  -8   1    1.25    0.57
  -1  -8  -1    1.17    0.58
  -1  -8  -2    1.02    0.57
   1  -8   2    1.72    0.63
   1   8   2    0.51    1.31
   1  -8   2    1.57    0.61
   1  -8   2    1.00    1.21
   1  -8   2    2.25    1.16
   1  -8   3    9.83    1.13
  -1  -8  -3   12.17    1.13
   1  -8   3   14.45    2.70
   1   8   3    8.50    2.42
   1  -8   3    9.69    1.11
   1  -8   4  246.47   11.48
  -1  -8  -4  249.02   11.47
   1   8   4  246.68   15.18
   1  -8   4  259.19   11.30
   1  -8   4  248.20   11.36
  -1   8  -4  247.41   11.54
  -1  -8  -5    2.64    0.82
   1  -8   5    3.04    0.86
   1   8   5    0.68    1.31
  -1  -8  -5    2.80    0.87
   1  -8   5    2.42    0.72
   1  -8   5    2.91    0.62
  -1   8  -5    2.35    0.92
   1  -8   6   37.28    2.45
  -1  -8  -6   37.72    2.51
  -1   8  -6   36.48    2.66
   1  -8   6   37.19    2.22
  -1  -8  -6   40.66    2.60
  -1   8  -6   35.58    2.60
  -1  -8  -7   50.89    2.60
   1  -8   7   52.01    2.86
  -1   8  -7   50.01    3.02
  -1   8  -7   46.28    2.77
  -1  -8  -7   52.16    2.95
   1  -8   7   44.61    2.43
  -1   8  -8    0.26    0.53
   1  -8   8    1.18    0.55
  -1   8  -8    0.36    0.70
  -1   8  -8    1.27    0.71
  -1  -8  -8   -0.09    0.59
   1  -8   9   68.89    3.18
  -1  -9   9   22.91    1.17
   1   9  -8   88.19    4.20
  -1  -9   8   88.85    4.13
   1   9  -8   83.53    4.27
  -1  -9   7    7.73    0.91
   1   9  -7    5.41    0.91
  -1  -9   7    6.73    0.63
   1   9  -7    7.44    1.07
   1  -9  -7    6.44    0.94
  -1  -9   6    3.50    0.70
  -1  -9   6    3.01    0.81
  -1  -9   6    2.89    0.60
  -1   9   6    2.34    0.72
   1   9  -6    3.30    0.84
  -1  -9   6    3.70    0.57
   1  -9  -6    4.45    0.93
  -1  -9   5    1.25    0.57
   1  -9  -5    1.54    0.84
   1   9  -5    0.83    0.72
  -1  -9   5    0.45    0.61
  -1  -9   5    1.35    0.45
  -1  -9   4  109.28    5.42
  -1  -9   4  107.92    5.48
  -1   9   4  105.87    9.14
  -1   9   4   94.54    8.76
   1  -9  -4  103.88    5.47
  -1  -9   4  116.62    5.41
  -1  -9   3    2.91    0.82
   1  -9  -3    3.78    0.66
  -1  -9   3    4.13    0.83
  -1   9   3    2.83    1.82
  -1   9   3    2.94    0.71
   1  -9  -3    4.23    0.85
  -1  -9   3    4.15    0.80
  -1   9   3    6.18    2.20
   1  -9  -2   16.38    1.51
  -1   9   2   22.33    3.92
  -1   9   2   14.88    3.23
   1  -9  -2   20.49    1.43
  -1  -9   2   20.43    1.53
   1  -9  -2   20.14    1.41
  -1   9   1  466.47   24.08
  -1   9   1  448.88   23.62
  -1  -9   1  441.32   19.41
   1  -9  -1  451.55   19.35
  -1  -9   1  428.43   19.27
  -1   9   0   37.72    4.84
   1   9   0   36.28    4.49
  -1   9   0   31.98    4.25
  -1  -9   0   36.69    2.21
   1  -9   0   36.93    2.25
   1  -9   0   32.65    3.97
  -1  -9  -1    9.31    1.21
   1  -9   1    6.42    0.97
   1  -9   1    5.13    0.83
   1   9   1    9.64    2.75
   1  -9   2    1.09    0.59
  -1  -9  -2    2.24    0.67
   1   9   2    3.21    1.98
   1   9   2   -0.56    1.37
   1  -9   3    9.86    1.12
  -1  -9  -3    9.91    1.05
   1  -9   3    7.51    1.07
  -1  -9  -4  199.61    9.31
   1  -9   4  204.76    9.51
   1  -9   4  213.96    9.36
   1  -9   4  213.01    9.45
  -1  -9  -4  196.07    9.52
  -1   9  -4  197.56    9.48
   1   9   4  175.42   12.93
  -1  -9  -5   77.56    3.83
   1  -9   5   72.97    3.76
  -1   9  -5   76.96    4.08
  -1   9  -5   73.52    4.22
   1  -9   5   75.52    3.91
  -1  -9  -5   70.12    4.10
  -1   9  -6   15.81    1.67
  -1  -9  -6   12.71    1.12
   1  -9   6   14.85    1.40
  -1  -9  -6   16.69    1.60
   1  -9   6   15.02    1.23
  -1   9  -6   16.46    1.50
   1  -9   7   10.56    1.03
  -1   9  -7   11.43    1.27
  -1   9  -7   12.82    1.18
   1  -9   8    2.79    0.52
  -1 -10   8   -0.06    0.28
   1  10  -8    0.19    0.28
  -1 -10   8    0.12    0.35
  -1 -10   7   15.05    1.12
   1  10  -7   15.16    1.26
   1 -10  -6   52.28    2.99
  -1  10   6   52.66    2.80
   1  10  -6   53.71    3.07
  -1 -10   5   36.75    2.20
   1 -10  -5   35.46    2.36
  -1  10   5   38.87    2.29
  -1 -10   5   35.32    2.24
  -1 -10   5   33.58    2.08
   1 -10  -4    1.16    0.80
   1 -10  -4    0.62    0.70
  -1 -10   4    0.37    0.61
  -1 -10   4    0.26    0.52
  -1 -10   4    1.15    0.66
  -1  10   3    0.72    1.37
  -1 -10   3    1.88    0.70
  -1  10   3    0.68    1.30
  -1  10   3    1.59    0.62
  -1 -10   3    0.19    0.71
   1 -10  -3    0.21    0.65
  -1 -10   3    0.37    0.61
  -1 -10   2   51.80    3.00
  -1 -10   2   59.04    3.16
   1 -10  -2   55.01    2.92
  -1  10   2   49.83    5.77
   1 -10  -2   58.44    3.26
  -1 -10   2   55.82    3.12
  -1 -10   1    1.25    0.53
  -1  10   1    0.69    1.66
  -1  10   1    0.55    0.64
  -1 -10   1    2.35    0.75
   1 -10  -1    1.10    0.63
  -1  10   1    1.85    1.58
   1  10   0    2.98    1.71
  -1 -10   0    5.18    0.83
   1 -10   0    5.18    0.87
   1  10   1   45.05    5.26
  -1 -10  -1   43.47    2.46
   1 -10   1   44.08    2.61
   1 -10   1   41.55    2.43
   1  10   2  101.50    9.07
  -1  10  -2  111.44    5.94
  -1 -10  -2  116.69    6.03
   1 -10   2  130.70    5.96
  -1 -10  -2  132.82    5.97
   1 -10   3  224.31   10.11
  -1 -10  -3  214.76   10.00
   1 -10   3  227.58   10.08
   1  10   3  201.88   14.04
  -1 -10  -3  219.25   10.28
   1 -10   3  223.54   10.15
  -1  10  -3  212.27   10.21
  -1  10  -4   25.10    1.95
   1 -10   4   24.61    1.69
  -1 -10  -4   26.66    1.96
   1 -10   4   26.05    1.82
   1 -10   4   25.20    1.83
  -1 -10  -4   24.84    1.67
  -1  10  -5   19.91    1.74
   1  10   5   19.72    1.44
   1 -10   5   19.72    1.45
   1 -10   5   19.66    1.56
  -1 -10  -5   19.73    1.36
   1 -10   5   18.85    1.35
  -1 -10  -6    0.93    0.64
  -1 -10  -6    1.31    0.43
   1 -10   6    1.61    0.49
  -1  10  -6    1.81    0.82
  -1  10  -7    4.42    0.69
   1 -10   7    5.33    0.71
  -1  10  -7    3.88    0.77
   1 -10   8    3.10    0.40
  -1 -11   7    9.22    0.73
  -1 -11   7    9.44    0.69
   1  11  -7    8.90    0.77
  -1 -11   6   66.67    3.10
   1 -11  -6   63.22    3.18
  -1  11   6   56.24    2.92
   1  11  -6   62.56    3.17
  -1 -11   5    4.97    0.65
  -1 -11   5    7.49    0.84
   1 -11  -5    6.59    0.90
   1  11  -5    6.14    0.86
  -1  11   5    5.25    0.78
  -1 -11   4   31.25    1.97
   1 -11  -4   30.91    2.06
  -1 -11   4   34.48    1.98
  -1 -11   4   30.94    1.99
   1  11  -4   31.00    2.06
   1 -11  -3   15.46    1.44
  -1 -11   3   18.31    1.41
   1  11  -3   16.69    1.45
  -1 -11   3   19.38    1.40
  -1  11   2    7.19    0.97
  -1 -11   2    7.37    0.98
  -1 -11   2    7.50    0.96
   1 -11  -2    7.37    1.02
  -1  11   1   82.61    4.43
  -1 -11   1   87.38    4.51
   1 -11  -1   97.67    4.47
   1 -11   0  112.53    5.33
  -1 -11   0  105.33    5.25
  -1  11   0  106.97    5.33
  -1 -11  -1    3.60    0.79
  -1  11  -1    3.37    0.80
   1 -11   1    3.47    0.78
  -1 -11  -1    3.75    0.66
  -1 -11  -2   30.19    2.02
  -1 -11  -2   30.39    2.06
  -1  11  -2   26.74    1.94
   1 -11   3   49.53    2.71
  -1 -11  -3   46.88    2.87
   1 -11   3   51.72    2.75
   1 -11   3   49.51    2.78
  -1  11  -3   44.16    2.73
   1 -11   4   11.92    1.12
   1 -11   4   14.15    1.09
  -1 -11  -4   13.40    1.29
   1 -11   4   12.87    1.19
  -1  11  -4   12.91    1.23
  -1  11  -5   44.76    2.59
   1 -11   5   45.81    2.46
   1 -11   5   46.58    2.53
   1 -11   5   45.19    2.33
  -1  11  -6   10.72    1.02
   1 -11   6   11.39    0.91
  -1  11  -6   10.46    0.94
  -1  11  -6   10.36    0.95
   1 -11   7   11.00    0.79
  -1  11  -7   12.22    0.86
  -1  11  -7   11.48    0.80
   1  12  -6   17.84    1.02
   1  12  -6   16.98    1.00
   1 -12  -5   10.24    0.90
  -1  12   5    8.67    0.70
   1  12  -5    7.77    0.78
   1  12  -5    8.33    0.75
  -1 -12   4    7.56    0.73
   1  12  -4    7.53    0.81
  -1  12   4    5.50    0.74
   1  12  -4    7.20    0.74
  -1 -12   3    0.66    0.48
   1 -12  -3    0.67    0.58
   1 -12  -3    0.84    0.54
   1  12  -3    0.92    0.51
   1  12  -2    2.03    0.59
  -1  12   2    3.13    0.62
  -1 -12   2    3.69    0.73
  -1 -12   2    3.24    0.71
   1 -12  -2    3.67    0.72
  -1  12   1   21.17    1.54
  -1 -12   1   20.31    1.46
   1 -12  -1   22.44    1.62
  -1  12   0    2.17    0.68
  -1 -12   0    2.33    0.65
  -1 -12   0    2.01    0.60
   1 -12   0    2.10    0.59
  -1 -12   0    2.42    0.59
  -1  12   0    2.12    0.61
  -1 -12  -1  108.93    5.09
   1 -12   1  105.76    5.10
  -1  12  -1   98.21    5.04
   1 -12   1  103.61    5.06
  -1 -12  -1  103.32    5.10
  -1 -12  -1  110.09    5.18
  -1 -12  -2    6.29    0.73
   1 -12   2    4.07    0.72
   1 -12   2    6.94    0.85
  -1 -12  -2    5.47    0.82
  -1 -12  -2    6.00    0.85
  -1  12  -2    5.47    0.80
   1 -12   3   60.68    3.12
  -1  12  -3   62.83    3.21
  -1 -12  -3   61.64    3.28
   1  12   4    0.05    0.38
  -1  12  -4    0.19    0.50
   1 -12   4    0.19    0.36
   1 -12   4   -0.11    0.46
  -1 -12  -4    0.36    0.50
  -1  12  -4    0.20    0.44
  -1 -12  -5    9.72    0.87
  -1  12  -5    7.84    0.78
  -1  12  -5    8.58    0.82
  -1  12  -5    7.52    0.72
   1 -12   6    6.36    0.50
  -1  12  -6    6.32    0.55
   1  13  -4   36.65    1.96
  -1 -13   4   37.89    1.86
   1 -13  -4   40.85    2.01
  -1 -13   3   22.88    1.29
   1 -13  -3   25.03    1.40
   1 -13  -2    5.39    0.70
   1 -13  -2    4.77    0.65
   1  13  -2    4.99    0.67
   1 -13  -2    5.28    0.61
  -1 -13   2    5.98    0.66
  -1  13   1    2.93    0.51
   1 -13  -1    1.21    0.49
  -1 -13   1    0.78    0.42
   1 -13  -1    1.87    0.54
   1  13  -1    2.52    0.53
   1 -13  -1    1.67    0.50
  -1  13   0   16.98    1.21
  -1 -13   0   17.44    1.20
  -1 -13   0   17.41    1.19
  -1  13  -1    9.82    0.78
   1 -13   1    7.84    0.85
  -1 -13  -1   10.30    0.90
  -1  13  -1   10.23    0.89
   1 -13   1    9.21    0.85
   1 -13   1    9.45    0.83
  -1  13  -2   56.30    2.88
   1 -13   2   62.39    2.96
  -1 -13  -2   58.44    2.98
   1 -13   2   61.85    2.94
  -1  13  -2   57.55    2.97
   1 -13   3  109.24    4.89
  -1  13  -3  102.54    4.83
  -1  13  -3  111.50    4.93
  -1  13  -3  115.08    5.02
   1  13   3  104.72    4.86
  -1  13  -4    3.14    0.42
  -1  13  -4    3.54    0.49
   1 -13   4    2.71    0.30
  -1 -14   2    1.46    0.26
   1 -14  -1    4.43    0.41
  -1 -14   0   56.66    2.64
   1 -14   1    0.95    0.27
   1 -14   1    0.77    0.28
   1 -14   2   17.16    0.91
  -2   0  11   -0.30    0.63
   2   0 -11    0.48    0.61
   2   0 -10   45.75    2.84
  -2   0  10   46.33    3.01
  -2   0   9   -0.24    0.54
   2   0  -9   -0.75    0.70
   2   0  -9   -0.73    0.96
  -2   0   9    0.15    0.94
   2   0  -8   20.49    4.64
   2   0  -8   22.79    1.83
  -2   0   8   19.58    3.95
  -2   0   8   20.99    2.07
   2   0  -8   19.93    2.04
  -2   0   7    0.56    0.89
  -2   0   7   -0.69    1.78
   2   0  -7   -0.91    2.34
   2   0  -7    0.33    0.62
   2   0  -6  419.18   19.95
   2   0  -6  423.68   23.80
   2   0  -6  426.74   18.76
   2   0  -5   -0.57    2.02
   2   0  -4  393.08   20.25
   2   0  -3    1.52    1.54
   2   0  -2 3275.46  140.08
  -2   0   1    0.12    0.41
  -2   0   1    0.39    0.92
  -2   0   1   -0.19    0.68
  -2   0   0 2394.09  104.88
  -2   0   0 2483.61  104.85
  -2   0   0 2485.30  104.43
  -2   0  -1    1.83    0.86
  -2   0  -1   -0.13    0.83
  -2   0  -2 4007.25  170.00
  -2   0  -2 3979.11  168.74
  -2   0  -3   -0.28    1.35
  -2   0  -4  341.18   16.90
   2   0   4  319.53   16.55
  -2   0  -4  314.09   15.42
  -2   0  -5   -1.00    1.81
   2   0   5    1.39    1.82
  -2   0  -5   -0.28    0.87
  -2   0  -6  130.70    6.72
  -2   0  -6  138.97    6.62
   2   0   6  146.64   10.10
  -2   0  -6  132.62    8.36
  -2   0  -6  154.76   10.59
  -2   0  -7   -0.41    1.05
  -2   0  -7   -0.12    0.65
  -2   0  -7    0.27    0.89
  -2   0  -7   -0.32    0.64
  -2   0  -7    0.78    2.11
  -2   0  -8    2.19    1.25
  -2   0  -8    1.74    1.98
  -2   0  -8    4.88    0.99
  -2   0  -8    2.66    1.11
  -2   0  -8    3.96    0.90
  -2   0  -9    0.75    0.70
  -2   0  -9    0.11    0.66
  -2   0  -9    0.95    0.88
  -2   0  -9    0.16    1.06
   2   0  10  203.71    9.49
  -2   0 -10  202.49    9.49
  -2   0 -10  190.14    9.17
  -2   0 -11   -0.23    0.58
   2   0  11    0.37    0.63
   2   1 -11   25.76    1.74
   2  -1 -11   25.49    1.73
  -2   1  11   27.48    1.75
  -2  -1  11   25.61    1.69
   2  -1 -10    0.69    0.66
   2   1 -10    1.50    0.89
  -2   1  10   -0.36    0.91
  -2  -1  10    0.12    0.93
   2  -1  -9    8.59    1.24
  -2  -1   9    7.43    1.40
  -2   1   9   11.35    1.56
  -2  -1   9    8.79    0.97
   2  -1  -9    8.71    1.30
   2   1  -9    8.20    1.43
  -2   1   9    7.90    0.94
   2  -1  -8   88.18    5.08
   2   1  -8   90.62    4.90
   2   1  -8   83.07    9.33
   2  -1  -8  106.67   10.31
  -2  -1   8  109.24    5.50
  -2   1   8  104.58    5.45
  -2   1   8  100.16    8.91
  -2  -1   8   91.77    8.73
  -2  -1   8   97.48    4.84
   2   1  -8   97.10    5.47
   2  -1  -8   97.12    5.29
  -2   1   7    1.36    1.93
  -2  -1   7    4.27    2.19
  -2   1   7    1.55    0.85
  -2  -1   7    1.40    0.91
   2  -1  -7    1.71    0.76
   2   1  -7    1.97    0.67
   2   1  -7   -0.91    1.90
   2  -1  -7    4.55    2.80
   2  -1  -7    0.68    0.89
  -2   1   6  257.04   11.89
   2  -1  -6  287.27   12.28
   2   1  -6  261.50   16.65
  -2  -1   6  266.02   15.78
  -2  -1   5   58.55    5.37
   2  -1  -5   54.42    3.51
   2   1  -5   65.33    6.15
  -2  -1   4  654.70   27.65
   2   1  -4  686.21   28.53
   2  -1  -4  598.57   25.32
   2   1  -3   20.64    2.77
  -2  -1   3   24.49    2.57
  -2  -1   2  276.86   12.96
   2  -1  -2  238.76   12.95
   2   1  -2  274.86   13.20
   2  -1  -2  268.20   11.62
  -2  -1   2  278.21   11.98
  -2   1   1 1369.22   58.23
  -2  -1   1 1361.69   58.79
  -2   1   1 1374.45   58.80
  -2   1   1 1372.53   58.59
  -2  -1   1 1354.64   58.22
  -2  -1   0   97.61    5.29
  -2   1   0  103.74    5.38
  -2   1   0  105.61    5.49
  -2  -1   0  106.24    5.46
  -2  -1   0  112.25    5.09
  -2  -1  -1  547.30   25.23
  -2   1  -1  568.21   25.30
  -2  -1  -1  588.09   24.80
  -2  -1  -2 2346.53  108.21
  -2   1  -2 2644.40  108.43
  -2  -1  -2 2575.25  107.65
  -2   1  -3   71.74    5.18
  -2  -1  -3   76.18    4.46
  -2   1  -4  661.43   30.37
   2   1   4  653.85   30.07
  -2  -1  -4  619.09   28.79
  -2   1  -5   46.41    4.89
   2   1   5   54.98    5.13
  -2  -1  -5   45.49    3.78
  -2   1  -6  257.78   11.37
  -2  -1  -6  239.14   11.17
  -2   1  -6  223.94   10.97
  -2  -1  -6  236.41   11.15
  -2   1  -6  276.59   13.54
  -2  -1  -6  263.51   13.09
   2  -1   6  234.34   14.58
   2   1   6  268.55   15.21
  -2   1  -6  265.42   15.38
  -2   1  -7   44.93    5.77
  -2   1  -7   36.58    2.43
  -2  -1  -7   37.75    2.62
  -2   1  -7   40.63    2.81
  -2   1  -7   38.56    2.57
  -2  -1  -7   41.30    2.65
  -2  -1  -7   36.34    3.81
  -2   1  -7   29.86    3.74
  -2  -1  -8   19.92    4.22
  -2   1  -8   25.00    4.57
  -2   1  -8   16.26    2.76
  -2   1  -8   19.89    1.73
  -2   1  -8   20.31    2.05
  -2  -1  -8   24.09    2.00
  -2   1  -8   24.78    1.95
  -2  -1  -8   20.79    1.87
  -2   1  -9   66.07    3.55
  -2   1  -9   66.58    4.00
  -2  -1  -9   65.08    3.68
  -2   1  -9   65.79    3.85
  -2  -1  -9   58.57    3.61
  -2   1 -10   53.71    3.29
  -2  -1 -10   55.82    3.08
  -2  -1 -10   55.68    3.44
  -2   1 -10   65.88    3.57
   2   1  10   58.93    3.48
   2  -1  11    7.73    0.89
   2   1  11    8.31    0.92
  -2   1 -11    6.88    0.90
  -2  -1 -11    6.51    0.89
   2   2 -11   58.63    2.97
   2  -2 -11   55.03    2.95
  -2  -2  11   57.48    2.94
  -2   2  11   55.70    2.95
   2   2 -11   57.23    2.93
   2   2 -10    1.03    0.72
  -2  -2  10    1.85    0.84
  -2   2  10    2.28    0.99
   2   2 -10    1.17    0.94
   2  -2 -10    1.12    0.72
   2   2  -9   61.41    3.95
  -2  -2   9   65.04    3.39
   2  -2  -9   61.11    3.73
  -2   2   9   63.41    3.90
  -2  -2   9   69.94    3.95
  -2   2   8   69.85    4.01
  -2  -2   8   57.07    3.81
   2  -2  -8   62.14    3.80
  -2   2   8   59.17    6.72
  -2  -2   8   59.66    6.82
   2  -2  -8   62.56    3.72
  -2  -2   8   66.79    3.45
   2  -2  -8   68.22    7.93
   2   2  -8   51.01    7.22
   2  -2  -7   37.78    5.82
   2   2  -7   33.95    5.63
  -2  -2   7   35.04    2.48
  -2   2   7   34.91    2.50
   2  -2  -7   30.36    2.33
  -2  -2   7   26.42    4.52
   2  -2  -7   30.98    2.36
  -2  -2   7   33.66    2.07
  -2   2   7   33.49    2.08
  -2  -2   6   69.09    6.54
   2  -2  -6   70.24    3.93
  -2   2   6   71.68    3.64
   2   2  -6   81.62    7.60
   2  -2  -6   77.71    7.56
   2   2  -5    0.58    1.91
   2  -2  -5    0.58    1.71
  -2  -2   5    1.46    1.71
   2  -2  -4   17.29    1.46
   2  -2  -4   21.13    3.13
   2   2  -4   12.85    2.74
  -2  -2   4   21.03    2.88
   2   2  -3    4.91    1.61
   2  -2  -3    3.08    1.52
  -2  -2   3    5.42    1.72
  -2  -2   2  645.67   29.32
   2  -2  -2  631.86   28.28
   2  -2  -2  668.77   29.35
   2   2  -2  683.93   29.40
   2   2  -1  411.26   18.06
  -2   2   1  432.39   18.76
  -2  -2   1  412.86   18.73
  -2   2   0 1638.11   72.50
  -2  -2   0 1812.85   72.53
  -2   2   0 1685.63   72.88
  -2   2   0 1679.84   72.38
  -2  -2   0 1655.74   72.36
  -2   2  -1  535.25   24.08
  -2  -2  -1  510.49   23.66
  -2   2  -1  559.38   23.81
  -2  -2  -2   28.76    2.60
  -2   2  -2   32.70    2.75
   2  -2   3  564.85   26.64
   2   2   3  584.30   26.67
  -2  -2  -3  554.04   26.71
  -2   2  -3  610.48   26.91
   2   2   4    0.36    1.41
   2  -2   4   -0.70    1.26
  -2  -2  -4    0.42    0.82
  -2  -2  -4    1.53    1.63
  -2   2  -4   -0.38    1.52
   2  -2   5  164.75   11.11
   2   2   5  193.14   11.66
  -2  -2  -5  213.53   12.20
  -2   2  -5  200.28   11.92
  -2  -2  -6   18.77    1.60
  -2   2  -6   12.68    1.26
  -2  -2  -6   14.84    1.42
  -2   2  -6   19.68    3.61
  -2  -2  -6   12.20    3.07
  -2   2  -7  121.18    9.83
  -2  -2  -7   95.48    9.04
  -2   2  -7  109.14    5.65
  -2  -2  -7  109.45    5.70
  -2   2  -7  107.55    5.36
  -2   2  -7  112.32    7.86
  -2  -2  -7  104.68    5.51
  -2   2  -8   85.71    6.94
  -2  -2  -8   81.62    4.77
  -2   2  -8   76.83    8.19
  -2  -2  -8   71.78    8.01
   2  -2   8   88.34    8.37
  -2  -2  -8   84.86    4.92
  -2   2  -8   92.16    5.03
  -2   2  -8   91.13    4.79
  -2  -2  -8   83.99    4.61
   2   2   9   13.45    1.64
   2  -2   9   12.16    1.52
  -2   2  -9   11.90    1.39
  -2   2  -9   12.25    1.64
  -2  -2  -9    9.08    1.50
  -2   2  -9   13.35    1.61
  -2  -2  -9   11.52    1.44
  -2  -2 -10   29.44    2.02
  -2   2 -10   28.45    2.11
  -2  -2 -10   28.90    1.99
   2  -2  10   29.94    2.14
   2   2  10   31.44    2.22
  -2  -2 -10   29.34    2.14
  -2   2 -10   28.75    2.16
  -2   2 -11   12.38    1.08
  -2  -2 -11   11.39    1.03
  -2   2 -11   13.14    1.03
   2   2  11   13.96    1.11
   2  -2  11   14.71    1.09
   2   3 -11    1.36    0.43
  -2  -3  11    2.62    0.39
   2   3 -11    2.08    0.59
   2  -3 -11    2.40    0.43
  -2   3  11    3.21    0.54
   2   3 -10    4.99    0.93
   2  -3 -10    4.92    0.91
   2   3 -10    3.25    0.89
   2  -3 -10    4.75    0.98
  -2  -3  10    3.08    0.87
  -2   3  10    4.02    0.93
   2  -3  -9  139.62    6.61
  -2  -3   9  125.70    6.46
  -2   3   9  119.43    6.49
  -2   3   8   23.67    4.04
   2  -3  -8   30.31    4.77
   2   3  -8   23.12    4.29
   2  -3  -8   19.88    1.93
  -2  -3   8   21.72    1.93
  -2   3   8   20.30    1.95
   2   3  -8   17.95    2.04
  -2   3   8   23.16    3.93
  -2  -3   8   18.27    1.51
   2   3  -7   50.95    6.77
   2  -3  -7   50.81    6.57
  -2  -3   7   51.44    3.27
  -2   3   7   56.12    3.37
  -2   3   7   54.90    3.00
   2  -3  -7   52.79    3.31
   2   3  -7   53.90    3.57
  -2  -3   7   50.81    2.94
   2   3  -6    0.73    1.76
   2  -3  -6    0.74    1.66
   2  -3  -6    0.20    0.65
  -2   3   6    0.47    0.50
   2  -3  -6    0.48    0.75
   2  -3  -6    0.15    0.47
  -2  -3   6    0.72    0.58
   2  -3  -5    0.58    1.57
   2   3  -5    1.14    1.76
   2  -3  -4   56.17    3.53
   2   3  -4   51.06    4.97
   2  -3  -3  394.10   18.82
   2   3  -3  370.58   18.65
   2  -3  -2 1562.46   68.06
   2   3  -2 1539.56   67.99
   2  -3  -2 1591.62   67.46
   2   3  -1 1491.85   61.94
   2   3  -1 1446.14   62.33
   2  -3  -1 1475.71   62.72
  -2   3   1 1395.79   62.44
   2  -3  -1 1456.81   62.56
  -2  -3   1 1429.69   62.45
   2   3  -1 1436.08   62.50
  -2   3   1 1475.69   63.18
  -2   3   0  609.06   26.29
  -2  -3   0  577.62   25.32
  -2   3   0  588.67   25.35
  -2  -3   0  583.08   25.42
  -2   3   0  547.11   25.44
   2   3   0  585.02   25.30
  -2   3   0  581.09   26.29
  -2  -3  -1   29.91    2.19
  -2   3  -1   25.88    2.21
  -2   3  -1   24.28    2.61
   2  -3   1   26.29    1.85
  -2   3  -2   61.95    4.08
  -2  -3  -2   62.98    4.07
  -2  -3  -3    1.11    1.14
  -2   3  -3    1.66    1.23
   2  -3   3    1.02    1.04
   2   3   3    1.32    1.22
  -2   3  -4    1.89    1.55
  -2  -3  -4    0.38    1.58
   2   3   4    0.72    1.24
   2  -3   4    1.74    1.40
   2  -3   5  296.63   14.99
  -2  -3  -5  335.32   17.49
  -2   3  -5  338.46   17.43
   2   3   5  322.94   17.07
   2  -3   5  297.76   16.67
  -2  -3  -6   73.38    3.76
  -2   3  -6   69.49    3.64
  -2  -3  -6   66.99    3.79
  -2   3  -6   58.15    3.58
  -2  -3  -6   66.09    6.50
  -2   3  -6   56.02    6.21
  -2   3  -6   65.28    3.88
  -2  -3  -7    8.27    2.74
  -2   3  -7    8.10    2.83
   2  -3   7   11.69    2.83
  -2   3  -7    4.95    1.28
  -2   3  -7    3.71    0.93
  -2  -3  -7    7.93    1.23
  -2   3  -7    5.69    1.24
  -2  -3  -8    0.15    0.87
  -2   3  -8    0.20    0.66
  -2   3  -8    0.85    1.01
  -2   3  -8   -0.79    1.50
  -2  -3  -8   -0.80    1.68
   2  -3   8   -0.74    1.55
  -2   3  -8   -0.64    1.05
  -2  -3  -8   -0.15    0.94
  -2   3  -8    0.61    0.98
  -2   3  -8    1.03    1.17
   2   3   9   65.62    3.90
   2  -3   9   66.70    3.83
  -2  -3  -9   63.51    3.87
  -2   3  -9   64.82    3.89
  -2  -3  -9   62.62    3.83
  -2   3  -9   67.72    3.78
  -2  -3 -10    3.15    0.88
  -2   3 -10    2.55    0.84
   2   3  10    2.40    0.84
   2  -3  10    3.73    0.87
  -2  -3 -10    2.57    0.83
  -2  -3 -10    3.08    0.83
   2   3  11   20.65    1.32
  -2   3 -11   26.26    1.48
   2   4 -11   17.72    1.08
  -2  -4  11   14.48    0.86
  -2   4  10   70.01    3.59
   2   4 -10   62.80    3.53
   2   4 -10   65.56    3.72
   2  -4 -10   77.71    3.76
   2   4 -10   71.26    3.69
   2  -4  -9  194.86    9.14
   2   4  -9  189.41    9.28
  -2  -4   9  188.52    8.96
  -2   4   9  188.09    9.03
  -2   4   8   -0.67    0.90
  -2  -4   8    1.15    0.87
   2  -4  -8    0.15    0.91
   2   4  -8   -0.49    1.06
  -2   4   8    2.29    1.85
  -2  -4   8    1.49    2.01
  -2   4   8    0.45    0.54
  -2  -4   8    0.70    0.51
   2  -4  -8   -1.50    2.03
   2   4  -8   -0.72    1.84
  -2   4   8   -1.44    1.94
   2   4  -7  258.77   12.54
  -2  -4   7  253.92   16.62
  -2   4   7  271.51   16.43
  -2   4   7  265.47   12.29
  -2  -4   7  257.70   12.23
  -2  -4   7  262.98   11.91
  -2   4   7  268.06   11.98
   2  -4  -7  268.76   12.44
  -2  -4   7  265.75   11.97
   2   4  -7  262.44   17.08
   2  -4  -7  272.43   17.40
  -2   4   6    1.21    1.63
  -2   4   6    2.40    0.64
  -2   4   6    2.06    0.63
  -2  -4   6    1.86    0.63
  -2  -4   6    1.80    0.61
   2  -4  -6    2.68    0.81
  -2  -4   6    1.35    2.01
   2  -4  -6    0.72    1.74
   2   4  -6    3.50    2.16
   2  -4  -6    1.64    0.62
  -2   4   6    0.89    0.68
  -2  -4   6    1.22    0.73
   2   4  -5    3.93    1.92
   2  -4  -5    2.30    1.71
  -2   4   5    3.01    0.64
  -2  -4   5    2.82    1.81
   2  -4  -5    3.58    0.72
  -2  -4   5    2.90    0.67
   2  -4  -5    2.64    0.80
  -2  -4   4  108.29    7.58
   2  -4  -4  101.45    5.75
   2  -4  -4   90.24    6.99
   2   4  -4   95.48    7.10
   2  -4  -3   56.49    4.67
   2   4  -3   64.54    4.82
   2  -4  -3   63.27    4.13
  -2   4   3   63.70    4.97
  -2   4   2    2.90    1.43
   2   4  -2    3.66    1.14
   2  -4  -2    3.56    1.17
  -2   4   2    3.23    1.01
  -2  -4   2    3.13    1.04
   2  -4  -2    4.39    1.15
   2   4  -1  137.88    7.10
   2   4  -1  138.46    6.66
   2  -4  -1  128.52    7.22
  -2   4   1  131.54    6.57
   2  -4  -1  130.08    6.65
  -2  -4   1  133.29    6.58
   2   4  -1  130.22    6.60
  -2   4   1  143.02    7.85
   2  -4   0   -0.21    0.93
  -2   4   0    0.26    0.99
  -2   4   0    0.81    1.29
   2   4   0    0.43    0.61
  -2   4  -1  940.17   42.08
  -2  -4  -1  962.23   41.98
  -2   4  -1 1024.14   43.56
  -2   4  -1 1081.16   43.60
   2   4   1  931.51   42.44
  -2  -4  -2    1.10    0.88
  -2   4  -2    3.26    1.05
   2  -4   2    2.04    0.97
   2  -4   2    2.03    0.77
   2   4   2    1.75    0.86
   2  -4   3   70.80    4.73
   2   4   3   70.10    4.76
  -2  -4  -3   69.33    4.84
  -2   4  -3   62.68    4.71
   2  -4   3   68.93    4.72
   2  -4   3   65.41    4.09
   2  -4   3   74.04    4.97
   2   4   4  247.65   13.13
   2  -4   4  237.92   12.90
   2  -4   4  228.73   12.30
  -2  -4  -4  252.94   13.30
  -2   4  -4  258.13   13.33
   2  -4   4  231.15   13.00
   2  -4   5    3.32    1.86
  -2  -4  -5    2.44    0.74
   2  -4   5    1.92    0.88
  -2  -4  -5    2.49    1.60
  -2   4  -5    1.94    1.44
  -2  -4  -5    2.80    0.71
  -2   4  -5    1.84    0.82
  -2  -4  -6   19.09    1.67
  -2   4  -6   13.88    1.38
  -2   4  -6   18.00    3.31
  -2  -4  -6   15.50    3.16
  -2   4  -6   14.37    1.65
  -2  -4  -6   15.32    1.42
  -2  -4  -6   17.52    1.57
  -2   4  -6   11.94    1.41
  -2  -4  -6   14.74    1.52
   2  -4   6   16.04    1.34
   2  -4   6   11.12    2.68
   2  -4   7    6.75    2.60
  -2   4  -7    7.13    1.38
  -2  -4  -7   10.74    2.89
  -2   4  -7    8.29    2.60
  -2   4  -7    8.42    1.27
  -2  -4  -7    8.25    1.25
  -2   4  -7    6.66    1.34
  -2   4  -7    6.17    1.12
   2  -4   7    7.71    1.00
  -2   4  -8   68.87    6.53
  -2  -4  -8   83.97    4.66
  -2   4  -8   81.23    4.63
   2  -4   8   86.69    4.23
  -2   4  -8   84.06    4.82
   2  -4   8   65.72    7.14
  -2   4  -8   85.40    4.73
  -2   4  -8   82.99    4.42
  -2  -4  -8   85.15    4.73
  -2  -4  -9   10.26    1.38
  -2  -4  -9    9.85    1.30
  -2   4  -9    9.86    1.30
  -2   4  -9    7.99    1.38
   2   4   9   10.54    1.33
   2  -4   9    7.69    1.17
  -2   4  -9   12.12    1.39
  -2   4 -10   20.67    1.50
  -2   4 -10   19.26    1.47
  -2   4 -10   21.22    1.64
   2   4  10   18.73    1.48
  -2  -4 -10   21.08    1.61
  -2  -4 -10   20.24    1.55
  -2   4 -11    4.91    0.55
   2   5 -10    3.75    0.79
   2   5 -10    2.34    0.73
  -2  -5  10    3.56    0.51
   2  -5 -10    3.38    0.72
   2   5  -9   29.60    2.19
  -2   5   9   27.75    1.91
   2  -5  -9   30.40    2.15
  -2  -5   8   71.24    3.82
  -2   5   8   78.73    3.93
   2   5  -8   71.49    4.39
  -2   5   8   78.41    4.16
   2   5  -7   60.89    3.69
   2  -5  -7   56.94    6.06
   2  -5  -7   57.50    3.22
  -2   5   7   47.32    5.86
  -2   5   7   49.36    3.26
  -2  -5   7   57.83    3.33
  -2  -5   7   58.63    3.18
  -2   5   7   60.57    3.21
  -2  -5   7   44.21    5.65
   2   5  -6   24.45    2.08
  -2  -5   6   21.06    1.70
  -2  -5   6   22.32    1.70
   2  -5  -6   24.41    2.06
   2  -5  -6   21.83    1.81
  -2   5   6   27.23    1.79
  -2   5   6   26.98    1.77
   2  -5  -6   25.36    4.04
   2   5  -6   19.35    3.59
   2  -5  -6   23.52    1.76
   2  -5  -5  331.73   15.42
   2  -5  -5  338.30   16.34
  -2  -5   5  353.68   15.22
   2  -5  -5  335.51   15.28
  -2   5   5  350.76   15.18
   2  -5  -5  348.42   15.23
  -2  -5   5  337.19   15.17
   2  -5  -5  340.50   18.75
   2   5  -5  312.37   18.33
  -2   5   4  381.31   20.06
   2  -5  -4  384.24   19.63
   2   5  -4  343.82   19.27
   2  -5  -4  381.95   18.36
  -2  -5   4  401.93   16.90
  -2   5   4  352.15   18.89
  -2   5   3   37.65    3.97
  -2   5   3   34.48    3.14
  -2  -5   3   37.08    3.31
   2   5  -3   35.60    3.41
   2  -5  -3   38.17    3.54
   2  -5  -3   45.90    3.44
  -2   5   2   80.63    5.90
   2  -5  -2   86.29    5.23
   2  -5  -2   85.06    5.28
  -2  -5   2   78.12    4.54
  -2   5   2   74.28    4.43
   2  -5  -2   78.98    4.70
   2   5  -2   73.09    4.58
   2   5  -1  914.43   41.46
   2   5  -1  938.65   42.05
   2  -5  -1  986.63   42.40
  -2   5   1  986.41   43.06
  -2   5   0   72.61    5.28
  -2   5   0   67.91    5.12
   2  -5   0   64.15    4.70
   2   5   0   62.84    4.22
  -2   5  -1    0.34    1.38
   2  -5   1    0.22    0.86
  -2   5  -1   -0.35    1.10
   2   5   1   -0.23    0.99
   2  -5   2   -0.44    0.75
   2  -5   2    0.90    0.93
  -2  -5  -2    0.63    0.76
  -2   5  -2    0.69    0.73
   2   5   2    0.28    0.97
   2  -5   2    0.14    0.62
   2   5   2    0.43    0.47
  -2  -5  -3   72.35    5.11
  -2   5  -3   75.57    5.22
   2  -5   3   87.71    5.69
   2  -5   3   86.42    5.06
   2  -5   3   84.47    5.74
  -2   5  -4   15.62    2.40
  -2  -5  -4   17.28    2.54
  -2   5  -4   16.76    1.53
   2  -5   4   17.30    2.74
   2  -5   4   17.59    2.41
  -2   5  -5  268.72   11.63
  -2   5  -5  247.14   11.76
  -2   5  -5  258.41   11.83
  -2  -5  -5  236.04   11.67
   2  -5   5  257.88   14.57
  -2  -5  -5  256.71   11.62
  -2  -5  -5  254.77   11.76
   2  -5   5  269.40   11.59
  -2   5  -5  256.02   14.39
  -2  -5  -5  260.52   14.51
   2  -5   5  223.95   13.11
  -2   5  -6  121.18    6.19
   2  -5   6  110.99    8.76
  -2  -5  -6  118.41    5.96
   2  -5   6  120.89    5.84
  -2   5  -6  116.11    6.14
  -2  -5  -6  113.34    5.90
  -2   5  -6  116.82    5.88
  -2  -5  -6  111.08    8.76
  -2   5  -6  116.77    8.83
  -2  -5  -6  124.57    6.16
  -2  -5  -7    1.15    0.82
   2  -5   7   -0.64    1.56
   2  -5   7    0.79    0.66
  -2  -5  -7    1.30    1.57
  -2   5  -7    0.88    1.01
  -2   5  -7    2.07    0.95
  -2  -5  -7    1.84    0.87
  -2   5  -7    2.17    0.86
  -2   5  -7    2.09    1.06
  -2   5  -8    1.60    0.77
   2  -5   8    1.43    0.57
  -2   5  -8    0.86    0.97
   2   5   8    0.23    0.77
  -2   5  -8    1.03    0.83
  -2   5  -9   30.59    2.12
  -2   5  -9   29.34    2.13
   2   5   9   25.80    1.86
  -2   5  -9   23.19    1.77
   2  -5  10   35.11    1.83
  -2   5 -10   36.29    2.19
  -2  -6  10   78.42    3.63
   2   6 -10   80.59    3.88
   2   6 -10   79.92    3.85
   2   6  -9    6.41    1.08
  -2  -6   9    5.56    0.68
   2   6  -9    7.55    1.10
  -2  -6   8   33.38    2.11
  -2   6   8   35.79    2.14
  -2  -6   8   35.93    2.14
   2  -6  -8   31.46    2.45
   2   6  -8   36.21    2.58
  -2   6   7   89.34    8.77
  -2  -6   7   99.94    5.24
   2   6  -7  100.24    5.61
  -2   6   7  114.84    5.33
   2  -6  -7  104.14    5.63
   2  -6  -7  108.63    5.35
  -2  -6   6   10.76    1.21
  -2  -6   6    9.18    1.02
   2  -6  -6    8.67    1.31
   2  -6  -6   11.90    1.30
  -2   6   6   14.55    1.31
  -2   6   6   10.02    1.18
   2  -6  -6   13.53    1.33
   2   6  -6   11.47    1.49
   2  -6  -5  223.86   10.06
   2  -6  -5  196.69   10.11
  -2   6   5  219.11   13.88
  -2  -6   5  211.06    9.84
   2   6  -5  215.30   10.22
   2  -6  -5  230.55   10.08
  -2  -6   5  219.57   10.00
  -2  -6   5  220.37    9.85
   2  -6  -4    1.53    0.71
   2  -6  -4    2.45    1.05
   2  -6  -4   -0.26    0.73
   2  -6  -4    1.67    0.58
  -2  -6   4    0.94    0.46
  -2  -6   4    1.47    0.68
   2  -6  -3 1203.94   50.83
   2  -6  -3 1160.77   51.01
   2  -6  -3 1284.48   53.07
  -2   6   3 1104.56   54.19
   2  -6  -2  214.13   11.67
   2  -6  -2  222.37   11.58
  -2   6   2  205.10   12.38
  -2   6   1  470.05   22.46
   2   6  -1  451.82   21.35
   2   6  -1  437.61   20.62
   2  -6  -1  466.50   21.72
  -2   6   1  404.07   21.99
  -2   6   0  117.79    7.84
   2   6   0  103.32    6.65
  -2   6   0  108.39    7.72
   2  -6   0  122.04    7.43
   2  -6   0  119.13    7.04
  -2   6  -1  501.69   24.48
  -2   6  -1  507.06   24.47
   2   6   1  464.34   23.24
   2  -6   1  516.11   23.42
   2   6   2  142.17    8.61
   2  -6   2  148.05    8.24
   2  -6   2  142.29    8.78
  -2  -6  -3   45.00    2.48
   2  -6   3   44.16    4.22
   2  -6   3   41.35    3.52
   2   6   3   44.48    4.29
   2   6   4  241.97   13.90
  -2  -6  -4  232.87   10.96
   2  -6   4  239.55   13.14
   2  -6   4  250.20   10.85
  -2  -6  -4  231.95   10.88
  -2   6  -4  234.10   10.98
  -2  -6  -5  113.03    5.48
   2  -6   5  104.56    5.33
   2  -6   5  110.96    5.18
   2  -6   5   96.46    7.08
  -2  -6  -5  106.29    5.51
  -2   6  -5  103.57    5.56
  -2   6  -5  100.39    5.45
  -2   6  -5  109.78    5.37
  -2   6  -6   11.45    1.42
  -2  -6  -6   13.40    1.37
  -2   6  -6   12.22    1.55
  -2   6  -6   10.26    1.46
  -2   6  -6   12.02    1.30
  -2  -6  -6   12.68    1.43
   2  -6   6   10.20    1.26
   2   6   7    0.74    1.67
  -2   6  -7   -0.14    1.00
  -2   6  -7    0.41    0.86
  -2  -6  -7    1.11    0.97
  -2   6  -7   -0.53    0.91
   2  -6   7   -0.30    0.71
  -2   6  -8    1.03    0.99
  -2   6  -8   -0.11    0.82
  -2  -6  -8   -0.13    0.90
  -2   6  -8   -0.37    0.84
   2  -6   8    0.91    0.62
  -2   6  -9    2.17    0.79
  -2  -6  -9    0.40    0.76
   2  -6   9    1.15    0.38
   2  -6   9    0.53    0.43
  -2  -6 -10   46.60    2.42
  -2   6 -10   41.64    2.28
   2   7 -10    3.77    0.48
   2  -7  -9   16.00    1.37
  -2  -7   9   17.69    1.10
   2   7  -9   19.42    1.45
   2   7  -9   16.47    1.33
  -2  -7   8    5.78    0.73
   2   7  -8    3.94    1.01
  -2  -7   8    5.00    0.81
  -2   7   8    5.69    0.77
   2   7  -8    5.70    1.00
   2  -7  -8    6.14    1.06
  -2  -7   7  155.67    7.51
   2   7  -7  149.70    7.71
  -2  -7   7  161.53    7.39
   2  -7  -7  159.84    7.83
  -2   7   7  167.06    7.54
   2  -7  -7  156.73    7.59
  -2   7   6   15.70    3.40
  -2  -7   6   18.60    1.55
  -2  -7   6   18.01    1.40
   2   7  -6   18.56    1.72
  -2  -7   6   19.90    1.47
   2  -7  -6   14.32    1.46
   2  -7  -6   15.14    1.65
  -2   7   6   15.72    1.47
  -2   7   6   19.70    1.56
   2  -7  -6   16.58    1.57
   2   7  -5   81.63    4.70
  -2  -7   5   93.15    4.72
  -2  -7   5   87.30    4.51
   2  -7  -5   96.20    4.71
   2  -7  -5   85.71    4.78
  -2  -7   5   94.76    4.58
  -2   7   5   95.14    8.27
  -2  -7   5   90.23    4.48
   2  -7  -5   94.44    4.77
   2  -7  -5   86.98    4.60
  -2   7   4   50.22    5.45
  -2  -7   4   43.84    2.48
   2  -7  -4   46.54    4.16
   2  -7  -4   39.31    2.67
   2  -7  -4   35.36    2.52
   2  -7  -4   39.33    2.47
   2  -7  -4   44.36    2.55
  -2  -7   4   42.45    2.44
  -2  -7   4   44.16    2.39
  -2   7   3    6.94    2.26
  -2  -7   3   10.78    1.08
   2  -7  -3    8.46    1.96
   2  -7  -3   10.71    1.22
  -2   7   3    8.59    0.96
  -2  -7   3   10.78    1.10
  -2  -7   3   10.93    1.05
   2  -7  -3   12.16    1.09
  -2  -7   3   11.23    0.95
  -2   7   2   -0.53    1.58
   2  -7  -2    2.18    1.24
   2  -7  -2    1.81    0.69
  -2  -7   2    1.65    0.45
  -2   7   2    1.61    1.52
   2  -7  -1  392.50   19.66
  -2   7   1  359.97   20.03
   2   7  -1  383.17   19.27
  -2   7   1  396.22   20.38
   2   7   0   13.95    2.39
  -2   7   0   15.39    2.83
   2  -7   0   13.20    2.22
   2  -7   0   10.57    2.31
   2   7   0    8.15    1.74
  -2   7   0   12.87    2.59
  -2   7  -1   -0.50    1.60
   2   7   1   -0.36    1.07
  -2   7  -1    0.49    1.44
   2  -7   1    1.35    1.04
   2   7   2    0.41    1.04
   2  -7   2    0.45    1.27
   2  -7   2    0.99    0.93
  -2  -7  -2    0.23    0.37
  -2  -7  -2    0.62    0.49
   2  -7   3    7.36    0.91
   2  -7   3   10.54    2.31
   2  -7   3    6.84    1.54
  -2  -7  -3   11.10    1.03
   2  -7   3    7.26    0.95
  -2   7  -3    8.19    1.09
  -2  -7  -3    7.64    0.78
   2   7   3    6.13    2.04
   2   7   4    1.66    1.34
   2  -7   4    1.35    0.63
  -2   7  -4    1.50    0.85
  -2  -7  -4    1.30    0.60
  -2   7  -4    0.09    0.56
   2  -7   4    2.73    1.40
  -2  -7  -5   61.26    3.52
  -2   7  -5   62.66    3.65
   2  -7   5   59.87    3.25
   2  -7   5   57.16    5.14
  -2  -7  -5   57.29    3.50
   2  -7   5   60.04    3.45
  -2   7  -5   68.96    3.48
  -2   7  -5   57.02    3.44
  -2   7  -6   64.76    3.83
  -2   7  -6   67.98    3.99
   2   7   6   71.68    7.07
   2  -7   6   69.36    3.50
  -2  -7  -6   69.65    3.93
  -2   7  -6   66.43    3.67
   2  -7   6   67.57    3.76
  -2  -7  -6   64.77    3.87
  -2   7  -7   18.26    1.75
  -2  -7  -7   18.80    1.70
  -2   7  -7   15.62    1.68
   2  -7   7   16.79    1.50
  -2   7  -7   19.54    1.69
   2  -7   7   14.25    1.11
  -2   7  -8   15.15    1.50
   2  -7   8   15.15    1.25
  -2   7  -8   12.47    1.37
  -2  -7  -8   13.11    1.39
  -2   7  -8   12.87    1.32
  -2  -7  -9   80.46    3.89
   2  -7   9   71.12    3.53
  -2   7  -9   80.42    3.79
  -2  -8   9    9.78    0.81
   2   8  -9   10.09    0.88
  -2  -8   8   -0.05    0.35
   2   8  -8   -0.09    0.64
   2   8  -8   -0.27    0.70
  -2  -8   8    0.38    0.50
   2  -8  -8    0.17    0.59
   2   8  -8   -0.79    0.54
   2  -8  -7   16.41    1.50
  -2   8   7   20.76    1.51
  -2  -8   7   18.31    1.32
   2  -8  -7   25.05    1.79
  -2  -8   7   22.42    1.61
   2   8  -7   19.74    1.68
   2   8  -7   17.29    1.51
  -2   8   6    1.69    0.68
  -2   8   6    1.92    0.76
   2  -8  -6    1.21    0.77
  -2  -8   6    1.13    0.70
  -2  -8   6    1.28    0.54
   2  -8  -6    1.92    0.75
  -2  -8   6    1.48    0.55
   2   8  -6    1.21    0.86
  -2  -8   5   50.42    2.81
   2   8  -5   43.45    2.93
  -2  -8   5   49.83    2.79
  -2  -8   5   50.97    2.70
   2  -8  -5   52.49    3.03
   2  -8  -5   46.26    2.85
   2  -8  -5   51.22    3.02
   2  -8  -5   45.49    2.79
   2  -8  -4    5.14    0.87
  -2   8   4    2.84    2.11
  -2  -8   4    6.55    0.96
   2  -8  -4    4.95    1.02
  -2  -8   4    4.13    0.69
   2  -8  -4    3.83    0.76
   2  -8  -4    3.99    0.84
  -2  -8   4    4.05    0.81
  -2  -8   4    4.84    0.90
  -2   8   3   46.19    5.67
  -2   8   3   63.04    6.41
  -2  -8   3   57.38    3.19
   2  -8  -3   60.31    5.16
  -2  -8   3   59.94    3.19
  -2  -8   3   57.15    3.00
  -2   8   3   60.32    3.19
   2  -8  -3   56.88    3.38
   2  -8  -3   59.64    3.25
  -2  -8   3   56.84    3.20
  -2  -8   2   21.23    1.54
   2  -8  -2   21.58    1.49
   2  -8  -2   19.21    2.87
  -2   8   2   18.10    3.40
  -2   8   2   19.67    1.54
   2  -8  -2   21.34    1.68
  -2  -8   2   21.27    1.54
  -2   8   2   18.13    3.41
  -2   8   1    5.38    2.19
   2   8  -1    9.68    2.18
  -2  -8   1    7.08    0.87
   2  -8  -1    8.03    0.87
  -2   8   1    2.96    1.71
   2  -8  -1    9.24    2.22
   2  -8  -1    6.19    0.91
   2  -8   0  263.55   11.91
   2  -8   0  260.38   11.86
  -2  -8   0  260.43   11.80
  -2   8   0  238.11   15.24
   2   8   0  259.99   14.79
  -2   8   0  272.75   15.61
  -2  -8   0  255.63   11.85
  -2  -8   0  280.34   11.71
   2  -8   0  262.03   15.00
   2  -8   0  271.41   14.48
   2  -8   1  273.48   12.67
  -2  -8  -1  283.92   12.65
  -2   8  -1  284.84   16.22
   2   8   1  291.17   16.02
  -2  -8  -1  287.18   12.46
   2  -8   1  283.98   15.18
  -2   8  -2   26.11    1.90
   2   8   2   18.13    3.04
   2  -8   2   27.16    1.81
  -2  -8  -2   25.56    1.76
   2  -8   2   23.50    3.50
   2  -8   2   22.72    3.13
  -2  -8  -2   24.62    1.55
   2  -8   2   26.52    1.78
  -2  -8  -2   23.55    1.69
   2   8   3   31.58    3.99
   2  -8   3   31.88    2.05
   2  -8   3   26.06    3.64
   2  -8   3   27.51    3.19
  -2  -8  -3   32.12    2.09
  -2  -8  -3   32.18    2.14
  -2   8  -3   28.93    2.12
   2  -8   3   32.16    2.12
  -2   8  -4    3.24    1.06
  -2  -8  -4    3.11    0.82
   2   8   4    1.80    1.36
   2  -8   4    1.76    0.67
   2  -8   4    3.49    1.65
  -2   8  -4    0.58    0.79
   2  -8   4    1.74    0.57
   2  -8   4    2.23    0.83
  -2   8  -4    1.60    0.59
   2  -8   5    1.60    0.65
   2  -8   5    0.66    0.76
  -2   8  -5    1.41    0.62
  -2   8  -5    1.00    0.86
   2   8   5    3.96    1.95
  -2  -8  -5    0.87    0.62
  -2   8  -5    1.50    1.05
   2  -8   6    7.57    0.89
  -2  -8  -6    7.76    1.19
  -2   8  -6    9.78    1.29
   2  -8   6    6.78    1.04
  -2   8  -6    4.78    1.20
  -2  -8  -6    8.90    1.17
  -2   8  -7    5.78    0.92
   2  -8   7    7.13    0.97
  -2   8  -7    5.98    1.11
  -2  -8  -7    5.70    0.95
  -2   8  -8    7.17    0.81
   2  -8   8    7.26    0.80
  -2  -8  -8    5.13    0.61
  -2   8  -8    6.66    0.99
   2  -8   9    3.95    0.42
  -2  -8  -9    6.09    0.72
   2   9  -8   28.84    1.75
   2   9  -8   25.72    1.60
  -2  -9   8   27.24    1.56
  -2   9   7   27.17    1.66
   2  -9  -7   28.91    1.80
  -2  -9   7   22.84    1.45
   2   9  -7   27.62    1.96
   2   9  -7   24.71    1.76
  -2  -9   7   27.84    1.75
  -2  -9   6   97.79    4.90
  -2  -9   6   93.36    4.68
  -2  -9   6   99.75    4.61
   2   9  -6   90.85    4.86
   2  -9  -6  100.75    5.00
  -2   9   6   97.29    4.76
  -2   9   6   99.26    4.88
  -2  -9   5    0.52    0.54
  -2  -9   5    0.45    0.67
   2   9  -5    0.30    0.68
  -2  -9   5    0.40    0.44
   2  -9  -5   -0.23    0.78
  -2  -9   4  107.64    5.28
   2  -9  -4  103.14    5.34
  -2  -9   4  107.48    5.37
  -2   9   4   93.95    8.84
  -2  -9   4  107.49    5.31
  -2   9   3   15.12    3.41
  -2  -9   3   13.09    1.31
   2  -9  -3   12.54    1.35
  -2   9   3    9.88    1.17
  -2  -9   3   14.46    1.24
   2  -9  -3   12.43    1.28
  -2   9   3   11.49    2.99
  -2  -9   3   11.66    1.23
   2  -9  -2  122.77    6.11
  -2  -9   2  124.20    6.01
   2  -9  -2  122.10    5.86
   2  -9  -2  138.44    8.87
  -2   9   2  124.69    5.96
  -2   9   2  119.31    9.68
  -2   9   2  125.95    9.75
  -2  -9   2  124.12    6.00
  -2  -9   2  118.44    5.92
  -2  -9   1    1.25    0.64
   2  -9  -1    1.21    0.60
  -2   9   1   -0.67    1.91
  -2   9   1    1.31    1.48
  -2  -9   1    1.54    0.48
   2  -9  -1    2.78    0.72
  -2  -9   1    0.46    0.50
  -2  -9   0    0.50    0.55
   2  -9   0    0.28    0.61
  -2   9   0    3.29    1.78
   2   9   0    0.53    1.21
  -2   9   0    0.62    1.50
  -2  -9   0    0.55    0.56
  -2  -9   0    0.57    0.40
  -2   9   0    0.18    0.60
   2  -9   0   -0.47    1.27
   2  -9   1   63.45    5.55
   2   9   1   60.26    6.00
  -2   9  -1   65.72    6.21
  -2  -9  -1   59.84    3.20
   2  -9   1   63.25    3.40
  -2  -9  -1   61.65    3.13
   2  -9   1   60.67    3.27
  -2  -9  -1   62.38    3.35
  -2  -9  -2  188.22    8.74
   2  -9   2  180.78   11.05
   2  -9   2  171.67   11.81
   2   9   2  181.92   12.27
  -2  -9  -2  187.23    8.65
   2  -9   2  192.79    8.69
   2  -9   2  187.55    8.72
  -2  -9  -2  186.69    8.44
  -2   9  -2  181.10    8.76
  -2  -9  -3  208.49    9.69
  -2  -9  -3  209.20    9.77
  -2  -9  -3  206.16    9.56
   2  -9   3  209.93    9.67
  -2   9  -3  202.35    9.78
   2  -9   3  213.05    9.66
   2  -9   4   -0.38    0.60
  -2  -9  -4   -0.24    0.69
   2  -9   4    0.08    0.50
  -2  -9  -4    0.44    0.54
   2  -9   4   -0.11    0.75
  -2   9  -4   -0.64    0.89
  -2  -9  -5    0.50    0.62
   2  -9   5    0.09    0.58
  -2   9  -5    1.53    0.99
  -2  -9  -6   10.33    1.26
  -2  -9  -6    8.99    0.97
  -2   9  -6    9.57    1.36
   2  -9   6   11.50    1.01
   2  -9   7   13.91    1.18
  -2  -9  -7   13.36    1.00
  -2   9  -7   15.13    1.41
   2  -9   8   14.16    1.00
   2  10  -8   15.12    0.95
  -2 -10   8   16.53    0.98
  -2 -10   7    0.44    0.43
  -2  10   7    0.49    0.35
   2  10  -7    0.72    0.63
   2 -10  -6    0.35    0.59
   2  10  -6    1.06    0.75
  -2  10   6    0.66    0.53
  -2  10   6    1.39    0.56
  -2  10   5   68.79    3.76
   2 -10  -5   75.10    3.90
  -2 -10   5   69.98    3.67
  -2 -10   5   69.06    3.62
  -2 -10   5   71.91    3.75
  -2 -10   4    1.00    0.65
  -2 -10   4    1.05    0.64
   2 -10  -4    0.70    0.65
  -2 -10   4    0.75    0.67
  -2  10   4    1.21    0.66
  -2  10   3   -0.71    1.60
  -2  10   3    0.72    1.74
  -2 -10   3   -0.47    0.58
  -2  10   3   -0.09    0.61
  -2 -10   3    0.12    0.42
   2 -10  -3    0.42    0.60
  -2 -10   3    0.19    0.63
  -2  10   2  126.78    6.15
  -2 -10   2  133.44    6.26
   2 -10  -2  124.36    6.06
  -2 -10   2  127.20    6.14
  -2  10   2  112.58    9.77
  -2  10   2  120.24    9.82
  -2 -10   2  123.94    6.21
  -2 -10   2  127.51    5.96
   2 -10  -2  133.63    6.32
   2 -10  -2  139.10    6.40
  -2  10   1   65.01    7.14
  -2  10   1   64.66    6.85
  -2 -10   1   83.07    4.19
   2 -10  -1   84.03    4.15
  -2  10   1   82.40    4.22
  -2  10   1   79.46    4.19
  -2 -10   1   81.60    3.93
  -2 -10   1   77.83    4.01
  -2  10   0  676.27   32.82
  -2 -10   0  659.97   28.07
  -2  10   0  628.45   28.28
  -2 -10   0  649.64   28.27
   2 -10   0  666.21   28.37
  -2 -10  -1  233.23   10.59
  -2 -10  -1  223.93   10.34
   2 -10   1  236.59   10.58
   2 -10   1  222.65   10.35
  -2 -10  -1  234.99   10.55
  -2  10  -1  235.22   10.57
   2  10   1  218.19   14.03
  -2  10  -2   40.92    2.64
   2  10   2   46.28    5.34
  -2 -10  -2   44.91    2.61
   2 -10   2   45.03    2.62
  -2 -10  -2   47.46    2.80
  -2 -10  -2   43.65    2.68
  -2 -10  -3   12.67    1.36
  -2 -10  -3   12.21    1.28
   2 -10   3   13.43    1.28
  -2 -10  -3   11.97    1.16
   2 -10   3   13.08    1.29
  -2  10  -3   10.31    1.31
  -2  10  -4   -0.11    0.84
  -2 -10  -4    0.49    0.55
   2 -10   4   -0.10    0.67
  -2 -10  -4    0.10    0.69
  -2 -10  -4    0.33    0.70
   2 -10   4    0.83    0.51
   2 -10   4    0.72    0.63
  -2  10  -5   75.90    4.29
   2 -10   5   81.59    4.20
  -2 -10  -5   78.73    4.02
  -2 -10  -5   77.96    4.28
   2 -10   5   87.31    4.13
   2 -10   5   83.99    3.94
  -2 -10  -6    1.67    0.48
   2 -10   6    1.50    0.49
  -2  10  -6    2.01    0.79
   2 -10   7    5.38    0.67
  -2 -10  -7    4.47    0.44
  -2  10  -7    4.37    0.67
  -2  10  -7    4.20    0.75
   2 -10   8   20.29    1.10
   2  11  -7   21.16    1.27
   2  11  -7   21.83    1.32
   2 -11  -6   19.41    1.33
  -2 -11   6   20.42    1.27
   2  11  -6   20.38    1.38
  -2  11   6   16.96    1.17
  -2  11   5    0.86    0.55
   2 -11  -5    1.17    0.58
   2  11  -5    0.73    0.64
  -2 -11   5    2.26    0.65
  -2 -11   5    1.04    0.45
   2  11  -4   47.20    2.94
   2 -11  -4   57.75    3.13
   2 -11  -4   58.35    3.01
  -2 -11   4   52.72    2.88
  -2 -11   4   53.41    2.89
  -2 -11   4   53.58    2.93
  -2  11   3   51.20    2.85
  -2 -11   3   57.74    3.01
   2 -11  -3   54.65    3.05
   2  11  -3   52.77    3.01
  -2 -11   3   52.20    2.89
  -2  11   2   -0.27    0.64
  -2 -11   2    0.18    0.66
   2 -11  -2    0.40    0.63
  -2 -11   2    0.79    0.67
  -2  11   1    0.34    0.60
  -2  11   1    0.09    0.60
  -2 -11   1    0.17    0.55
   2 -11  -1    0.08    0.55
   2 -11   0   73.75    4.06
  -2 -11   0   83.03    4.15
  -2 -11   0   84.45    4.21
  -2  11   0   79.22    4.15
  -2  11   0   81.44    4.21
  -2 -11   0   78.81    4.03
  -2 -11  -1   53.42    2.92
  -2 -11  -1   47.83    2.83
   2 -11   1   52.14    2.87
  -2  11  -1   46.53    2.78
  -2 -11  -1   48.86    2.79
  -2 -11  -2   29.88    2.02
  -2 -11  -2   30.29    2.03
  -2 -11  -2   30.20    1.88
  -2  11  -2   29.60    2.01
  -2  11  -3   14.54    1.33
   2 -11   3   15.38    1.22
   2 -11   3   15.42    1.31
  -2 -11  -3   13.95    1.34
  -2 -11  -3   12.66    1.26
  -2  11  -3   12.44    1.26
  -2 -11  -3   13.83    1.19
   2 -11   3   15.57    1.26
  -2  11  -4    0.09    0.68
   2 -11   4    0.19    0.42
  -2 -11  -4    0.19    0.61
  -2  11  -4   -0.34    0.65
   2 -11   4    0.08    0.54
  -2 -11  -4    0.07    0.47
   2 -11   4    0.23    0.58
   2 -11   5    0.59    0.48
  -2 -11  -5    0.49    0.54
   2 -11   5    0.73    0.54
  -2 -11  -5    0.26    0.42
  -2  11  -5    0.52    0.65
  -2  11  -5   -0.23    0.63
  -2  11  -6   38.12    2.14
  -2  11  -6   38.25    2.09
  -2  11  -6   42.08    2.20
   2 -11   6   38.22    2.10
  -2  11  -7   -0.15    0.31
   2 -11   7    0.16    0.27
  -2  11  -7    0.32    0.30
   2  12  -6    0.09    0.24
   2  12  -5   -0.09    0.39
   2 -12  -5    0.96    0.48
  -2  12   5   -0.04    0.37
   2  12  -5   -0.05    0.40
   2 -12  -4    0.51    0.53
  -2  12   4    0.13    0.47
  -2 -12   4    0.53    0.40
   2  12  -4    0.31    0.43
  -2 -12   3   16.46    1.22
   2 -12  -3   16.80    1.28
  -2  12   2   25.70    1.65
   2 -12  -2   25.18    1.72
  -2 -12   2   28.15    1.73
  -2 -12   2   25.63    1.68
  -2  12   1    0.32    0.58
  -2 -12   1    0.89    0.53
   2 -12  -1    1.10    0.63
  -2 -12   1    0.55    0.52
  -2 -12   0   56.98    2.92
  -2 -12   0   55.21    2.92
  -2  12   0   51.09    2.84
  -2  12   0   52.04    2.88
   2 -12   0   52.83    2.84
  -2  12  -1    0.25    0.47
  -2 -12  -1    0.28    0.50
  -2 -12  -1    0.08    0.51
  -2  12  -1    0.86    0.57
   2 -12   1    0.15    0.57
  -2  12  -1    0.76    0.65
   2 -12   2   33.94    1.93
  -2  12  -2   30.05    2.02
  -2 -12  -2   35.07    2.01
   2 -12   2   29.28    1.92
  -2  12  -2   29.90    1.89
   2 -12   3    2.59    0.54
  -2  12  -3    2.27    0.72
  -2 -12  -3    1.83    0.56
   2 -12   3    3.63    0.66
  -2  12  -3    3.30    0.69
  -2  12  -4    0.60    0.49
   2 -12   4    1.53    0.39
  -2 -12  -4    0.99    0.50
  -2  12  -4    1.27    0.59
   2 -12   4    2.18    0.54
  -2  12  -4    0.47    0.40
   2 -12   5   34.85    1.72
  -2  12  -5   28.68    1.68
  -2  12  -5   32.98    1.80
  -2  12  -5   34.51    1.80
   2 -12   6    3.83    0.37
  -2  12  -6    4.22    0.44
  -2  13   4   14.39    0.87
   2 -13  -3    0.90    0.43
  -2  13   3    1.94    0.46
  -2 -13   3    1.00    0.35
  -2 -13   2    3.24    0.54
   2 -13  -2    3.17    0.50
   2 -13  -2    2.87    0.58
   2 -13  -2    2.82    0.54
  -2  13   1    0.75    0.42
   2 -13  -1    0.30    0.45
   2 -13  -1    0.19    0.44
   2 -13  -1    0.42    0.42
   2  13  -1    0.05    0.38
  -2  13   0    1.04    0.49
   2 -13   0    1.59    0.49
  -2 -13   0    1.28    0.43
  -2  13   0    1.03    0.40
   2 -13   0    1.04    0.47
  -2 -13   0    1.47    0.49
  -2  13  -1   21.19    1.38
   2 -13   1   24.55    1.38
  -2  13  -1   22.64    1.44
  -2 -13  -1   23.51    1.40
   2 -13   1   19.67    1.38
  -2  13  -1   21.70    1.33
   2 -13   1   21.81    1.37
  -2  13  -2   25.97    1.58
   2 -13   2   26.19    1.50
   2 -13   2   26.61    1.52
  -2  13  -2   25.98    1.51
  -2  13  -3   12.61    0.87
   2 -13   3   14.54    0.89
  -2  13  -3   14.00    0.97
  -2  13  -3   14.87    1.02
  -2  13  -4    6.35    0.57
  -2  13  -4    7.50    0.63
  -2 -14   2   11.74    0.68
   2 -14  -1    3.13    0.34
  -2 -14   1    3.61    0.36
   2 -14  -1    2.72    0.36
   2 -14   0   20.72    1.15
   2 -14   1   29.55    1.47
   3   0 -11   -0.07    0.56
  -3   0  11    1.33    0.60
  -3   0  10    0.97    0.48
   3   0 -10    1.77    0.84
  -3   0  10    2.48    0.94
  -3   0   9    0.15    0.98
   3   0  -9    0.15    0.98
   3   0  -9   -0.21    0.68
  -3   0   9    0.17    0.53
   3   0  -8   35.45    6.10
   3   0  -8   33.72    2.38
   3   0  -8   36.66    2.77
  -3   0   8   43.57    2.89
  -3   0   7    0.70    1.98
   3   0  -7    0.94    2.12
   3   0  -7   -0.11    0.64
  -3   0   7   -0.72    0.85
  -3   0   6  638.45   31.60
   3   0  -6  630.52   33.12
  -3   0   5   -0.45    1.55
   3   0  -5    1.21    2.07
  -3   0   4  823.45   36.39
   3   0  -4  871.87   37.61
  -3   0   4  770.28   33.96
   3   0  -3   -0.34    1.55
  -3   0   3   -0.25    1.13
  -3   0   2 1404.63   61.82
   3   0  -2 1460.73   62.50
  -3   0   1    0.90    1.28
  -3   0   1   -0.17    0.60
  -3   0   0  731.76   32.49
  -3   0   0  732.01   31.85
  -3   0   0  744.07   32.63
  -3   0  -1    0.71    1.13
  -3   0  -1    1.11    1.18
  -3   0  -1   -0.29    0.59
  -3   0  -2 9382.46  398.02
  -3   0  -3    0.31    1.45
  -3   0  -3    0.37    0.46
  -3   0  -3   -0.19    0.82
  -3   0  -4  115.41    7.69
   3   0   4  103.22    7.30
  -3   0  -4  110.60    6.50
  -3   0  -5   -1.59    2.03
   3   0   5   -0.50    1.35
  -3   0  -5   -0.31    0.88
   3   0   6    8.21    2.62
  -3   0  -6   10.28    2.05
  -3   0  -6    9.53    1.17
  -3   0  -6   10.27    1.35
  -3   0  -6   10.70    2.83
  -3   0  -6   10.01    1.10
  -3   0  -7   -0.42    0.67
  -3   0  -7   -0.44    1.07
  -3   0  -7    0.12    0.71
  -3   0  -7   -1.09    1.08
  -3   0  -7    1.60    2.05
  -3   0  -7    0.55    0.88
  -3   0  -8    2.31    0.79
  -3   0  -8    0.88    1.98
  -3   0  -8    2.33    1.38
  -3   0  -8    0.64    0.74
  -3   0  -8    1.75    0.99
  -3   0  -8    1.86    1.07
  -3   0  -9    0.87    0.66
  -3   0  -9   -0.95    1.05
  -3   0  -9    1.31    0.89
  -3   0 -10   25.64    2.18
   3   0  10   29.23    2.26
   3   0  11   -0.20    0.58
  -3   0 -11    0.20    0.49
  -3  -1  11    2.89    0.69
  -3   1  11    1.77    0.64
   3  -1 -11    2.76    0.69
   3   1 -11    3.45    0.71
  -3   1  10   94.79    4.77
  -3  -1  10   81.74    4.64
   3   1 -10   91.75    4.69
   3  -1 -10   87.74    4.38
  -3  -1  10   85.85    4.18
   3  -1  -9    1.32    0.95
   3   1  -9    3.55    1.19
   3  -1  -9    2.47    0.84
  -3   1   9    4.52    0.78
  -3  -1   9    3.39    0.74
  -3  -1   9    3.95    1.14
  -3   1   9    4.17    1.17
  -3   1   8    8.23    2.67
  -3   1   8   13.49    2.82
   3  -1  -8   11.38    3.56
   3   1  -8    5.15    2.82
  -3   1   8   10.19    1.53
  -3  -1   8    8.84    1.51
   3  -1  -8    8.81    1.29
   3   1  -8    9.49    1.57
   3  -1  -8    9.26    1.43
  -3  -1   8   11.29    1.12
  -3   1   7   69.52    3.90
  -3  -1   7   71.05    3.91
   3  -1  -7   61.12    3.66
   3   1  -7   57.86    3.44
  -3   1   7   56.84    6.34
  -3  -1   7   52.92    6.39
   3  -1  -7   73.10    8.09
   3   1  -7   60.70    7.49
  -3   1   6  122.69    5.68
  -3  -1   6  117.76    9.06
  -3   1   6  134.43    9.20
   3  -1  -6  111.27    5.77
   3   1  -6  124.48   10.14
  -3  -1   5   12.93    2.81
   3   1  -5   14.48    3.15
  -3  -1   4  401.31   18.95
   3  -1  -4  363.49   16.44
   3   1  -4  393.25   19.64
  -3  -1   3    0.28    1.33
   3  -1  -3    0.45    0.24
   3   1  -3    2.36    1.47
  -3  -1   3    0.47    0.46
  -3  -1   2 1868.01   79.67
  -3   1   2 1872.80   79.14
   3   1  -2 1902.52   80.09
  -3  -1   2 1730.04   78.61
  -3   1   2 1960.69   79.31
  -3  -1   1    5.62    0.47
  -3   1   1    5.24    0.94
  -3   1   1    3.07    1.24
  -3  -1   1    5.06    1.44
  -3  -1   1    3.91    0.84
  -3   1   1    5.55    1.11
  -3   1   0   60.67    3.69
  -3   1   0   58.37    3.86
  -3  -1   0   58.54    3.82
  -3  -1   0   63.16    3.41
  -3   1   0   58.32    3.00
  -3   1   0   62.78    4.04
  -3  -1   0   57.76    3.93
  -3   1  -1  504.94   22.49
  -3  -1  -1  480.16   22.44
  -3  -1  -1  532.46   21.88
  -3   1  -1  490.22   22.55
  -3  -1  -1  448.57   22.38
  -3  -1  -2  782.52   33.42
  -3  -1  -2  769.57   33.70
  -3   1  -2  739.36   34.44
  -3  -1  -3 1295.65   54.71
  -3   1  -3 1194.16   55.68
   3   1   4  195.77   10.61
  -3  -1  -4  205.94    9.39
  -3   1  -4  192.02   10.62
  -3  -1  -5   94.30    6.17
  -3   1  -5   94.48    6.38
   3   1   5   85.75    7.26
  -3   1  -5   96.44    7.55
  -3   1  -6  353.93   15.65
  -3   1  -6  330.01   15.52
  -3  -1  -6  346.00   15.69
  -3   1  -6  352.35   15.84
  -3   1  -6  379.72   20.31
  -3  -1  -6  347.52   15.69
   3   1   6  365.17   20.02
   3  -1   6  332.27   19.49
  -3  -1  -6  385.91   18.02
  -3   1  -6  362.18   18.15
  -3   1  -7   44.86    2.85
  -3  -1  -7   44.68    5.97
  -3   1  -7   42.11    5.87
  -3   1  -7   43.24    2.75
  -3  -1  -7   44.60    2.91
  -3   1  -7   44.14    3.03
  -3  -1  -7   45.53    3.11
  -3   1  -7   46.00    3.15
  -3  -1  -7   45.04    2.93
  -3   1  -7   38.96    4.40
  -3   1  -8  158.00    7.42
  -3   1  -8  146.02    7.32
  -3  -1  -8  154.19    7.55
  -3  -1  -8  152.58    7.52
  -3   1  -8  153.26    7.69
  -3  -1  -8  138.29   11.85
  -3   1  -8  156.76   12.25
  -3   1  -8  148.66    7.29
  -3   1  -8  152.20    9.94
  -3   1  -8  153.91    7.80
  -3  -1  -8  140.28    7.71
  -3   1  -9   53.02    3.29
  -3  -1  -9   46.51    3.05
  -3  -1  -9   44.37    3.26
  -3   1  -9   49.45    3.35
  -3  -1  -9   50.86    3.10
  -3  -1  -9   56.08    3.19
   3   1  10   61.69    3.57
   3  -1  10   61.80    3.53
  -3  -1 -10   57.05    3.17
  -3   1 -10   60.46    3.39
  -3   1 -10   60.82    3.56
  -3  -1 -10   60.38    3.54
  -3  -1 -11    1.80    0.58
  -3   1 -11    1.87    0.58
   3   1  11    2.15    0.65
   3  -1  11    1.07    0.55
  -3  -2  11   27.33    1.47
   3  -2 -11   31.69    1.74
   3   2 -11   27.85    1.69
   3   2 -11   29.27    1.69
  -3  -2  11   28.48    1.67
  -3   2  11   25.18    1.66
   3   2 -10   40.47    2.51
   3   2 -10   41.70    2.69
  -3  -2  10   42.82    2.66
  -3   2  10   43.92    2.71
   3  -2 -10   41.15    2.49
   3   2  -9    7.67    1.42
  -3  -2   9    8.25    0.99
   3  -2  -9    8.82    1.23
  -3  -2   9    8.59    1.36
  -3   2   9    9.58    1.42
  -3  -2   8    9.67    3.26
  -3   2   8   12.09    3.13
  -3   2   8   10.75    2.68
   3  -2  -8   13.05    3.86
   3   2  -8    4.97    2.85
   3  -2  -8   10.84    1.46
  -3  -2   8   10.75    1.17
  -3   2   8    9.65    1.45
  -3  -2   8   10.20    1.46
   3  -2  -8    9.77    1.38
  -3   2   7   86.95    4.78
  -3  -2   7   88.98    4.81
  -3  -2   7   81.00    8.09
  -3   2   7   78.31    7.45
   3  -2  -7   86.61    4.74
   3   2  -7   64.26    8.11
   3  -2  -7   79.65    8.73
  -3  -2   7   82.85    4.35
  -3   2   7   86.32    4.38
   3  -2  -6   58.80    6.75
   3   2  -6   60.60    6.86
  -3  -2   6   56.62    6.07
  -3   2   6   69.77    6.15
   3  -2  -6   56.30    3.37
  -3   2   6   65.20    3.28
   3  -2  -5   39.62    5.12
  -3  -2   5   52.84    5.22
   3   2  -5   43.20    5.19
  -3  -2   4   81.51    6.19
   3   2  -4   86.27    6.72
   3  -2  -4   80.59    6.48
  -3  -2   3  343.90   16.89
   3  -2  -3  327.24   14.98
   3  -2  -3  351.08   17.18
   3   2  -3  358.39   17.21
  -3   2   2   64.49    3.72
   3  -2  -2   60.54    4.47
   3   2  -2   59.86    4.41
  -3   2   2   60.59    4.36
  -3  -2   2   64.99    4.46
  -3   2   2   74.05    4.41
  -3   2   1 1709.47   70.88
   3   2  -1 1623.32   69.64
  -3  -2   1 1657.91   71.03
  -3   2   1 1601.88   71.01
  -3   2   1 1679.93   71.06
  -3  -2   1 1678.87   70.45
  -3  -2   0   14.23    1.66
  -3   2   0   10.08    1.54
  -3   2   0   10.93    1.54
  -3  -2   0   14.27    1.42
  -3  -2   0   13.32    1.70
  -3   2   0   13.28    1.94
  -3   2  -1   49.38    3.45
  -3  -2  -1   49.68    3.33
  -3   2  -1   50.55    3.38
  -3   2  -2   22.03    2.48
  -3  -2  -2   21.15    2.36
  -3  -2  -3  463.29   22.57
  -3   2  -3  482.35   22.67
   3  -2   4   28.07    3.33
   3   2   4   30.45    3.49
  -3  -2  -4   20.24    3.15
  -3   2  -4   25.87    3.49
   3   2   5    0.51    1.58
   3  -2   5   -0.98    1.52
  -3   2  -5   -1.06    1.57
  -3  -2  -5    1.60    1.77
  -3   2  -6  128.27    6.43
  -3   2  -6  139.19    6.71
   3  -2   6  154.00   10.34
   3   2   6  142.54   10.22
  -3   2  -6  137.79    8.84
  -3  -2  -6  142.81   10.42
  -3   2  -6  147.27   10.42
  -3  -2  -6  138.20    6.72
  -3   2  -6  133.59    6.48
  -3  -2  -6  131.33    6.57
  -3   2  -7   28.42    3.64
  -3  -2  -7   27.14    1.98
  -3   2  -7   26.43    2.21
  -3  -2  -7   24.02    2.14
  -3   2  -7   25.68    2.08
  -3   2  -7   21.77    1.78
  -3  -2  -7   27.14    2.10
  -3   2  -7   31.20    4.93
  -3  -2  -7   31.54    4.98
  -3  -2  -7   24.68    1.99
  -3   2  -8   25.32    3.48
  -3  -2  -8   12.70    3.64
  -3   2  -8   26.81    4.55
   3  -2   8   20.28    3.94
  -3   2  -8   15.08    1.72
  -3  -2  -8   20.51    1.78
  -3  -2  -8   18.64    1.95
  -3   2  -8   18.13    1.98
  -3  -2  -8   23.64    1.97
  -3   2  -9   87.24    4.62
  -3   2  -9   87.86    4.89
  -3   2  -9   88.99    4.95
  -3  -2  -9   92.36    4.99
  -3  -2  -9   82.91    4.74
  -3   2 -10   34.02    2.29
  -3   2 -10   34.31    2.32
  -3  -2 -10   38.04    2.37
  -3  -2 -10   29.91    2.13
   3   2  10   33.52    2.35
   3  -2  10   37.31    2.34
   3  -2  11    0.05    0.42
   3   2  11    0.77    0.46
  -3   2 -11    0.44    0.41
  -3  -2 -11    1.06    0.48
  -3   2 -11    0.86    0.44
   3   3 -11    4.61    0.62
  -3   3  11    3.51    0.50
   3  -3 -10    0.09    0.61
  -3  -3  10    0.36    0.66
  -3   3  10    1.43    0.76
   3   3 -10    0.92    0.76
  -3   3   9   -0.13    0.89
  -3  -3   9   -0.38    0.83
  -3  -3   9    0.57    0.56
   3  -3  -9    0.13    0.79
  -3   3   8    6.70    2.38
  -3  -3   8    0.81    1.99
  -3   3   8    7.47    2.76
   3  -3  -8    8.77    1.35
  -3  -3   8    6.57    0.99
  -3   3   8    8.15    1.32
  -3  -3   8    8.20    1.35
   3  -3  -8    5.68    2.70
   3   3  -8    0.93    1.80
   3   3  -8    6.55    1.47
  -3   3   7   50.34    2.77
  -3  -3   7   48.60    6.11
  -3   3   7   41.62    5.16
  -3  -3   7   45.91    2.72
  -3   3   7   41.61    5.21
   3  -3  -7   47.08    3.11
   3  -3  -7   38.67    5.98
   3   3  -7   40.66    6.08
  -3   3   7   47.94    3.08
  -3  -3   7   43.12    2.99
  -3  -3   6   25.87    1.97
  -3   3   6   22.08    1.90
  -3  -3   6   25.11    1.70
  -3   3   6   23.54    1.71
  -3   3   6   25.18    1.70
  -3   3   6   18.85    3.30
  -3  -3   6   20.79    3.89
   3  -3  -6   23.72    4.50
   3   3  -6   24.07    4.19
  -3  -3   5    7.28    0.85
   3   3  -5   10.25    2.65
   3  -3  -5    9.20    2.74
   3  -3  -5    7.66    0.97
  -3  -3   5    7.19    2.39
  -3   3   5    7.69    0.89
   3  -3  -5    7.27    1.03
  -3   3   5    8.93    0.90
  -3  -3   4  191.09   10.80
  -3   3   4  158.61    9.90
   3   3  -4  169.65   10.61
   3  -3  -4  163.37   10.52
   3   3  -3    7.17    1.84
   3  -3  -3    5.58    1.76
   3  -3  -3    6.54    1.01
  -3   3   3    5.47    1.58
   3  -3  -2   18.43    1.86
  -3  -3   2   18.83    2.25
  -3   3   2   18.89    2.32
   3   3  -2   21.43    2.46
  -3  -3   1    9.12    1.50
  -3   3   1    8.48    1.66
   3   3  -1   10.21    1.04
  -3   3   0 1089.41   48.49
  -3  -3   0 1097.70   47.83
  -3   3   0 1040.82   47.90
  -3  -3   0 1139.49   47.76
  -3   3   0 1111.73   47.72
   3   3   0 1097.70   46.97
  -3  -3  -1  518.63   23.06
  -3   3  -1  510.84   23.16
  -3   3  -1  505.11   23.72
   3  -3   1  501.70   22.00
  -3  -3  -2  435.26   20.30
  -3   3  -2  431.19   20.36
  -3  -3  -3  220.50   11.69
  -3   3  -3  211.10   11.58
   3  -3   4    3.41    1.59
   3   3   4    5.20    1.85
  -3  -3  -4    4.56    1.85
  -3   3  -4    2.46    1.54
  -3   3  -5  102.88    5.29
  -3  -3  -5  118.45    8.35
  -3   3  -5  101.89    7.83
  -3   3  -5  105.74    5.14
  -3   3  -5   96.42    5.19
  -3  -3  -5  101.24    5.05
   3   3   5   98.77    7.77
   3  -3   5  118.52    8.03
  -3   3  -6   38.98    2.32
   3  -3   6   27.59    4.12
   3   3   6   25.55    4.18
  -3  -3  -6   34.28    2.33
  -3  -3  -6   29.81    2.34
  -3   3  -6   32.25    2.39
  -3   3  -6   30.47    4.55
  -3  -3  -6   29.73    4.45
   3  -3   6   33.94    2.09
  -3   3  -6   38.91    2.57
  -3   3  -6   29.99    2.33
  -3  -3  -6   32.92    2.36
  -3   3  -6   31.74    2.22
   3  -3   7  104.25    9.12
  -3   3  -7  110.79    8.29
  -3  -3  -7  118.31    5.94
  -3  -3  -7  117.02    6.11
  -3   3  -7  115.34    6.11
  -3  -3  -7  103.60    9.46
  -3   3  -7  114.28    9.67
  -3  -3  -7  108.53    6.00
  -3   3  -7  121.51    5.84
  -3   3  -7  120.20    6.19
  -3  -3  -7  114.59    5.74
  -3   3  -7  111.48    6.01
  -3   3  -8   10.98    2.57
  -3   3  -8    9.56    1.15
  -3   3  -8   12.00    1.52
  -3  -3  -8   10.81    1.47
  -3   3  -8   12.63    1.64
   3  -3   8   12.83    3.14
  -3   3  -8    5.51    2.56
  -3  -3  -8   13.66    3.46
  -3   3  -8   10.77    1.52
  -3  -3  -8   10.67    1.50
  -3   3  -9   71.05    4.10
  -3  -3  -9   70.50    4.07
   3  -3   9   68.76    4.00
  -3   3  -9   72.63    3.97
  -3  -3  -9   71.08    4.07
   3  -3  10   25.11    1.74
   3   3  10   21.70    1.73
  -3  -3 -10   22.65    1.68
  -3   3 -10   21.84    1.69
  -3  -3 -10   25.39    1.76
  -3   3 -11    1.87    0.45
  -3   4  10   13.94    1.22
  -3  -4  10   14.73    1.04
   3  -4 -10   14.20    1.28
   3   4 -10   15.40    1.42
   3   4 -10   15.38    1.33
   3   4 -10   12.52    1.18
   3  -4  -9    3.25    1.06
   3   4  -9    3.50    1.18
  -3  -4   9    3.62    0.89
  -3   4   9    4.29    1.01
  -3  -4   8    6.83    0.95
  -3   4   8    5.32    0.90
  -3  -4   8    4.65    0.77
  -3   4   8    6.75    1.19
  -3  -4   8    6.50    1.17
   3  -4  -8    5.28    1.18
   3   4  -8    4.47    1.39
  -3   4   7  169.67    7.89
  -3   4   7  172.27   11.95
  -3   4   7  171.49    8.18
  -3  -4   7  167.32    8.13
   3  -4  -7  175.89   13.03
   3   4  -7  153.67   12.46
   3  -4  -7  172.63    8.35
   3  -4  -7  154.80    8.04
  -3  -4   7  164.00    7.87
  -3  -4   7  168.75    7.79
  -3  -4   7  145.63   11.79
  -3   4   7  177.56   12.36
   3  -4  -6    4.85    0.78
  -3   4   6    4.90    2.11
  -3   4   6    8.92    2.62
  -3  -4   6    4.90    0.84
   3  -4  -6    4.39    0.91
  -3  -4   6    5.90    0.89
  -3  -4   6    5.38    1.01
  -3   4   6    4.01    0.90
   3  -4  -6    5.21    2.39
   3   4  -6    5.81    2.78
  -3   4   6    7.50    0.98
  -3   4   6    5.42    0.84
  -3   4   5  124.29    5.79
   3  -4  -5  116.23    5.97
   3  -4  -5  113.29    5.69
  -3  -4   5  131.49    5.84
   3  -4  -5  117.32    5.89
  -3   4   5  120.04    8.77
   3   4  -5  128.61    9.32
   3  -4  -5  134.17    9.52
  -3   4   4   48.02    4.51
   3  -4  -4   44.67    3.36
  -3   4   4   50.32    4.55
  -3  -4   4   33.64    3.92
   3  -4  -4   41.13    4.48
   3   4  -4   38.53    4.35
   3  -4  -3  459.24   21.28
  -3   4   3  481.72   22.18
   3  -4  -3  445.24   22.39
  -3  -4   3  469.02   22.20
   3   4  -3  460.87   22.40
   3  -4  -2 1076.45   45.88
   3   4  -2 1013.12   45.98
   3  -4  -2 1118.12   46.24
  -3  -4   2 1041.93   45.92
  -3   4   2  968.59   45.73
   3  -4  -1    7.86    1.40
   3   4  -1    6.91    1.26
   3  -4  -1    8.78    1.59
  -3   4   1    8.99    1.94
   3   4  -1    6.93    1.13
  -3   4   1    9.02    1.43
  -3  -4   1    7.24    1.28
   3   4   0  616.04   27.67
  -3   4   0  675.98   29.60
  -3   4   0  644.01   27.97
  -3  -4   0  623.18   27.91
  -3  -4  -1   20.31    2.12
  -3   4  -1   18.39    2.12
   3  -4   2  390.27   18.20
  -3   4  -2  394.00   18.88
  -3  -4  -2  415.71   18.89
   3  -4   3  321.49   16.51
   3   4   3  359.76   17.08
   3  -4   3  352.16   16.88
  -3   4  -3  351.94   17.15
  -3  -4  -3  334.02   16.96
   3  -4   4  151.48    9.39
  -3  -4  -4  172.73   10.09
  -3   4  -4  150.55    9.76
   3  -4   4  167.41    9.79
   3   4   4  174.74   10.09
  -3   4  -5  373.03   16.58
   3  -4   5  361.89   18.10
   3  -4   5  389.91   19.45
   3   4   5  406.40   20.01
   3  -4   5  387.55   19.51
  -3  -4  -5  361.76   16.42
  -3   4  -5  366.46   16.43
  -3  -4  -5  364.65   16.50
  -3   4  -5  388.11   16.49
  -3  -4  -5  403.64   20.00
  -3   4  -5  394.19   19.89
  -3   4  -5  351.11   16.51
  -3  -4  -5  347.71   16.31
   3  -4   6  111.10    8.68
  -3   4  -6  104.60    5.94
  -3  -4  -6  120.00    6.06
  -3  -4  -6  110.53    9.12
  -3   4  -6  115.38    9.15
  -3   4  -6  120.07    5.92
  -3  -4  -6  127.56    6.16
  -3   4  -6  121.32    6.00
  -3   4  -6  111.36    6.11
   3  -4   6  121.04    5.79
  -3  -4  -6  125.58    6.10
  -3   4  -7    1.85    1.01
  -3   4  -7    1.44    1.01
  -3   4  -7    2.20    0.94
  -3  -4  -7    0.42    0.84
   3  -4   7    2.63    0.72
   3  -4   7    2.59    1.75
  -3  -4  -7    0.73    1.53
  -3   4  -7    4.22    2.08
  -3   4  -7    3.02    0.99
  -3   4  -8    8.79    1.32
  -3  -4  -8    9.03    1.34
  -3   4  -8    9.49    1.35
  -3   4  -8    8.37    1.13
   3  -4   8    7.54    0.93
  -3   4  -8    8.96    1.51
  -3  -4  -8   11.42    1.52
  -3   4  -9    2.49    0.92
  -3   4  -9    1.14    0.97
  -3  -4  -9    2.08    0.92
  -3   4  -9    1.22    0.73
  -3  -4  -9    1.23    0.80
   3  -4   9    1.54    0.78
   3   4   9    1.38    0.87
  -3   4 -10    1.71    0.75
   3   4  10    1.20    0.62
  -3  -4 -10    0.17    0.63
  -3   4 -10    1.89    0.61
   3   5 -10    9.93    1.08
   3  -5 -10   11.95    1.07
  -3  -5  10    9.98    0.79
  -3  -5   9   17.87    1.31
   3   5  -9   17.67    1.44
   3  -5  -9   18.67    1.67
  -3   5   9   16.73    1.44
   3   5  -9   17.16    1.64
  -3  -5   9   17.78    1.34
  -3   5   8  247.59   11.62
  -3  -5   8  244.20   11.33
  -3   5   8  265.93   11.52
   3  -5  -8  257.32   11.93
   3   5  -8  251.45   11.98
   3  -5  -7    5.29    0.87
   3   5  -7   10.71    1.57
  -3   5   7   13.05    3.17
  -3  -5   7    8.53    2.65
  -3  -5   7    6.02    0.99
   3  -5  -7    8.16    1.22
  -3  -5   7    7.88    1.13
  -3   5   7    8.16    1.17
  -3   5   7    6.46    1.02
  -3   5   6   82.48    7.65
  -3   5   6   65.89    6.75
  -3  -5   6  107.55    8.13
  -3  -5   6   81.21    4.31
  -3  -5   6   86.91    4.36
   3  -5  -6   83.91    4.69
   3  -5  -6   83.37    4.50
  -3   5   6   86.83    4.41
  -3   5   6   86.92    4.39
   3  -5  -6   81.53    4.30
   3   5  -6   71.50    7.36
   3  -5  -6   73.62    7.42
   3  -5  -5   46.45    2.76
  -3  -5   5   45.71    2.67
  -3   5   5   46.93    5.17
   3  -5  -5   56.01    3.13
   3  -5  -5   50.04    3.81
  -3  -5   5   51.81    2.84
  -3  -5   5   47.44    2.71
   3  -5  -5   52.88    2.95
  -3   5   5   49.05    2.80
   3  -5  -5   45.69    5.21
   3   5  -5   45.03    5.11
  -3  -5   5   52.14    5.23
  -3   5   5   51.84    5.08
  -3  -5   5   53.53    2.85
   3  -5  -4  193.33   10.31
   3  -5  -4  185.44    8.95
   3  -5  -4  193.65    9.00
   3  -5  -4  189.81   11.50
   3   5  -4  190.84   11.38
  -3  -5   4  199.88    8.80
  -3  -5   4  190.92   11.17
  -3   5   4  176.61   10.84
   3  -5  -3  281.73   12.74
   3  -5  -3  256.27   12.42
   3  -5  -3  215.21   12.61
  -3  -5   3  252.14   12.67
  -3   5   3  239.00   12.47
   3   5  -3  207.79   12.47
  -3  -5   2   11.49    1.75
  -3   5   2   12.20    1.68
  -3   5   2   11.21    2.37
   3  -5  -2    8.39    1.58
   3   5  -2   12.86    1.77
   3  -5  -2   11.35    1.82
  -3  -5   1    1.03    0.63
  -3   5   1    1.16    1.51
   3  -5  -1    0.77    0.72
   3   5  -1   -0.21    0.80
   3  -5  -1    1.14    1.09
  -3   5   0    1.80    1.54
   3   5   0    0.82    0.63
  -3   5   0    0.76    1.46
   3  -5   0    1.48    1.16
  -3   5  -1  861.84   37.90
   3   5   1  862.62   36.24
  -3  -5  -1  768.39   35.47
  -3   5  -2   -0.23    0.84
  -3  -5  -2    0.21    0.81
   3  -5   2    0.75    0.70
   3   5   2    0.20    0.65
   3  -5   2    0.99    0.97
   3  -5   3   11.14    1.77
   3   5   3    9.44    1.70
   3  -5   3    7.56    1.37
   3  -5   3    7.68    1.77
  -3  -5  -3    8.23    1.70
  -3   5  -3    7.62    1.70
   3  -5   3    5.93    1.53
   3  -5   4  158.78    9.70
   3   5   4  180.71   10.07
   3  -5   4  155.47    9.58
  -3  -5  -4  167.51    7.86
  -3  -5  -4  167.42    9.99
  -3   5  -4  173.02   10.11
  -3   5  -4  165.63    7.93
   3  -5   4  179.69    9.97
  -3  -5  -4  163.62    7.75
  -3  -5  -5   50.93    3.09
  -3   5  -5   54.28    3.16
  -3   5  -5   52.59    3.02
  -3   5  -5   52.22    3.19
  -3   5  -5   46.24    3.08
   3  -5   5   44.64    4.73
  -3  -5  -5   50.01    2.99
  -3  -5  -5   56.64    3.19
   3  -5   5   42.21    4.20
  -3  -5  -5   46.62    4.99
  -3   5  -5   48.33    5.01
   3  -5   5   56.49    2.99
   3  -5   6  328.85   19.97
  -3  -5  -6  374.72   17.24
  -3   5  -6  389.01   17.21
  -3  -5  -6  377.27   17.05
  -3   5  -6  391.58   17.09
  -3  -5  -6  381.24   17.21
   3  -5   6  379.54   16.95
  -3   5  -6  374.41   17.26
  -3  -5  -6  370.41   20.69
  -3   5  -6  394.87   17.36
  -3   5  -7  150.20    7.36
   3  -5   7  147.14    6.93
  -3  -5  -7  154.40    7.37
  -3   5  -7  143.68    7.17
  -3  -5  -7  136.29    7.05
  -3   5  -7  139.79    7.07
  -3   5  -8    8.68    1.20
  -3   5  -8   11.25    1.51
   3   5   8   10.54    1.32
  -3   5  -8    8.95    1.24
   3  -5   8    9.89    1.05
   3   5   9   81.05    4.08
  -3   5  -9   84.49    4.33
  -3   5  -9   81.38    4.25
  -3   5  -9   72.27    3.98
  -3   5 -10   40.75    2.36
  -3  -5 -10   43.34    2.43
   3  -6 -10    1.77    0.50
  -3  -6  10    1.75    0.34
   3   6 -10    2.21    0.57
   3   6 -10    2.05    0.49
  -3  -6   9   12.60    1.11
   3   6  -9   13.76    1.35
  -3  -6   9   15.05    1.06
   3   6  -9   13.66    1.36
  -3  -6   8   58.00    3.10
  -3   6   8   59.87    3.16
  -3  -6   8   54.70    3.05
   3   6  -8   58.30    3.52
  -3   6   7  272.38   17.01
  -3   6   7  279.51   12.30
   3   6  -7  261.29   12.61
  -3  -6   7  265.88   12.13
   3  -6  -7  275.25   12.66
   3  -6  -7  271.17   12.24
  -3  -6   7  265.12   12.21
  -3   6   6    1.47    0.77
  -3   6   6    0.64    0.68
  -3  -6   6    1.22    0.70
  -3  -6   6    1.13    0.64
  -3   6   6    2.17    1.75
   3  -6  -6    0.56    0.85
   3  -6  -6    1.42    0.82
   3   6  -6    2.00    0.96
   3  -6  -6    1.13    0.66
  -3  -6   5   45.69    2.59
   3  -6  -5   44.85    3.86
   3  -6  -5   46.44    2.95
  -3  -6   5   47.36    2.71
  -3  -6   5   44.26    2.57
  -3  -6   5   42.62    2.52
  -3   6   5   44.22    2.68
   3  -6  -5   42.46    2.70
  -3  -6   4  150.23    7.04
   3  -6  -4  159.11    8.90
  -3   6   4  137.70   10.16
  -3  -6   4  153.68    6.97
  -3  -6   4  140.60    6.92
   3  -6  -4  144.72    6.94
  -3   6   4  154.42    6.94
  -3  -6   4  149.25    6.90
  -3  -6   3    9.94    0.93
   3  -6  -3   11.02    0.99
   3  -6  -3   10.38    1.91
   3  -6  -3   11.51    1.96
   3  -6  -3   10.90    1.24
  -3   6   3   10.56    0.98
  -3   6   3   10.56    2.63
   3  -6  -2  182.19    9.66
   3  -6  -2  146.28    9.34
  -3   6   2  165.40   10.61
   3  -6  -1   72.02    5.27
  -3   6   1   60.95    5.51
   3   6  -1   64.06    4.65
   3  -6   0  110.36    7.04
   3  -6   0  109.78    7.35
  -3   6   0  120.20    8.07
  -3   6   0  118.72    8.13
   3  -6   1   11.35    1.92
   3  -6   1    7.23    1.91
  -3   6  -1    9.70    2.24
   3   6   1   10.04    1.66
   3  -6   2  167.28    9.46
   3  -6   2  162.16   10.03
   3   6   2  180.82    9.83
  -3   6  -3  376.52   17.11
  -3  -6  -3  379.83   16.79
  -3   6  -3  382.35   17.12
  -3  -6  -3  398.29   17.02
  -3  -6  -3  386.58   16.92
   3  -6   3  388.64   18.64
   3  -6   3  380.82   19.66
   3   6   3  405.13   19.68
  -3  -6  -4   11.98    1.26
  -3  -6  -4   16.14    1.47
   3  -6   4    9.81    2.08
  -3   6  -4   13.96    1.49
   3  -6   4   13.88    1.27
  -3   6  -4   11.70    1.27
  -3  -6  -4   13.34    1.27
  -3  -6  -4   13.78    1.20
  -3   6  -4   15.01    1.33
  -3   6  -4   13.64    1.49
   3  -6   5  258.24   11.71
  -3   6  -5  260.91   11.98
  -3   6  -5  265.13   12.22
   3  -6   5  234.58   14.09
  -3   6  -5  262.55   12.08
   3  -6   5  264.76   11.95
  -3  -6  -5  270.43   12.13
   3  -6   6   36.66    2.42
  -3  -6  -6   35.04    2.55
  -3   6  -6   37.63    2.64
  -3   6  -6   35.78    2.65
  -3   6  -6   39.22    2.46
  -3   6  -6   35.69    2.56
  -3  -6  -6   34.94    2.47
  -3  -6  -7   83.33    4.69
  -3   6  -7   81.37    4.68
  -3   6  -7   84.12    4.66
   3  -6   7   89.24    4.46
  -3   6  -7   84.69    4.79
  -3   6  -8    0.12    0.90
  -3   6  -8    0.11    0.77
  -3  -6  -8   -0.37    0.79
   3  -6   8   -0.89    0.62
  -3   6  -8   -1.07    0.83
  -3   6  -9   11.40    1.20
   3  -6   9   11.48    0.90
  -3   6 -10    2.25    0.48
  -3  -6 -10    0.81    0.48
   3   7  -9    1.13    0.62
  -3  -7   9    1.61    0.40
   3   7  -9    1.82    0.59
   3  -7  -9    1.71    0.64
  -3  -7   9    0.76    0.47
  -3  -7   8   10.82    0.96
   3   7  -8    9.95    1.27
  -3  -7   8   11.65    1.05
  -3   7   8   10.34    1.01
   3   7  -8    9.80    1.22
   3  -7  -8   11.22    1.27
  -3  -7   7  157.59    7.11
  -3   7   7  145.55    7.07
  -3  -7   7  141.23    6.92
   3  -7  -7  158.02    7.43
   3  -7  -7  147.05    7.07
   3   7  -7  143.31    7.26
  -3  -7   6  116.15    5.85
  -3  -7   6  122.81    6.04
  -3   7   6  121.37    6.04
  -3   7   6  126.58    6.07
   3  -7  -6  127.94    6.32
   3  -7  -6  115.97    6.06
   3  -7  -6  122.80    6.06
  -3  -7   6  125.97    5.87
   3   7  -6  115.93    6.16
  -3  -7   5   22.77    1.64
  -3   7   5   24.73    4.27
   3   7  -5   17.04    1.71
  -3  -7   5   21.47    1.70
  -3  -7   5   20.98    1.60
  -3  -7   5   23.98    1.59
   3  -7  -5   19.17    1.78
   3  -7  -5   19.83    1.71
   3  -7  -5   24.01    1.79
  -3  -7   4    1.05    0.61
   3  -7  -4    1.88    1.07
   3  -7  -4    1.14    0.78
  -3  -7   4    2.50    0.67
  -3  -7   4    0.76    0.50
   3  -7  -4    0.89    0.58
  -3   7   4    2.07    0.63
  -3   7   4    0.67    1.41
  -3   7   3   47.76    2.73
  -3  -7   3   52.64    2.66
  -3   7   3   47.51    2.74
  -3   7   3   50.47    2.74
  -3   7   3   44.77    5.29
  -3  -7   3   45.97    2.71
   3  -7  -3   46.22    4.36
  -3  -7   3   48.68    2.77
   3  -7  -3   50.21    3.00
   3  -7  -3   50.06    2.77
  -3   7   3   48.97    5.38
  -3  -7   3   46.79    2.70
  -3   7   2    5.19    0.78
  -3   7   2    4.97    0.79
  -3  -7   2    5.37    0.68
  -3   7   2    5.83    2.19
   3  -7  -2    5.23    0.79
   3  -7  -2    6.13    1.75
   3  -7  -2    5.52    0.94
   3  -7  -2    6.64    1.75
   3  -7  -1   56.07    4.88
   3  -7  -1   48.41    2.81
  -3   7   1   41.65    5.07
   3   7  -1   45.88    4.14
  -3   7   1   47.36    5.11
   3  -7   0   19.88    2.67
   3  -7   0   16.00    2.63
  -3  -7   0   20.14    1.26
  -3   7   0   18.03    1.36
  -3   7   0   16.29    3.17
   3   7   0   17.48    2.61
  -3  -7  -1   57.42    2.92
   3  -7   1   59.10    5.26
   3  -7   1   68.16    5.03
  -3  -7  -2    1.49    0.45
   3   7   2    1.14    1.08
  -3  -7  -2    1.39    0.52
   3  -7   2    1.42    1.34
   3  -7   2    2.07    1.15
  -3   7  -2    0.49    0.69
  -3   7  -3   58.51    3.36
   3  -7   3   57.96    3.12
  -3  -7  -3   61.88    3.32
   3  -7   3   58.64    4.67
   3  -7   3   53.98    5.29
  -3  -7  -3   59.05    3.01
  -3   7  -3   59.58    3.34
   3   7   3   47.15    4.92
  -3  -7  -3   57.48    3.13
  -3  -7  -3   55.44    3.18
   3  -7   3   57.07    3.20
  -3   7  -3   54.72    3.20
   3   7   4   87.88    7.17
   3  -7   4   89.56    4.43
  -3   7  -4   85.70    4.55
  -3   7  -4   86.64    4.69
  -3  -7  -4   89.02    4.61
  -3  -7  -4   87.34    4.50
  -3  -7  -4   86.26    4.53
  -3   7  -4   86.86    4.73
   3  -7   4   86.24    6.86
  -3   7  -5    5.97    1.24
  -3   7  -5    9.04    1.19
   3  -7   5   10.03    1.00
   3  -7   5    9.57    1.19
  -3   7  -5    7.16    1.29
   3  -7   5    8.14    1.96
   3   7   5    8.75    2.53
  -3   7  -5    6.40    1.02
  -3  -7  -5    8.24    1.15
   3  -7   6    1.62    0.81
  -3   7  -6    1.28    0.73
  -3  -7  -6    1.01    0.81
  -3   7  -6    0.71    0.76
  -3  -7  -6    0.87    0.83
   3   7   6    1.37    1.55
  -3   7  -6   -0.14    0.98
  -3   7  -7  124.78    6.20
  -3   7  -7  115.91    5.98
  -3  -7  -7  116.78    6.06
   3  -7   7  122.01    5.89
  -3   7  -7  118.38    6.11
  -3   7  -8   32.31    2.17
  -3   7  -8   28.78    1.95
  -3  -7  -8   27.10    2.00
   3  -7   8   27.23    1.82
  -3   7  -8   30.27    2.04
  -3   7  -9   37.29    2.05
  -3  -7  -9   36.01    1.84
   3  -7   9   36.87    1.86
  -3  -8   9    9.82    0.76
   3   8  -9   11.47    0.89
   3   8  -8    4.02    0.65
  -3   8   8    3.64    0.59
  -3  -8   8    3.83    0.56
   3   8  -8    4.72    0.86
   3  -8  -8    4.81    0.82
   3   8  -8    4.22    0.87
  -3  -8   8    4.86    0.67
  -3   8   7   29.90    1.93
  -3  -8   7   31.91    1.80
   3   8  -7   24.69    1.89
   3   8  -7   26.09    2.02
   3  -8  -7   29.05    1.92
   3  -8  -7   29.45    2.09
  -3  -8   7   30.98    1.95
  -3  -8   6   46.73    2.68
  -3   8   6   49.83    2.89
  -3   8   6   47.19    2.88
  -3  -8   6   51.75    2.93
   3  -8  -6   51.76    2.98
   3  -8  -6   49.07    2.88
   3  -8  -6   48.28    3.02
  -3  -8   5   33.31    2.19
  -3  -8   5   35.39    2.22
   3  -8  -5   34.52    2.28
   3  -8  -5   32.31    2.35
  -3  -8   5   34.73    2.12
   3  -8  -5   39.34    2.45
  -3   8   4   64.19    7.12
  -3  -8   4   86.48    4.35
  -3   8   4   74.08    7.81
  -3  -8   4   79.69    4.37
   3  -8  -4   81.27    6.34
   3  -8  -4   83.42    4.61
  -3  -8   4   87.40    4.21
  -3   8   4   83.63    4.28
  -3  -8   4   83.44    4.31
   3  -8  -4   88.15    4.38
   3  -8  -4   81.49    4.43
   3  -8  -4   84.32    4.38
  -3   8   3   11.26    2.90
  -3  -8   3    6.72    0.97
   3  -8  -3    5.56    1.04
   3  -8  -3    6.14    1.71
  -3   8   3    9.05    1.07
  -3  -8   3    8.66    0.99
   3  -8  -3    7.71    0.99
  -3  -8   3    7.55    1.04
  -3   8   3    8.18    0.99
  -3   8   3    6.85    0.95
  -3  -8   3    8.00    0.88
  -3   8   2  145.13   10.71
  -3   8   2  135.78   10.61
   3  -8  -2  152.58    7.32
  -3  -8   2  150.76    7.09
   3  -8  -2  149.35    7.00
   3  -8  -2  154.54    9.66
   3  -8  -2  164.22    7.15
  -3  -8   2  153.59    7.09
  -3   8   2  143.49    7.07
  -3   8   2  146.32    7.08
  -3  -8   2  144.04    7.04
   3  -8  -1   70.04    3.73
  -3  -8   1   67.76    3.51
   3  -8  -1   72.41    3.56
   3  -8  -1   73.70    6.12
  -3   8   1   64.72    3.47
  -3   8   1   62.07    6.36
  -3   8   1   57.37    6.26
   3  -8  -1   64.38    3.49
  -3   8   1   60.02    3.67
  -3  -8   1   67.95    3.52
  -3  -8   1   68.97    3.46
  -3   8   0   75.82    4.10
  -3   8   0   69.19    3.89
   3  -8   0   78.53    3.96
  -3  -8   0   76.98    3.85
  -3  -8   0   76.75    3.94
   3   8   0   66.24    5.90
  -3   8   0   63.83    6.60
  -3   8   0   69.90    6.69
   3  -8   0   76.03    3.90
  -3  -8   0   80.00    3.80
   3  -8   0   71.92    6.03
   3  -8   0   84.02    6.71
   3  -8   0   83.26    4.11
  -3   8  -1  139.23    6.92
   3  -8   1  139.23    6.83
  -3  -8  -1  136.13    6.59
   3  -8   1  145.03    6.77
  -3  -8  -1  150.32    6.81
  -3   8  -1  134.64   10.06
  -3  -8  -1  148.45    6.64
   3  -8   1  145.20    9.83
   3  -8   1  161.32    9.46
  -3  -8  -2  446.77   20.16
   3  -8   2  462.40   20.22
  -3   8  -2  467.50   20.33
  -3  -8  -2  468.95   20.03
   3  -8   2  473.42   20.25
  -3  -8  -2  458.72   20.19
  -3   8  -2  441.08   20.29
   3  -8   2  463.15   22.70
   3  -8   2  446.22   23.71
   3  -8   3   14.40    1.39
   3  -8   3   14.09    1.31
  -3   8  -3   14.89    1.37
  -3  -8  -3   13.92    1.29
  -3  -8  -3   14.04    1.38
   3  -8   3   15.26    2.86
   3  -8   3   12.15    2.15
  -3  -8  -3   15.29    1.19
  -3   8  -3   13.25    1.49
  -3   8  -4    1.96    0.68
  -3   8  -4    3.13    1.04
   3   8   4    5.73    2.08
   3  -8   4    5.49    0.85
   3  -8   4    5.76    1.80
  -3   8  -4    3.48    1.02
   3  -8   4    3.12    0.85
  -3  -8  -4    3.92    0.92
  -3  -8  -4    3.31    0.78
  -3  -8  -5   56.85    3.40
   3  -8   5   61.29    3.19
   3  -8   5   59.30    3.36
  -3   8  -5   60.87    3.52
   3   8   5   48.61    5.67
  -3   8  -5   57.79    3.26
  -3   8  -5   55.61    3.52
  -3  -8  -5   53.07    3.24
   3  -8   6    6.29    1.06
  -3   8  -6    6.47    1.16
   3  -8   6    6.40    0.81
  -3  -8  -6    6.52    1.00
  -3   8  -6    8.15    1.39
  -3   8  -6    5.34    0.90
  -3   8  -7   10.56    1.10
   3  -8   7   10.20    1.12
  -3   8  -7   11.39    1.16
   3  -8   8   18.16    1.25
  -3  -8  -8   16.97    1.14
  -3   8  -8   17.22    1.42
   3  -8   9   11.44    0.71
  -3  -8  -9   17.42    1.08
   3   9  -8    9.49    0.82
  -3  -9   8   11.01    0.91
   3   9  -8    9.82    0.99
  -3   9   7    0.07    0.50
   3   9  -7    0.07    0.57
  -3  -9   7    0.35    0.58
   3  -9  -7    0.66    0.49
   3  -9  -6   36.69    2.28
  -3   9   6   34.70    2.22
  -3   9   6   35.59    2.17
  -3  -9   6   35.52    2.23
   3   9  -6   30.48    2.15
  -3  -9   6   35.19    1.98
  -3   9   5   86.59    4.45
  -3  -9   5   80.66    4.11
  -3  -9   5   82.44    4.26
   3  -9  -5   87.04    4.50
   3  -9  -4    1.09    0.59
  -3   9   4    0.35    0.58
  -3  -9   4    0.28    0.61
  -3   9   4    1.53    1.85
  -3  -9   4    0.48    0.63
   3  -9  -4    1.94    0.86
  -3  -9   4    0.61    0.68
  -3   9   4   -0.73    1.65
   3  -9  -4    0.60    0.58
   3  -9  -3   90.10    4.58
  -3  -9   3   90.95    4.55
   3  -9  -3   86.24    6.87
   3  -9  -3   89.72    4.74
  -3   9   3   83.88    4.42
  -3  -9   3   90.17    4.53
  -3   9   3   79.16    7.91
  -3   9   3   84.68    4.49
  -3   9   2   -0.71    1.92
  -3   9   2   -0.72    2.04
  -3  -9   2    0.85    0.64
   3  -9  -2    0.58    0.51
   3  -9  -2    1.46    1.45
   3  -9  -2    0.24    0.71
  -3   9   2    0.67    0.67
  -3  -9   2    0.28    0.63
  -3  -9   2   -0.09    0.58
  -3   9   2    0.72    0.69
  -3  -9   1   64.30    3.37
  -3   9   1   58.43    3.50
   3  -9  -1   61.22    3.29
  -3   9   1   64.21    6.69
  -3   9   1   48.60    5.97
   3  -9  -1   67.13    3.39
  -3  -9   1   61.44    3.32
  -3  -9   1   61.31    3.24
   3  -9  -1   64.97    3.53
  -3   9   1   59.44    3.40
  -3   9   1   62.14    3.39
  -3   9   1   56.67    3.36
  -3  -9   1   59.89    3.17
  -3   9   0   10.67    2.77
   3  -9   0   10.77    1.12
  -3  -9   0    8.91    1.00
  -3  -9   0   12.56    1.16
  -3   9   0    9.50    1.16
  -3   9   0    9.60    1.10
   3  -9   0    9.59    2.21
   3  -9   0    9.78    1.14
   3  -9   0   12.81    2.85
  -3  -9   0    9.36    0.92
  -3   9  -1   36.03    2.38
  -3  -9  -1   37.68    2.14
  -3   9  -1   36.75    2.38
  -3  -9  -1   36.52    2.15
   3  -9   1   37.40    2.37
   3  -9   1   40.38    4.80
   3  -9   1   31.95    3.95
  -3  -9  -1   40.01    2.34
   3  -9   1   34.62    2.24
  -3  -9  -1   38.50    2.35
   3   9   1   35.36    4.40
   3  -9   2   12.98    1.26
  -3  -9  -2   13.78    1.23
   3  -9   2    9.56    1.20
  -3  -9  -2   12.21    1.05
  -3   9  -2   14.47    1.38
   3  -9   2   10.89    2.26
  -3  -9  -2   11.94    1.16
  -3  -9  -2   11.63    1.23
  -3   9  -2   10.39    1.21
   3  -9   3  342.08   18.90
   3  -9   3  346.78   15.35
  -3  -9  -3  347.93   15.29
  -3   9  -3  341.23   15.47
   3  -9   3  342.11   15.30
  -3  -9  -3  338.42   15.41
  -3  -9  -3  333.71   15.32
  -3   9  -3  344.80   15.32
   3  -9   4   24.61    1.73
  -3  -9  -4   23.25    1.85
  -3   9  -4   22.60    1.72
   3  -9   4   24.29    1.62
   3  -9   4   26.85    1.87
  -3  -9  -4   21.01    1.65
  -3   9  -4   24.75    2.00
   3  -9   5    1.34    0.61
  -3  -9  -5    1.12    0.59
  -3   9  -5    0.87    0.99
  -3  -9  -5    0.69    0.74
  -3   9  -5    1.55    0.61
   3  -9   6   41.79    2.25
  -3   9  -6   40.33    2.64
  -3  -9  -6   38.84    2.30
   3  -9   6   40.56    2.47
  -3  -9  -7    1.26    0.44
   3  -9   7    2.05    0.62
  -3   9  -7    0.98    0.73
  -3   9  -7    2.03    0.63
   3  -9   8   26.31    1.39
  -3  -9  -8   21.69    1.19
  -3 -10   8   35.46    1.77
  -3  10   7    1.98    0.43
  -3 -10   7    1.85    0.51
  -3  10   7    2.22    0.47
   3  10  -7    2.39    0.68
  -3  10   6   -0.16    0.56
  -3  10   6   -0.52    0.52
  -3  10   6    0.06    0.45
   3 -10  -6    0.08    0.54
  -3  10   5   16.07    1.47
   3 -10  -5   17.31    1.48
  -3 -10   5   19.67    1.45
  -3 -10   5   18.99    1.36
  -3  10   5   13.82    1.41
  -3  10   4    6.59    0.85
  -3 -10   4    7.53    0.96
  -3 -10   4    6.69    0.97
   3 -10  -4    7.92    0.99
  -3  10   4    8.39    1.10
  -3 -10   4    7.97    1.02
  -3  10   3   39.14    2.57
  -3 -10   3   44.45    2.53
   3 -10  -3   43.28    2.55
   3 -10  -3   40.85    2.61
  -3 -10   3   41.69    2.48
  -3 -10   3   37.72    2.22
  -3  10   3   37.48    2.43
  -3  10   2    5.84    1.00
  -3  10   2    4.82    0.94
  -3  10   2    4.35    2.08
  -3  10   2    5.02    2.23
   3 -10  -2    7.50    0.89
  -3 -10   2    6.80    0.96
   3 -10  -2    4.97    1.97
   3 -10  -2    6.25    1.02
  -3 -10   2    5.38    0.85
  -3 -10   2    7.84    0.99
  -3 -10   2    7.26    0.79
   3 -10  -2    6.76    1.01
  -3  10   2    7.49    1.01
  -3  10   1   32.84    2.25
  -3 -10   1   36.19    2.25
  -3  10   1   32.63    2.28
  -3  10   1   28.82    4.76
  -3  10   1   31.84    4.63
  -3 -10   1   34.27    2.18
   3 -10  -1   38.80    2.25
  -3 -10   1   33.01    2.04
   3 -10  -1   35.32    2.29
  -3 -10   1   37.59    2.05
  -3  10   1   33.40    2.25
  -3  10   0    4.64    2.13
   3 -10   0    3.48    0.86
  -3 -10   0    3.48    0.76
   3 -10   0    5.51    1.92
  -3 -10   0    4.61    0.80
  -3  10   0    4.67    0.86
  -3  10   0    4.26    0.84
  -3  10   0    5.84    1.06
  -3 -10   0    4.26    0.66
  -3  10   0    3.56    0.83
  -3 -10  -1  146.55    7.16
   3 -10   1  172.42    7.51
   3 -10   1  151.48   10.01
  -3 -10  -1  162.20    7.19
  -3  10  -1  152.35    7.43
  -3 -10  -1  158.15    7.41
  -3 -10  -1  151.07    7.38
  -3 -10  -1  160.51    7.35
  -3 -10  -1  155.68    7.40
   3 -10   1  150.26    7.23
  -3 -10  -2   28.26    1.92
   3 -10   2   29.04    1.91
  -3  10  -2   26.10    1.91
  -3  10  -2   25.76    1.96
  -3 -10  -2   27.16    1.68
  -3 -10  -2   25.96    1.87
  -3 -10  -2   26.35    1.91
   3 -10   2   24.01    1.89
  -3 -10  -2   29.91    1.80
  -3  10  -3  154.27    7.47
  -3  10  -3  158.03    7.52
  -3 -10  -3  162.06    7.51
  -3 -10  -3  157.62    7.45
   3 -10   3  157.43    7.41
   3 -10   3  155.50    7.39
  -3 -10  -3  147.08    7.32
   3 -10   4    4.51    0.86
  -3 -10  -4    5.09    0.78
  -3  10  -4    4.02    0.98
  -3  10  -4    2.49    0.91
  -3 -10  -4    3.08    0.84
   3 -10   4    3.40    0.76
   3 -10   4    3.48    0.65
  -3  10  -5   16.59    1.53
   3 -10   5   17.04    1.30
  -3 -10  -5   14.36    1.43
  -3 -10  -5   17.61    1.31
   3 -10   5   17.84    1.41
  -3  10  -5   15.82    1.48
  -3  10  -6   36.89    2.28
   3 -10   6   35.14    1.94
  -3 -10  -6   36.39    2.00
  -3  10  -6   36.49    2.10
  -3  10  -7    0.06    0.51
  -3 -10  -7    0.07    0.26
   3 -10   7    0.20    0.43
  -3  10  -7    0.60    0.43
   3 -10   8    0.62    0.22
  -3 -11   7   29.62    1.56
   3  11  -7   31.38    1.60
   3  11  -6    0.73    0.53
  -3  11   6    0.87    0.39
  -3 -11   6    0.72    0.47
  -3 -11   6    0.73    0.42
   3 -11  -6    0.95    0.45
  -3 -11   5   -0.11    0.42
  -3 -11   5    0.21    0.27
  -3 -11   5   -0.25    0.51
  -3  11   5   -0.22    0.52
  -3  11   5   -0.24    0.42
   3 -11  -5   -0.08    0.55
   3  11  -5    0.08    0.59
   3 -11  -4    1.49    0.59
  -3 -11   4    1.33    0.40
  -3 -11   4    2.11    0.61
  -3 -11   4    1.86    0.60
   3 -11  -3   15.10    1.34
  -3 -11   3   16.29    1.11
  -3  11   3   16.20    1.30
  -3 -11   3   18.02    1.31
  -3 -11   3   16.63    1.36
  -3 -11   2   30.25    1.79
   3 -11  -2   33.42    2.12
  -3  11   2   34.81    2.14
  -3  11   2   32.43    1.99
  -3 -11   2   30.89    2.02
  -3  11   1  107.38    5.70
  -3 -11   1  119.45    5.79
  -3  11   1  118.11    5.77
  -3 -11   1  119.06    5.51
  -3 -11   1  126.02    5.76
   3 -11  -1  125.42    5.75
  -3  11   0    2.25    0.85
  -3 -11   0    2.59    0.68
  -3  11   0    2.42    0.79
  -3  11   0    2.47    0.66
  -3 -11   0    2.27    0.50
  -3 -11   0    2.35    0.70
  -3 -11   0    3.73    0.68
   3 -11   0    4.13    0.82
  -3  11  -1   -0.10    0.73
  -3 -11  -1    0.72    0.56
  -3  11  -1    1.62    0.61
   3 -11   1    0.73    0.66
  -3  11  -1    1.75    0.70
  -3 -11  -1    1.51    0.42
  -3 -11  -1    1.16    0.61
  -3 -11  -2   42.92    2.25
  -3 -11  -2   37.78    2.36
  -3 -11  -2   34.54    2.31
  -3  11  -2   39.42    2.43
  -3 -11  -2   39.59    2.34
   3 -11   3  230.72   10.94
  -3 -11  -3  249.08   11.00
  -3  11  -3  245.91   11.12
   3 -11   3  249.99   11.07
   3 -11   3  257.19   10.97
  -3  11  -3  241.55   11.00
  -3 -11  -3  241.46   11.10
  -3 -11  -3  240.01   11.06
   3 -11   4   52.43    2.70
  -3 -11  -4   51.71    2.64
  -3  11  -4   45.97    2.73
   3 -11   4   49.17    2.66
   3 -11   4   47.67    2.50
  -3 -11  -4   47.13    2.74
  -3  11  -4   44.73    2.67
  -3  11  -5   -0.21    0.61
  -3  11  -5   -0.28    0.57
   3 -11   5   -0.32    0.50
  -3 -11  -5   -0.27    0.40
   3 -11   5   -0.61    0.45
  -3  11  -5   -0.14    0.57
   3 -11   6    0.53    0.44
  -3  11  -6    0.22    0.45
   3 -11   7    2.85    0.36
  -3  12   5   51.97    2.43
   3 -12  -5   52.53    2.50
  -3 -12   4    3.00    0.55
   3  12  -4    2.61    0.50
   3 -12  -4    3.06    0.67
  -3  12   4    3.06    0.62
  -3  12   3   17.30    1.20
  -3 -12   3   18.25    1.30
   3 -12  -3   20.21    1.48
   3 -12  -3   20.56    1.38
  -3  12   2    2.24    0.61
   3 -12  -2    1.43    0.60
  -3  12   1    4.97    0.72
  -3  12   1    5.42    0.83
  -3 -12   1    5.07    0.76
   3 -12  -1    5.14    0.83
   3 -12   0    0.97    0.56
  -3  12   0    1.19    0.59
  -3 -12   0    1.47    0.51
  -3  12   0    0.29    0.53
  -3 -12   0    0.21    0.50
  -3  12   0    1.67    0.69
  -3  12  -1    0.57    0.61
  -3 -12  -1    0.89    0.50
  -3  12  -1    0.74    0.51
  -3 -12  -1    0.50    0.46
   3 -12   1    1.01    0.60
  -3  12  -1    0.70    0.59
   3 -12   2   49.06    2.66
  -3  12  -2   52.20    2.70
  -3 -12  -2   48.10    2.69
  -3  12  -2   51.96    2.84
  -3  12  -2   50.87    2.78
   3 -12   3    0.41    0.36
  -3  12  -3    0.07    0.55
   3 -12   3    0.44    0.50
  -3  12  -3    0.52    0.57
  -3  12  -3    0.52    0.63
   3 -12   4   20.94    1.29
  -3  12  -4   19.91    1.34
   3 -12   4   19.32    1.12
   3 -12   5   -0.20    0.30
  -3  12  -5    0.39    0.38
  -3  12  -5   -0.04    0.36
  -3  12  -5    0.26    0.41
  -3  13   4   11.40    0.78
   3 -13  -4   13.88    0.86
  -3 -13   3   19.52    1.18
  -3  13   3   20.14    1.23
   3 -13  -2   61.02    2.86
   3 -13  -2   58.79    2.77
  -3  13   1    0.39    0.40
  -3 -13   1   -0.05    0.37
  -3 -13   0   16.62    1.02
   3 -13   0   15.92    1.07
  -3  13   0   11.20    0.90
  -3  13   0   12.83    0.92
   3 -13   0   13.96    1.02
  -3  13   0   14.57    1.06
   3 -13   1   16.38    1.08
   3 -13   1   16.81    1.14
  -3  13  -1   14.28    1.06
  -3  13  -1   17.82    1.18
  -3  13  -1   15.40    1.11
   3 -13   1   17.52    1.12
   3 -13   2   28.12    1.55
  -3  13  -2   28.94    1.66
   3 -13   2   31.28    1.62
  -3  13  -2   27.03    1.60
  -3  13  -2   27.80    1.63
   3 -13   3   44.11    2.09
  -3  13  -3   44.51    2.15
  -3  13  -3   38.38    1.99
   3 -13   3   40.27    1.97
  -3  13  -3   41.37    2.09
   3 -13   4    8.89    0.60
  -3  13  -4    8.91    0.63
  -3  13  -4    9.12    0.65
  -3  13  -4    7.37    0.59
  -3 -14   1   13.92    0.78
   3 -14  -1   14.93    0.80
   3 -14   0    0.10    0.19
   3 -14   1    3.08    0.31
   4   0 -11    0.26    0.49
  -4   0  11    0.37    0.53
  -4   0  10   46.89    2.90
  -4   0  10   45.24    2.44
  -4   0   9   -0.15    1.02
   4   0  -9   -0.30    0.61
   4   0  -9    0.14    0.98
  -4   0   9    0.18    0.59
  -4   0   8   25.46    2.16
   4   0  -8   18.99    4.69
   4   0  -8   19.79    1.77
  -4   0   8   18.95    3.88
  -4   0   8   18.96    4.25
   4   0  -7   -0.97    2.04
   4   0  -7    0.12    0.65
  -4   0   7   -0.17    0.54
  -4   0   7    0.92    1.04
  -4   0   7   -0.71    1.60
  -4   0   7    0.30    0.96
  -4   0   6  365.70   16.20
  -4   0   6  381.02   20.37
  -4   0   6  366.11   16.63
   4   0  -6  404.38   22.22
   4   0  -6  365.83   16.34
   4   0  -5    0.65    1.93
  -4   0   5   -0.47    1.40
  -4   0   4   53.50    3.07
   4   0  -4   54.63    5.28
  -4   0   3   -0.70    0.70
   4   0  -3    0.39    1.66
  -4   0   3   -0.55    1.22
  -4   0   3    0.70    1.44
  -4   0   2  890.52   38.97
  -4   0   2  938.66   39.62
  -4   0   2  948.29   41.07
  -4   0   1    0.93    0.70
  -4   0   1    0.48    1.24
  -4   0   0   94.26    5.67
  -4   0   0   78.91    5.27
  -4   0  -1   -0.25    1.29
  -4   0  -1   -0.37    0.73
  -4   0  -1    0.94    1.23
  -4   0  -2 3005.94  129.46
  -4   0  -3   -0.71    1.58
  -4   0  -3    0.13    0.60
  -4   0  -4  143.70    9.71
  -4   0  -4  160.21    8.72
  -4   0  -5   -0.57    1.90
   4   0   5   -0.55    1.75
  -4   0  -5   -0.68    1.05
  -4   0  -6    9.46    2.03
   4   0   6   10.86    3.04
  -4   0  -6    7.92    1.32
  -4   0  -6    9.76    1.31
  -4   0  -6    9.23    1.10
  -4   0  -6    9.33    1.19
  -4   0  -6    8.48    2.73
   4   0   7   -0.79    2.04
  -4   0  -7    1.41    1.34
  -4   0  -7    1.29    1.16
  -4   0  -7    0.21    0.69
  -4   0  -7   -0.98    0.99
  -4   0  -7   -0.63    0.78
  -4   0  -7    0.83    1.73
  -4   0  -8   92.17    4.80
  -4   0  -8   95.99    9.41
  -4   0  -8   94.60    5.19
  -4   0  -8   99.01    5.11
  -4   0  -8   95.61    5.43
  -4   0  -8   92.87    5.04
  -4   0  -9    3.47    0.90
  -4   0  -9    4.50    1.21
  -4   0  -9    5.34    1.59
   4   0  10   -0.11    0.86
  -4   0 -10    0.79    0.83
   4   0  11   -0.35    0.46
  -4   0 -11    0.40    0.47
  -4  -1  11    4.30    0.69
  -4   1  11    3.12    0.62
   4  -1 -11    3.26    0.67
   4   1 -11    3.99    0.69
  -4   1  10   48.34    2.68
  -4  -1  10   51.85    2.71
   4   1 -10   57.29    3.17
  -4   1  10   59.16    3.27
  -4  -1  10   56.62    3.18
   4  -1 -10   49.97    2.80
   4  -1  -9   -0.79    0.78
  -4  -1   9   -0.09    0.57
  -4   1   9   -0.15    0.95
  -4  -1   9    0.14    0.93
   4   1  -9    0.76    1.01
   4  -1  -9   -0.26    0.84
  -4   1   8   71.79    8.06
  -4  -1   8   75.79    8.16
   4  -1  -8   73.70    4.32
  -4  -1   8   84.48    4.20
  -4  -1   8   75.27    4.55
  -4   1   8   89.18    4.72
   4  -1  -8   83.05    4.59
   4  -1  -8   69.03    8.56
   4   1  -8   59.28    7.99
  -4   1   8   60.69    6.97
  -4  -1   8   61.11    7.25
  -4   1   7   95.67    8.71
  -4  -1   7  104.43    9.20
   4   1  -7  102.81    5.48
   4  -1  -7  119.71    5.83
   4  -1  -7  103.91   10.52
   4   1  -7  107.24   10.58
  -4   1   7  109.45    8.23
  -4  -1   7  114.54    5.95
  -4   1   7  117.35    5.99
   4   1  -6    7.37    2.83
  -4  -1   6   10.77    1.04
  -4   1   6    9.44    0.98
  -4   1   6   13.59    2.73
  -4  -1   6    8.15    2.77
  -4   1   6    9.03    1.02
  -4  -1   6   10.13    1.33
  -4   1   6   12.18    1.38
   4  -1  -6    9.04    1.11
   4   1  -5    5.84    2.48
  -4  -1   5    1.52    1.37
  -4   1   5    2.23    1.38
  -4  -1   4  743.96   34.06
  -4   1   4  692.14   33.28
   4   1  -4  714.06   34.76
  -4   1   4  741.65   33.07
  -4  -1   3   24.55    1.98
  -4  -1   3   23.21    1.92
  -4   1   3   25.70    2.58
  -4   1   3   28.54    3.28
   4   1  -3   23.28    3.27
  -4  -1   3   28.70    3.04
  -4   1   3   26.98    2.68
  -4   1   2 1405.02   59.44
  -4   1   2 1410.79   59.76
  -4   1   2 1429.42   60.80
  -4   1   2 1454.57   59.91
  -4  -1   2 1344.42   58.85
  -4  -1   2 1325.98   59.35
  -4   1   1    8.51    1.19
  -4  -1   1   11.02    1.80
  -4   1   1    9.58    1.84
  -4   1   1    9.39    1.45
  -4  -1   1   10.41    1.28
  -4   1   0 1351.72   55.85
  -4  -1   0 1346.94   56.36
  -4  -1   0 1213.04   56.99
  -4   1   0 1312.42   57.14
  -4  -1   0 1214.46   57.12
  -4   1   0 1265.44   57.29
  -4   1   0 1329.32   56.72
  -4   1  -1  336.23   16.19
  -4  -1  -1  321.89   16.13
  -4  -1  -1  349.18   15.42
  -4   1  -1  329.38   15.23
  -4   1  -1  343.81   16.43
  -4  -1  -2  267.72   12.85
  -4   1  -2  281.32   13.11
  -4   1  -2  285.53   14.18
  -4  -1  -3  959.81   41.63
  -4  -1  -3  947.99   42.23
  -4   1  -3  958.58   43.49
  -4   1  -4  160.64    7.84
  -4  -1  -4  173.34    9.11
  -4   1  -4  154.08    9.00
  -4   1  -4  167.95   10.35
  -4   1  -5    9.16    2.92
  -4  -1  -5    9.57    1.17
  -4   1  -5    8.44    1.14
  -4  -1  -5    9.81    1.14
  -4   1  -5    9.21    1.20
   4   1   5    6.12    2.36
  -4   1  -5   10.68    2.17
  -4  -1  -5    9.73    1.92
  -4   1  -6   85.97    4.55
  -4   1  -6   85.70    4.36
  -4  -1  -6   82.83    4.60
  -4   1  -6   82.47    4.70
  -4   1  -6   82.36    7.78
  -4   1  -6   92.75    4.63
  -4   1  -6   87.71    4.55
  -4  -1  -6   85.92    4.64
  -4   1  -6   86.51    4.82
  -4  -1  -6   89.67    4.86
  -4  -1  -6  101.87    6.76
   4   1   6   88.42    7.93
  -4   1  -6   87.90    6.55
   4  -1   6   81.35    7.78
  -4   1  -7    0.59    0.73
  -4   1  -7    2.22    1.09
  -4  -1  -7    0.79    0.89
   4  -1   7    6.23    2.67
   4   1   7    1.60    2.17
  -4   1  -7    1.95    1.32
  -4  -1  -7    1.61    0.70
  -4   1  -7    0.83    0.78
  -4  -1  -7    0.82    1.86
  -4   1  -7   -0.82    1.98
  -4   1  -7    1.51    0.76
  -4  -1  -7    0.94    0.84
  -4  -1  -7    1.28    1.14
  -4   1  -7    1.28    0.99
  -4   1  -8  132.72    6.32
  -4  -1  -8  119.04    6.35
  -4   1  -8  125.08    6.59
  -4   1  -8  129.58    6.30
  -4   1  -8  125.91    8.85
  -4  -1  -8  123.70    6.69
  -4   1  -8  128.13    6.74
  -4  -1  -8  121.00    6.42
  -4  -1  -8  111.77   10.51
  -4   1  -8  115.65   10.50
  -4   1  -9   12.03    1.52
  -4  -1  -9   10.64    1.29
  -4  -1  -9    8.23    1.52
  -4   1  -9    9.44    1.57
  -4  -1  -9   14.43    1.45
  -4   1 -10    3.71    0.96
  -4  -1 -10    7.40    1.16
   4   1  10    4.42    1.01
   4  -1  10    4.06    1.01
  -4   1 -10    4.32    0.92
  -4  -1 -10    5.69    0.81
   4   1  11    3.61    0.60
   4  -1  11    3.09    0.57
  -4  -1 -11    2.70    0.57
  -4   1 -11    3.21    0.58
  -4  -2  11    5.09    0.44
   4   2 -11    4.51    0.62
   4  -2 -11    6.03    0.67
   4   2 -11    5.94    0.64
  -4  -2  11    4.26    0.59
  -4   2  11    5.08    0.63
  -4  -2  10   88.40    4.54
  -4   2  10   90.13    4.60
   4   2 -10   91.73    4.63
  -4   2  10   86.08    4.15
   4  -2 -10   83.12    4.33
  -4  -2   9   33.54    2.48
  -4   2   9   38.54    2.62
  -4  -2   9   32.94    2.12
   4  -2  -9   32.06    2.32
   4   2  -9   32.80    2.61
  -4   2   8    3.57    1.61
  -4  -2   8    1.72    1.81
  -4   2   8    1.74    1.98
  -4   2   8    1.38    0.98
  -4  -2   8    2.41    1.05
  -4  -2   8    2.72    0.80
   4  -2  -8    4.06    2.61
   4   2  -8    4.01    2.57
   4  -2  -8    3.09    1.03
   4  -2  -8    4.95    1.07
  -4  -2   7   25.17    4.28
  -4   2   7   22.28    3.73
  -4   2   7   25.46    3.78
  -4   2   7   22.22    4.43
  -4  -2   7   22.96    4.36
  -4  -2   7   24.11    2.07
  -4   2   7   19.67    1.93
  -4  -2   7   21.18    1.67
   4  -2  -7   16.28    4.51
   4   2  -7   18.93    4.45
   4  -2  -7   21.58    1.94
  -4   2   7   22.91    1.70
  -4   2   6   23.24    1.56
  -4  -2   6   17.61    1.69
  -4   2   6   17.16    1.75
   4  -2  -6   19.18    1.63
  -4   2   6   11.09    2.53
  -4   2   6   19.23    1.41
   4   2  -6   28.27    4.65
   4  -2  -6   19.61    4.09
  -4  -2   6   13.89    3.30
  -4   2   6   20.43    3.28
   4  -2  -5  211.85    9.88
  -4   2   5  219.62   12.45
  -4  -2   5  237.59   13.48
  -4   2   5  220.39    9.82
  -4   2   5  214.30    9.77
   4  -2  -5  215.33   10.03
   4   2  -5  228.79   14.08
   4  -2  -5  211.83   13.91
  -4   2   5  218.12   12.47
   4  -2  -4  303.27   16.75
   4   2  -4  292.83   16.64
  -4   2   4  292.72   16.13
  -4   2   4  296.82   15.31
  -4   2   4  305.24   15.19
  -4  -2   4  294.15   16.12
  -4  -2   3  568.97   26.84
  -4   2   3  693.24   28.99
  -4   2   3  667.69   28.35
   4  -2  -3  631.30   27.38
  -4   2   3  682.16   29.66
   4   2  -3  681.92   29.92
   4  -2  -3  692.62   30.01
  -4  -2   3  666.41   29.61
  -4   2   2  387.18   17.67
  -4   2   2  353.71   17.04
   4  -2  -2  407.40   18.80
  -4   2   2  409.04   18.54
   4   2  -2  402.91   18.71
  -4  -2   2  364.85   18.31
  -4  -2   2  370.06   17.21
  -4   2   2  373.83   17.98
  -4   2   1    1.68    0.92
  -4   2   1    1.58    1.04
  -4  -2   1    0.59    0.78
  -4   2   1    1.44    1.20
  -4  -2   1    2.90    1.34
  -4   2   0 1046.72   46.74
  -4  -2   0 1059.19   46.09
  -4   2   0 1040.76   45.42
  -4  -2   0 1091.65   46.75
  -4   2   0 1082.26   46.71
  -4  -2   0 1083.56   46.90
  -4   2   0 1049.49   46.95
  -4  -2  -1  436.80   19.72
  -4  -2  -1  428.63   20.46
  -4   2  -1  431.53   20.58
  -4  -2  -1  430.23   20.34
  -4   2  -1  443.29   20.38
  -4  -2  -2 1756.30   78.79
  -4   2  -2 1866.51   79.06
  -4  -2  -3  200.18   11.24
  -4   2  -3  196.82   11.21
  -4  -2  -4   92.70    6.80
  -4   2  -4   77.48    6.43
  -4   2  -5    9.78    1.22
   4   2   5   10.70    2.54
   4  -2   5   12.84    2.81
  -4   2  -5    8.32    1.96
  -4   2  -5    9.38    1.20
  -4  -2  -5   11.71    1.25
  -4   2  -5   10.94    1.26
  -4  -2  -5    6.91    2.50
  -4   2  -5    9.71    2.57
  -4  -2  -5    9.88    1.18
   4  -2   6   50.39    5.73
  -4   2  -6   54.73    5.06
   4   2   6   49.68    5.93
  -4  -2  -6   56.26    3.19
  -4   2  -6   56.38    3.24
  -4  -2  -6   54.91    6.24
  -4   2  -6   55.78    6.25
  -4  -2  -6   54.70    3.37
  -4   2  -6   51.52    3.33
  -4  -2  -6   53.76    3.25
  -4   2  -6   49.75    3.00
  -4   2  -6   51.99    3.00
  -4  -2  -6   50.58    3.09
  -4   2  -6   49.89    3.28
  -4   2  -7   38.64    4.56
  -4  -2  -7   43.19    2.70
  -4   2  -7   45.55    3.06
  -4  -2  -7   43.70    3.01
  -4   2  -7   42.59    5.93
  -4  -2  -7   44.66    5.95
  -4   2  -7   41.76    2.57
  -4  -2  -7   36.87    2.63
  -4   2  -7   41.20    2.77
  -4  -2  -7   40.68    2.83
  -4   2  -8   20.07    3.24
  -4   2  -8   23.79    2.04
  -4  -2  -8   25.43    2.02
   4  -2   8   26.17    4.26
  -4  -2  -8   31.36    5.03
  -4   2  -8   27.67    4.61
  -4  -2  -8   27.65    2.37
  -4   2  -8   25.55    2.26
  -4  -2  -8   28.56    2.20
  -4   2  -9   13.64    1.68
  -4  -2  -9   15.52    1.60
  -4   2  -9   15.39    1.74
  -4  -2  -9   15.79    1.71
  -4  -2 -10   15.03    1.32
  -4   2 -10   15.72    1.47
  -4  -2 -10   16.96    1.49
   4  -2  10   13.19    1.36
   4   2  10   14.15    1.46
  -4   2 -10   15.07    1.39
   4   2  11    4.26    0.57
   4   3 -11    1.58    0.41
   4   3 -10    0.43    0.67
  -4   3  10    0.29    0.37
  -4  -3  10   -0.32    0.41
  -4  -3  10    0.66    0.66
  -4   3  10    0.35    0.68
   4  -3 -10    0.41    0.60
   4  -3  -9   20.85    1.88
  -4  -3   9   25.20    1.66
  -4  -3   9   20.29    1.86
  -4   3   9   22.06    1.94
  -4   3   8  101.55    5.19
  -4  -3   8   92.88    5.09
   4   3  -8   95.98    5.39
   4  -3  -8   92.26    5.13
   4   3  -8   89.63    9.31
  -4   3   8   78.31    8.40
  -4  -3   8   70.54    7.96
  -4  -3   8   93.81    4.78
  -4   3   8   82.27    7.65
   4  -3  -7  293.63   14.59
  -4   3   7  330.12   14.56
  -4   3   7  289.42   18.18
  -4  -3   7  321.88   14.88
  -4   3   7  335.78   14.95
  -4   3   7  337.48   19.84
  -4  -3   7  311.32   19.55
  -4  -3   7  333.49   14.57
   4   3  -7  290.20   19.71
   4  -3  -7  299.09   20.21
   4  -3  -7  333.31   14.79
   4  -3  -7  355.44   15.04
  -4  -3   7  317.37   14.33
   4  -3  -6   39.99    2.58
   4   3  -6   44.31    5.87
   4  -3  -6   37.16    5.53
  -4   3   6   40.59    4.81
  -4  -3   6   37.06    2.64
  -4   3   6   38.60    2.68
  -4  -3   6   39.65    2.36
  -4   3   6   41.41    2.46
  -4   3   6   42.77    2.53
  -4  -3   6   41.48    2.46
  -4   3   6   35.74    4.32
  -4   3   6   42.67    2.38
  -4  -3   6   33.41    5.06
  -4   3   6   40.78    5.46
  -4   3   5   54.19    4.98
   4  -3  -5   59.96    3.41
   4  -3  -5   62.12    3.52
  -4   3   5   61.45    3.26
  -4   3   5   63.97    3.31
   4   3  -5   58.83    6.26
   4  -3  -5   54.15    6.15
  -4   3   5   64.49    6.05
  -4  -3   5   65.91    6.29
   4  -3  -5   65.31    3.43
  -4   3   5   63.85    5.63
  -4  -3   5   61.93    3.28
  -4   3   4  108.40    6.94
  -4   3   4  118.24    7.78
   4   3  -4  119.42    8.46
  -4   3   4  120.68    8.12
  -4  -3   4  115.20    8.14
   4  -3  -4  114.42    8.33
  -4   3   3  259.49   13.97
  -4   3   3  263.72   12.83
   4  -3  -3  263.49   14.42
  -4   3   3  281.10   14.28
  -4  -3   3  266.82   14.18
   4   3  -3  276.19   14.49
   4  -3  -3  267.61   12.68
  -4   3   2  121.66    7.57
   4  -3  -2  128.63    7.79
   4   3  -2  126.86    7.67
  -4   3   2  133.43    7.69
  -4  -3   2  127.07    7.60
  -4   3   1  712.90   26.76
  -4   3   1  738.80   26.41
   4   3  -1  722.93   24.31
  -4   3   1  715.31   26.18
  -4  -3   1  740.23   26.30
  -4   3   0  452.77   20.89
  -4   3   0  437.56   20.81
  -4  -3   0  470.04   20.75
   4   3   0  430.63   19.06
  -4   3   0  443.99   20.48
  -4  -3   0  451.98   20.53
  -4  -3  -1   97.63    6.05
  -4   3  -1  103.26    6.28
   4  -3   1   94.05    4.59
  -4   3  -1  101.24    5.97
  -4  -3  -1  107.25    6.04
  -4   3  -2   30.94    3.38
  -4  -3  -2   45.35    3.72
  -4  -3  -3  272.04   14.20
  -4   3  -3  261.17   14.14
  -4  -3  -4  298.36   16.34
  -4   3  -4  305.80   16.44
   4   3   4  297.73   16.38
   4  -3   4  308.57   16.26
  -4   3  -5    3.97    1.82
  -4  -3  -5    0.57    1.63
  -4   3  -5    1.70    0.79
  -4  -3  -5    2.59    0.86
  -4   3  -5    3.41    0.85
  -4   3  -5    3.21    0.90
  -4   3  -5    2.44    0.86
   4  -3   5    1.58    1.69
   4   3   5    5.08    2.32
  -4   3  -6    2.17    0.76
  -4   3  -6    2.27    0.87
  -4   3  -6    1.53    0.92
  -4   3  -6    0.84    0.92
  -4  -3  -6    2.51    0.79
   4  -3   6    2.54    1.80
   4   3   6    0.68    1.54
  -4   3  -6    2.88    1.59
  -4  -3  -6    1.32    0.75
  -4  -3  -6    0.81    0.81
  -4   3  -6    1.75    0.95
   4  -3   6    1.05    0.62
  -4  -3  -6    2.08    1.88
  -4   3  -6    0.68    1.55
   4  -3   7   81.75    7.50
  -4   3  -7   83.71    6.98
  -4  -3  -7   84.20    4.64
  -4   3  -7   87.25    4.53
  -4   3  -7   84.55    4.86
  -4  -3  -7   82.28    4.44
  -4  -3  -7   68.44    7.68
  -4   3  -7   80.99    8.15
  -4   3  -7   84.59    4.73
  -4  -3  -7   85.02    4.81
  -4  -3  -7   92.46    4.90
  -4   3  -7   86.70    4.86
  -4   3  -8    1.34    0.72
  -4  -3  -8    1.16    0.95
  -4   3  -8    0.90    0.91
  -4  -3  -8   -0.30    0.98
  -4   3  -8    0.46    1.05
  -4   3  -8    2.13    1.00
  -4  -3  -9   55.45    3.20
  -4  -3  -9   50.46    3.18
  -4  -3  -9   48.99    3.12
  -4   3  -9   45.77    3.09
  -4  -3 -10   19.93    1.56
   4   3  10   22.54    1.63
  -4   3 -10   21.51    1.59
   4  -4 -10   36.00    2.09
   4   4 -10   31.40    2.06
  -4   4  10   33.62    1.99
   4   4 -10   34.77    2.17
   4   4 -10   32.97    1.97
   4   4  -9   20.30    1.89
   4  -4  -9   20.34    1.76
  -4   4   9   18.37    1.65
  -4  -4   8   36.42    2.57
  -4   4   8   39.56    2.66
  -4  -4   8   35.49    2.21
  -4  -4   8   40.96    2.44
  -4   4   8   39.72    2.47
   4   4  -8   45.31    3.05
   4  -4  -8   36.90    2.72
  -4   4   7  156.99    7.55
  -4   4   7  168.14   11.64
  -4  -4   7  160.66    7.79
  -4   4   7  163.78    7.83
   4  -4  -7  127.72   11.54
   4   4  -7  130.44   11.71
   4  -4  -7  152.16    7.90
  -4  -4   7  162.05    7.57
  -4  -4   7  132.52   11.25
  -4   4   7  162.88   11.94
  -4  -4   7  161.57    7.43
  -4   4   6    2.50    1.77
  -4   4   6    1.99    1.88
  -4  -4   6    6.05    2.57
  -4  -4   6    2.11    0.67
  -4  -4   6    3.75    0.77
   4  -4  -6    0.78    1.77
   4   4  -6    2.27    1.83
  -4   4   6    2.73    0.79
  -4   4   6    2.16    0.74
  -4  -4   6    4.43    0.96
  -4   4   6    3.35    0.96
  -4   4   5  386.63   19.62
  -4  -4   5  344.72   19.26
   4  -4  -5  339.46   16.70
   4  -4  -5  350.29   15.83
  -4  -4   5  347.58   15.59
  -4   4   5  356.49   15.59
   4   4  -5  345.61   19.67
   4  -4  -5  348.75   19.88
  -4   4   5  368.84   19.35
  -4   4   4    0.93    1.46
   4  -4  -4    6.54    0.96
   4  -4  -4    6.78    1.00
  -4  -4   4    6.78    2.09
  -4   4   4    6.18    1.90
   4  -4  -4    8.23    2.17
   4   4  -4    6.50    1.97
  -4   4   3  355.65   18.83
   4  -4  -3  355.60   17.37
   4  -4  -3  393.18   19.01
  -4   4   3  384.70   18.55
  -4  -4   3  362.70   18.49
   4   4  -3  372.66   18.74
  -4   4   2   31.06    3.56
  -4   4   2   44.66    3.84
   4  -4  -2   33.73    3.02
   4  -4  -2   33.29    3.35
  -4   4   2   30.09    3.17
  -4  -4   2   34.14    3.26
   4   4  -2   40.82    3.51
  -4   4   1  667.35   29.49
   4   4  -1  619.06   27.68
  -4   4   1  633.16   28.67
  -4  -4   1  625.67   28.64
  -4   4   0    1.06    1.63
  -4  -4   0    1.26    0.99
  -4   4   0    0.63    0.97
  -4   4  -1   46.88    3.78
  -4  -4  -1   41.48    3.45
  -4   4  -1   41.89    4.05
  -4  -4  -2  358.16   17.56
  -4   4  -2  363.87   17.79
   4  -4   2  357.59   16.35
  -4  -4  -3  416.63   19.66
  -4   4  -3  398.02   19.61
   4  -4   3  369.84   18.41
   4  -4   4   49.89    4.25
  -4  -4  -4   50.01    4.86
  -4   4  -4   48.29    4.81
  -4   4  -4   48.96    2.90
  -4  -4  -4   47.37    2.70
   4  -4   4   53.64    4.79
   4   4   4   43.72    4.59
  -4  -4  -5   -0.57    1.68
  -4   4  -5    0.56    1.58
   4  -4   5    1.16    0.61
  -4   4  -5    2.52    0.89
  -4   4  -5    1.73    0.69
  -4  -4  -5    1.51    0.76
   4  -4   5    0.45    1.38
   4  -4   5    2.55    1.57
   4   4   5    0.55    1.57
  -4  -4  -5    0.46    0.70
  -4  -4  -5    0.11    0.67
  -4   4  -5    1.22    0.77
   4  -4   5    0.73    0.98
  -4   4  -5    2.45    0.92
  -4  -4  -6  192.93    8.91
  -4   4  -6  178.54    8.71
  -4  -4  -6  174.71    8.76
  -4   4  -6  173.46    8.75
   4  -4   6  150.83   11.17
   4   4   6  160.24   11.96
  -4  -4  -6  194.01    8.87
  -4  -4  -6  182.24   12.48
  -4   4  -6  164.53   12.05
  -4   4  -6  190.51    8.97
   4  -4   6  188.26    8.56
  -4   4  -6  186.22    8.72
  -4   4  -7  117.90    6.02
  -4   4  -7  113.02    5.85
  -4  -4  -7  116.37    5.90
  -4  -4  -7  111.11    9.47
  -4   4  -7  106.14    9.24
   4  -4   7   85.75    8.08
  -4   4  -7  118.33    8.53
  -4  -4  -7  111.77    5.81
   4  -4   7  107.53    5.47
  -4   4  -7  110.49    5.69
  -4   4  -7  108.81    5.33
  -4   4  -7  112.88    5.93
  -4  -4  -8  113.54    6.23
  -4   4  -8  133.73    6.31
   4  -4   8  121.69    5.74
  -4   4  -8  119.00    5.93
  -4  -4  -8  117.64    6.16
  -4   4  -8  113.36    6.11
  -4   4  -8  120.36    6.32
  -4  -4  -9   42.70    2.66
  -4   4  -9   35.33    2.53
  -4   4  -9   36.73    2.44
   4   4   9   35.58    2.43
  -4   4 -10    1.31    0.63
  -4  -4 -10    2.18    0.69
   4   4  10    0.12    0.53
  -4   4 -10    0.75    0.47
   4   5 -10   12.66    1.07
   4  -5 -10   10.99    1.01
  -4  -5  10   10.39    0.78
   4   5  -9   20.38    1.76
  -4  -5   9   18.27    1.33
  -4   5   9   17.62    1.45
   4  -5  -9   17.67    1.60
  -4  -5   9   20.19    1.36
  -4  -5   8   52.06    2.85
   4  -5  -8   52.32    3.35
  -4   5   8   49.85    3.09
   4   5  -8   56.94    3.48
  -4   5   8   52.53    3.01
  -4  -5   8   53.48    2.93
  -4  -5   7  397.54   18.31
  -4   5   7  396.17   18.33
  -4  -5   7  413.60   18.16
  -4  -5   7  412.62   18.24
  -4   5   7  430.39   18.31
   4  -5  -7  418.12   18.49
  -4   5   7  393.26   22.85
   4  -5  -6  473.54   21.61
  -4  -5   6  483.41   21.44
  -4   5   6  500.83   26.26
  -4  -5   6  483.03   21.52
  -4  -5   6  486.97   21.41
   4  -5  -6  474.89   26.19
   4  -5  -6  479.35   21.31
  -4  -5   6  472.31   25.49
  -4   5   6  509.62   21.55
  -4   5   6  497.95   21.49
   4  -5  -5    1.32    0.75
  -4  -5   5    1.20    0.67
  -4  -5   5    0.75    0.53
   4  -5  -5    1.36    0.53
  -4   5   5    2.47    1.75
   4  -5  -5    1.98    0.79
   4  -5  -5    2.20    1.05
  -4  -5   5    2.00    0.71
  -4   5   5    0.84    0.62
   4  -5  -5    0.62    1.49
   4   5  -5    0.59    1.43
  -4   5   5    1.56    1.78
  -4  -5   5   -0.54    1.37
   4   5  -4  181.45   11.60
   4  -5  -4  211.15   12.21
  -4   5   4  170.38   11.08
  -4  -5   4  177.31   11.23
   4  -5  -4  193.06   10.58
  -4   5   4  198.64    8.80
  -4   5   4  200.36   12.30
   4  -5  -4  202.40    9.15
   4  -5  -4  185.88    9.08
  -4  -5   4  192.80    8.76
   4  -5  -3  364.85   17.44
   4   5  -3  340.56   17.12
  -4  -5   3  332.73   16.89
  -4   5   3  299.17   16.54
   4  -5  -3  338.09   16.42
  -4   5   2   23.98    3.26
   4   5  -2   19.66    2.41
   4  -5  -2   25.40    2.77
   4  -5  -2   26.99    2.82
  -4   5   2   21.52    2.48
  -4  -5   2   18.92    2.41
  -4   5   1  945.12   46.20
   4   5  -1 1015.17   44.19
  -4   5   1 1087.58   46.29
   4  -5  -1 1084.85   45.53
  -4  -5   1 1027.69   44.41
  -4   5   1  939.38   44.25
   4  -5  -1 1058.34   44.74
   4   5  -1  970.88   44.40
   4  -5   0  161.32    9.48
  -4   5   0  166.37   10.21
   4   5   1  239.02   11.78
  -4   5  -1  255.30   13.80
  -4   5  -1  247.63   12.26
  -4  -5  -1  232.98   11.92
  -4  -5  -2   46.17    3.78
  -4   5  -2   47.07    3.97
  -4   5  -3  159.25    7.55
   4   5   3  155.64    9.23
   4  -5   3  144.84    8.95
  -4  -5  -3  153.34    9.35
  -4   5  -3  148.32    9.34
  -4  -5  -3  166.67    7.27
   4  -5   4   47.59    4.38
   4   5   4   52.25    4.96
   4  -5   4   52.82    4.82
  -4   5  -4   61.49    3.40
  -4  -5  -4   55.42    5.17
  -4   5  -4   50.20    4.97
  -4  -5  -4   54.25    3.20
  -4   5  -4   61.03    3.33
   4  -5   4   48.15    4.68
  -4   5  -4   59.00    3.29
  -4  -5  -4   60.13    3.18
  -4   5  -5  116.87    5.81
  -4  -5  -5  113.44    5.87
  -4   5  -5  124.02    5.96
   4  -5   5  116.01    5.71
  -4   5  -5  119.21    5.95
   4  -5   5   93.38    7.50
   4  -5   5  105.66    8.03
   4   5   5  106.86    8.35
  -4  -5  -5  117.27    5.94
  -4  -5  -5  110.56    8.55
  -4   5  -5  113.10    8.50
  -4   5  -5  119.45    6.01
   4  -5   5  107.32    7.70
  -4  -5  -6   15.14    1.61
  -4   5  -6   16.83    1.74
  -4   5  -6   19.83    1.63
  -4   5  -6   14.82    1.51
  -4  -5  -6   17.01    1.68
  -4   5  -6   13.48    1.67
   4  -5   6   15.05    1.46
  -4  -5  -6   14.83    1.52
  -4   5  -6   14.00    1.61
  -4  -5  -6   13.16    3.05
  -4   5  -7    2.22    1.65
  -4  -5  -7    2.59    1.04
   4  -5   7    1.70    0.77
  -4   5  -7    2.41    0.70
  -4   5  -7    2.52    0.95
  -4   5  -7    4.50    1.22
  -4   5  -7    2.05    0.88
  -4  -5  -7    1.83    0.85
  -4  -5  -8   10.10    1.40
  -4   5  -8    8.74    1.18
   4  -5   8    9.91    1.07
  -4   5  -8    9.56    1.42
  -4   5  -8   12.05    1.49
  -4   5  -8   10.27    1.24
  -4   5  -9   14.41    1.27
  -4   5  -9   17.71    1.55
   4   5   9   16.78    1.35
  -4   5 -10   -0.12    0.52
  -4  -5 -10    0.27    0.52
   4  -6 -10   25.52    1.47
  -4  -6  10   24.80    1.26
   4   6 -10   24.33    1.44
   4   6 -10   22.53    1.38
  -4  -6   9   37.57    2.04
   4   6  -9   36.01    2.33
  -4  -6   9   37.97    2.09
   4   6  -9   37.23    2.33
  -4   6   8   33.96    2.10
   4   6  -8   30.06    2.33
  -4  -6   8   32.81    1.99
  -4  -6   8   31.62    1.97
   4  -6  -7   35.16    2.56
   4  -6  -7   29.92    2.34
  -4   6   7   35.79    2.31
   4   6  -7   35.02    2.57
  -4  -6   7   34.29    2.15
  -4  -6   7   35.54    2.25
  -4   6   6   21.31    1.83
  -4   6   6   26.07    1.90
  -4  -6   6   24.15    1.80
   4  -6  -6   25.19    2.09
   4  -6  -6   25.32    2.01
   4  -6  -6   22.67    1.74
  -4  -6   6   26.27    1.79
   4  -6  -5  478.80   20.64
   4  -6  -5  416.92   21.86
  -4  -6   5  444.53   20.25
  -4  -6   5  446.86   20.19
   4  -6  -5  465.75   20.44
  -4   6   5  470.16   20.17
  -4   6   5  466.70   25.00
  -4  -6   5  468.73   20.17
  -4   6   5  464.87   20.33
   4  -6  -4   28.01    3.05
  -4  -6   4   21.60    1.65
  -4  -6   4   22.82    1.58
  -4   6   4   20.43    1.57
  -4  -6   4   23.84    1.63
   4  -6  -4   21.51    1.51
   4  -6  -4   21.37    1.79
  -4  -6   4   24.05    1.57
   4  -6  -3    0.34    0.77
   4  -6  -3    1.07    1.18
   4  -6  -3    2.38    0.68
  -4   6   3    1.56    0.59
   4  -6  -3    0.70    0.44
  -4   6   3    1.60    1.64
  -4   6   3    1.02    0.55
  -4  -6   3    1.54    0.50
  -4   6   3    0.52    0.59
   4  -6  -3    0.60    0.62
  -4   6   2  121.46    5.73
  -4  -6   2  124.93    5.61
  -4   6   2  117.20    8.58
  -4   6   2  116.94    8.77
   4  -6  -2  131.60    7.99
   4  -6  -2  122.69    5.97
   4  -6  -2  110.93    5.75
   4  -6  -1    1.52    1.13
  -4   6   1   -0.52    1.53
  -4   6   0  522.89   27.85
   4  -6   0  604.62   27.43
   4  -6   1   12.75    2.40
  -4   6  -1   14.85    2.76
   4   6   2   16.80    2.37
  -4  -6  -2   22.86    1.40
  -4   6  -2   19.03    1.57
   4  -6   2   18.93    2.98
   4   6   3   54.10    4.77
  -4   6  -3   54.36    3.11
   4  -6   3   48.50    4.08
   4  -6   3   52.56    4.94
  -4   6  -3   54.96    3.11
  -4  -6  -3   51.43    2.77
  -4  -6  -3   52.44    2.93
  -4  -6  -3   52.19    2.85
  -4  -6  -4  155.43    7.48
  -4   6  -4  149.75    7.43
  -4  -6  -4  156.19    7.44
  -4  -6  -4  148.43    7.53
   4  -6   4  160.35    7.27
   4  -6   4  146.94    9.81
  -4   6  -4  155.46    7.61
   4  -6   4  158.66    7.42
  -4   6  -4  154.97    7.58
  -4   6  -4  162.69    7.53
  -4  -6  -5   19.80    1.74
  -4  -6  -5   22.02    1.73
   4  -6   5   17.46    1.40
   4  -6   5   20.48    1.66
  -4   6  -5   20.24    1.79
   4  -6   5   17.12    2.82
  -4   6  -5   21.19    1.66
  -4   6  -5   20.18    1.91
  -4   6  -6    1.45    0.96
  -4   6  -6    3.60    0.86
  -4   6  -6    1.35    0.99
  -4   6  -6    2.43    1.03
   4  -6   6    4.01    0.88
  -4  -6  -6    3.92    1.03
  -4   6  -7   74.85    4.13
  -4   6  -7   70.83    4.12
  -4   6  -7   75.21    4.25
  -4   6  -7   69.05    3.79
  -4  -6  -7   71.94    4.16
   4  -6   7   74.31    3.92
  -4   6  -8   53.13    3.19
  -4  -6  -8   51.55    3.19
   4  -6   8   52.56    2.89
  -4   6  -8   56.42    3.13
  -4   6  -9    2.94    0.73
  -4  -6 -10   18.69    1.21
   4   7  -9    2.18    0.65
   4   7  -9    2.56    0.58
  -4  -7   9    2.84    0.53
   4  -7  -9    2.93    0.63
  -4  -7   9    3.18    0.46
   4   7  -8    4.69    0.90
  -4  -7   8    2.41    0.63
   4   7  -8    3.15    0.86
   4  -7  -8    2.44    0.82
  -4   7   8    2.19    0.63
  -4  -7   8    2.71    0.57
  -4  -7   7   18.10    1.45
  -4  -7   7   17.83    1.33
   4  -7  -7   16.15    1.36
   4   7  -7   13.57    1.53
   4  -7  -7   19.60    1.76
  -4   7   7   16.23    1.47
  -4   7   6  111.37    9.21
  -4   7   6  101.49    9.54
  -4   7   6  122.11    6.07
  -4   7   6  125.39    6.09
   4  -7  -6  124.31    6.29
   4  -7  -6  124.92    6.15
  -4  -7   6  127.57    5.90
   4   7  -6  111.97    6.13
   4  -7  -6  119.66    5.96
  -4  -7   6  118.86    5.98
  -4  -7   5   70.91    3.76
  -4  -7   5   71.07    3.86
  -4  -7   5   70.52    3.69
  -4   7   5   64.10    6.76
   4  -7  -5   65.88    3.88
  -4   7   5   70.24    3.71
  -4   7   5   75.01    3.94
  -4  -7   4  177.97    8.31
  -4   7   4  156.63   12.03
  -4  -7   4  178.43    8.31
   4  -7  -4  185.89   10.63
  -4  -7   4  182.51    8.23
  -4   7   4  176.63    8.29
  -4   7   4  160.63   11.85
   4  -7  -4  178.99    8.27
   4  -7  -3  218.07   10.25
  -4   7   3  224.09   13.95
  -4  -7   3  226.43   10.13
  -4   7   3  187.55   13.61
   4  -7  -3  230.07   10.00
   4  -7  -3  229.43   12.68
  -4  -7   3  220.15   10.11
  -4  -7   3  232.47   10.03
  -4   7   3  213.34   10.10
  -4   7   3  213.23   10.17
  -4   7   3  214.04   10.12
  -4  -7   3  225.76   10.17
   4  -7  -3  223.64   10.09
   4  -7  -3  223.55   10.45
  -4   7   2   -0.59    1.67
  -4   7   2   -0.63    1.62
  -4  -7   2    0.08    0.51
  -4  -7   2   -0.08    0.53
  -4   7   2   -0.78    0.61
  -4  -7   2   -0.13    0.42
  -4   7   2   -0.09    0.57
  -4   7   2    0.55    0.55
   4  -7  -2   -0.44    1.06
   4  -7  -2    0.41    1.11
   4  -7  -2    0.46    0.66
   4  -7  -2   -0.09    0.56
   4  -7  -1   51.12    2.93
  -4   7   1   48.17    2.73
  -4   7   1   52.21    2.79
  -4   7   1   46.54    5.38
  -4   7   1   46.47    2.65
   4  -7  -1   51.16    4.91
   4  -7  -1   44.90    2.72
  -4   7   0   59.97    3.19
  -4  -7   0   60.24    3.04
   4  -7   0   62.11    5.12
   4  -7   0   61.60    5.40
   4   7   0   52.35    4.65
  -4   7   0   42.12    5.25
  -4   7   0   73.59    6.56
  -4   7  -1   28.69    1.92
   4  -7   1   30.63    3.75
   4  -7   1   27.55    3.39
  -4  -7  -1   29.19    1.81
  -4  -7  -1   27.65    1.76
  -4   7  -1   26.25    1.87
  -4  -7  -1   30.08    1.74
  -4   7  -1   22.98    3.82
   4  -7   2  141.74    6.71
  -4   7  -2  146.82    6.91
  -4  -7  -2  142.56    6.55
   4  -7   2  143.86    6.69
  -4  -7  -2  141.17    6.63
  -4  -7  -2  131.13    6.64
  -4   7  -2  142.09    6.83
   4  -7   2  140.94    8.70
   4  -7   2  144.68    9.56
   4  -7   3   22.60    1.76
   4  -7   3   23.08    1.65
  -4  -7  -3   26.65    1.85
  -4   7  -3   20.56    1.75
  -4  -7  -3   25.23    1.58
   4  -7   3   19.04    3.17
   4  -7   3   22.75    2.79
  -4   7  -3   25.66    1.91
  -4  -7  -3   19.73    1.62
  -4  -7  -3   23.28    1.63
  -4  -7  -4  120.73    6.02
   4   7   4  115.62    8.62
  -4  -7  -4  114.78    6.06
   4  -7   4  127.52    5.86
  -4   7  -4  120.23    6.03
  -4   7  -4  119.33    6.13
  -4   7  -4  122.19    6.17
  -4  -7  -4  120.56    5.95
   4  -7   4  100.53    8.31
  -4  -7  -5  235.10   11.01
  -4   7  -5  234.01   10.95
  -4   7  -5  237.78   11.17
  -4  -7  -5  228.75   11.03
   4  -7   5  231.93   10.71
   4  -7   5  245.24   11.00
  -4   7  -5  241.80   11.19
   4   7   5  226.14   14.40
  -4   7  -5  250.52   11.03
   4  -7   5  219.15   13.55
   4   7   6   13.80    3.10
  -4   7  -6   16.45    1.44
  -4   7  -6   14.65    1.48
  -4   7  -6   15.83    1.55
  -4   7  -6   19.84    1.81
   4  -7   6   16.28    1.56
  -4  -7  -6   16.30    1.60
  -4   7  -7   33.61    2.40
  -4   7  -7   31.70    2.25
  -4   7  -7   34.32    2.15
   4  -7   7   32.90    2.18
  -4  -7  -7   35.36    2.38
  -4   7  -8   11.11    1.16
   4  -7   8   11.05    1.04
  -4   7  -8   12.62    1.26
  -4   7  -9    0.45    0.43
  -4  -7  -9   -0.15    0.58
   4  -7   9    0.14    0.25
  -4  -8   9    0.10    0.26
   4   8  -9    0.46    0.32
  -4  -8   8    2.03    0.44
   4   8  -8    2.88    0.72
  -4  -8   8    2.47    0.64
   4  -8  -8    1.82    0.66
  -4   8   8    1.92    0.53
   4  -8  -7   18.09    1.37
  -4   8   7   17.62    1.44
  -4  -8   7   18.18    1.27
   4   8  -7   18.52    1.56
   4   8  -7   16.94    1.43
   4  -8  -7   17.91    1.59
  -4  -8   7   18.14    1.43
  -4   8   6    1.25    0.75
  -4   8   6    2.09    0.78
  -4  -8   6    1.95    0.76
  -4  -8   6    2.51    0.59
   4  -8  -6    1.35    0.77
   4  -8  -6    0.12    0.76
   4  -8  -6    0.20    0.69
  -4   8   5   88.89    4.71
   4  -8  -5  105.48    5.13
   4  -8  -5   95.24    4.94
  -4   8   5   80.54    7.95
  -4   8   5   85.94    8.46
   4  -8  -5   90.04    5.14
  -4  -8   5  101.45    4.88
  -4  -8   5   95.90    4.73
  -4   8   5   98.03    4.99
   4  -8  -5   96.83    4.97
   4  -8  -4    7.98    1.08
  -4   8   4    7.07    1.01
  -4  -8   4    7.86    1.01
   4  -8  -4   11.54    1.23
  -4   8   4    8.49    2.73
  -4   8   4    5.39    2.31
  -4  -8   4    7.30    1.01
   4  -8  -4    8.40    1.36
   4  -8  -4    7.72    1.94
  -4  -8   4    9.76    0.98
  -4  -8   4   10.15    1.16
   4  -8  -4    7.84    0.99
  -4   8   3    1.38    1.45
  -4   8   3    2.22    2.10
   4  -8  -3    1.74    0.56
   4  -8  -3    0.91    1.23
   4  -8  -3    2.36    0.88
  -4   8   3    1.27    0.72
  -4  -8   3    1.22    0.52
  -4   8   3    0.57    0.64
  -4   8   3    1.20    0.68
   4  -8  -3    0.56    0.56
  -4  -8   3    1.26    0.73
  -4  -8   3    1.21    0.65
  -4   8   2    3.26    0.79
   4  -8  -2    1.85    0.69
  -4   8   2    2.43    0.67
  -4   8   2    1.41    2.10
  -4  -8   2    1.42    0.64
   4  -8  -2    1.73    0.61
   4  -8  -2    0.50    1.04
   4  -8  -2    0.46    1.25
   4  -8  -2    2.47    0.84
  -4   8   2    2.09    0.76
  -4   8   2    2.32    0.76
  -4  -8   2    1.49    0.61
  -4   8   1    6.97    1.07
  -4   8   1    8.88    1.23
  -4  -8   1   10.38    1.05
  -4   8   1    8.99    1.01
  -4   8   1   11.20    2.73
  -4   8   1    2.73    1.88
   4  -8  -1    8.57    0.98
  -4  -8   1    9.43    1.00
  -4  -8   1    9.60    1.06
  -4  -8   1    7.36    0.87
   4  -8  -1    8.64    1.05
   4  -8  -1   13.67    2.61
   4  -8  -1    9.05    1.16
  -4   8   1    9.09    1.08
  -4   8   0    2.66    1.80
  -4  -8   0    2.71    0.58
   4  -8   0    3.04    0.77
  -4   8   0    2.21    0.79
  -4  -8   0    3.11    0.62
  -4   8   0    4.40    0.86
  -4  -8   0    2.99    0.63
   4  -8   0    3.25    0.73
   4  -8   0    1.64    1.41
   4  -8   0    3.15    1.64
   4  -8   0    3.41    0.82
  -4   8  -1   43.12    5.40
  -4  -8  -1   47.39    2.60
   4  -8   1   56.11    4.94
   4  -8   1   43.74    5.04
   4  -8   1   53.59    2.84
  -4   8  -1   55.17    2.95
  -4  -8  -1   41.38    2.66
  -4  -8  -1   47.15    2.70
  -4  -8  -1   49.98    2.66
  -4   8  -1   48.40    2.83
  -4   8  -1   49.90    2.98
  -4  -8  -1   50.86    2.69
  -4  -8  -2   13.98    1.40
  -4  -8  -2   20.14    1.48
   4  -8   2   25.10    3.66
   4  -8   2   16.13    2.71
  -4  -8  -2   18.35    1.35
   4  -8   2   19.62    1.53
   4  -8   2   19.98    1.54
  -4  -8  -2   18.00    1.42
  -4   8  -2   17.39    1.59
  -4  -8  -2   18.24    1.32
  -4   8  -2   15.79    1.54
  -4  -8  -3   63.18    3.57
  -4  -8  -3   61.54    3.49
   4  -8   3   65.80    5.29
   4  -8   3   65.35    6.12
  -4  -8  -3   68.74    3.45
   4  -8   3   68.65    3.56
  -4   8  -3   67.07    3.78
  -4   8  -3   59.93    3.61
   4  -8   3   64.99    3.60
  -4  -8  -4   13.16    1.42
   4  -8   4   11.98    2.62
   4  -8   4   13.82    1.41
   4  -8   4   17.73    1.40
  -4   8  -4   15.12    1.65
  -4   8  -4   14.54    1.43
  -4  -8  -5   54.42    3.31
   4  -8   5   57.90    3.07
   4  -8   5   42.79    4.75
  -4  -8  -5   57.03    3.21
  -4   8  -5   54.17    3.20
  -4   8  -5   55.85    3.46
   4  -8   5   57.05    3.27
   4  -8   6   32.69    1.92
   4  -8   6   32.42    2.18
  -4   8  -6   32.36    2.08
  -4   8  -6   30.43    2.17
  -4   8  -6   31.34    2.35
  -4   8  -6   31.58    2.11
   4  -8   7    8.64    1.00
  -4   8  -7    7.24    0.95
  -4  -8  -8   13.12    0.95
   4  -8   8   12.90    1.01
  -4   8  -8   11.85    1.14
  -4  -8  -8   12.18    1.18
  -4  -8  -9    0.09    0.31
  -4  -9   8    2.53    0.50
   4   9  -8    3.89    0.64
  -4  -9   7   17.89    1.28
  -4   9   7   18.13    1.31
   4   9  -7   15.57    1.24
  -4  -9   6    3.15    0.81
   4   9  -6    2.39    0.70
   4  -9  -6    2.73    0.71
  -4   9   6    2.21    0.75
  -4   9   6    2.91    0.77
  -4   9   5   10.57    1.23
   4  -9  -5    8.37    1.09
  -4  -9   5    9.28    1.04
   4  -9  -5    8.59    1.05
  -4   9   4   24.37    4.14
  -4   9   4   18.56    3.80
  -4  -9   4   30.72    2.00
  -4  -9   4   29.12    1.94
   4  -9  -4   23.78    3.20
   4  -9  -4   27.53    2.16
  -4   9   4   25.26    1.85
   4  -9  -4   27.11    1.93
   4  -9  -4   28.86    1.90
  -4   9   3   26.01    1.87
  -4  -9   3   26.87    1.84
  -4   9   3   20.39    3.98
   4  -9  -3   25.84    1.67
   4  -9  -3   28.76    3.70
  -4   9   3   23.70    1.78
   4  -9  -3   25.28    1.80
   4  -9  -3   25.47    2.07
  -4   9   3   17.68    3.81
  -4  -9   3   23.80    1.79
  -4   9   2    1.69    0.82
  -4   9   2    2.63    0.80
  -4   9   2    1.50    0.72
  -4   9   2    1.44    0.63
  -4   9   2    2.25    1.70
   4  -9  -2    4.23    0.80
  -4  -9   2    4.06    0.80
   4  -9  -2    2.99    1.60
   4  -9  -2    1.63    0.79
  -4  -9   2    3.30    0.77
  -4   9   2    2.03    0.81
  -4   9   1   17.09    1.56
  -4  -9   1   20.61    1.40
  -4  -9   1   17.38    1.44
   4  -9  -1   16.73    1.45
  -4   9   1   19.21    1.60
  -4   9   1   18.00    1.57
  -4   9   1   16.55    3.67
  -4   9   1   14.60    3.34
  -4  -9   1   21.78    1.55
   4  -9  -1   19.65    1.51
  -4   9   1   16.29    1.41
   4  -9  -1   20.09    1.70
  -4  -9   1   18.99    1.48
  -4   9   1   19.66    1.73
  -4  -9   1   19.62    1.44
  -4   9   0   39.58    5.18
  -4  -9   0   36.32    2.29
   4  -9   0   43.11    2.49
  -4  -9   0   37.75    2.35
  -4   9   0   39.74    2.59
  -4   9   0   36.30    2.40
  -4   9   0   40.75    2.55
  -4  -9   0   43.43    2.31
   4  -9   0   41.31    2.44
   4  -9   0   34.92    4.24
   4  -9   0   36.45    4.61
   4  -9   0   37.08    2.50
  -4  -9  -1   28.46    1.81
   4  -9   1   31.19    3.82
   4  -9   1   31.09    4.32
  -4   9  -1   27.75    2.06
  -4  -9  -1   31.33    1.87
  -4  -9  -1   29.91    1.99
   4  -9   1   28.12    1.93
   4  -9   1   28.14    1.96
  -4   9  -1   28.05    2.10
  -4  -9  -1   32.48    1.92
  -4  -9  -1   28.74    1.92
  -4  -9  -1   30.47    1.94
   4  -9   1   27.24    2.01
   4  -9   2   28.11    1.94
   4  -9   2   32.32    3.64
   4  -9   2   28.60    4.04
  -4  -9  -2   25.21    1.70
  -4   9  -2   27.09    1.99
  -4  -9  -2   27.37    1.90
  -4  -9  -2   25.33    1.80
   4  -9   2   22.05    1.79
  -4  -9  -2   25.60    1.82
  -4   9  -2   24.81    1.92
  -4  -9  -2   28.10    1.72
  -4   9  -2   25.03    1.95
   4  -9   3   87.45    4.51
   4  -9   3   76.43    7.11
  -4   9  -3   90.85    4.66
  -4  -9  -3   85.34    4.46
   4  -9   3   92.76    4.57
  -4  -9  -3   82.54    4.52
  -4  -9  -3   86.68    4.49
  -4   9  -3   85.57    4.54
  -4   9  -3   84.53    4.62
  -4   9  -4   52.64    3.20
  -4   9  -4   50.69    3.13
  -4  -9  -4   48.44    3.05
  -4   9  -4   53.23    3.04
   4  -9   4   53.36    2.81
  -4  -9  -4   54.61    3.02
   4  -9   4   54.84    3.10
   4  -9   4   51.00    2.96
  -4   9  -5   12.83    1.32
  -4   9  -5   13.68    1.47
   4  -9   5   11.26    1.10
  -4  -9  -5   14.47    1.40
  -4  -9  -5   13.04    1.20
  -4   9  -5   10.93    1.16
   4  -9   6   87.55    4.24
  -4   9  -6   87.98    4.51
  -4   9  -6   93.38    4.44
  -4   9  -6   83.13    4.61
  -4  -9  -6   86.13    4.39
   4  -9   6   95.10    4.54
  -4   9  -7   11.05    1.16
  -4   9  -7   12.33    1.02
  -4  -9  -7   11.90    0.95
   4  -9   7   10.82    1.01
   4  -9   8   16.86    0.97
  -4  -9  -8   12.49    0.81
  -4 -10   8   16.01    0.89
   4  10  -7   28.37    1.64
  -4 -10   7   25.09    1.31
  -4  10   7   25.27    1.44
  -4  10   7   23.60    1.48
  -4  10   6   14.06    1.18
  -4  10   6   17.49    1.31
  -4  10   6   15.28    1.32
   4 -10  -6   17.52    1.28
  -4 -10   5   23.20    1.66
  -4 -10   5   24.68    1.65
  -4  10   5   26.20    1.78
  -4  10   5   22.82    1.79
   4 -10  -5   26.26    1.81
  -4  10   4    3.87    0.92
  -4 -10   4    4.67    0.82
  -4 -10   4    5.46    0.89
  -4  10   4    4.46    0.79
   4 -10  -4    3.35    0.73
   4 -10  -3  143.73    6.71
   4 -10  -3  140.87    6.91
  -4 -10   3  144.26    6.66
  -4 -10   3  137.30    6.68
  -4  10   3  134.74    6.83
  -4 -10   3  139.10    6.50
  -4  10   3  136.07    6.67
  -4 -10   2  135.04    6.09
  -4  10   2  120.02    6.10
  -4 -10   2  136.83    6.26
  -4  10   2  125.99    6.41
  -4  10   2  123.95    6.22
  -4  10   2  124.65    6.18
  -4  10   2  122.82    6.28
  -4  10   2  127.49   10.25
  -4  10   2  128.05   10.29
  -4 -10   2  144.11    6.31
   4 -10  -2  128.95    6.14
   4 -10  -2  133.60    9.05
   4 -10  -2  129.58    6.28
   4 -10  -2  127.42    6.40
  -4 -10   2  127.67    6.13
  -4  10   1    6.22    0.98
  -4  10   1    3.57    2.22
   4 -10  -1    5.71    0.93
  -4 -10   1    5.47    0.87
   4 -10  -1    6.47    1.02
  -4 -10   1    4.50    0.87
  -4  10   1    6.15    1.02
  -4  10   1    5.82    1.02
  -4  10   1    7.39    1.04
  -4 -10   1    7.08    0.80
  -4 -10   1    7.70    0.86
  -4 -10   0   30.14    1.98
   4 -10   0   28.42    2.08
  -4 -10   0   32.88    1.99
  -4  10   0   30.41    4.46
   4 -10   0   32.98    2.13
   4 -10   0   31.54    3.87
  -4 -10   0   31.44    2.04
  -4  10   0   32.51    2.19
  -4  10   0   31.50    2.10
  -4  10   0   32.61    2.15
  -4  10   0   35.75    2.27
  -4  10   0   30.40    2.15
  -4 -10   0   29.17    1.87
  -4  10  -1    3.86    1.01
   4 -10   1    3.69    0.83
   4 -10   1    6.12    2.17
   4 -10   1    3.34    1.48
   4 -10   1    2.87    0.66
  -4 -10  -1    5.40    0.88
  -4 -10  -1    4.42    0.71
  -4  10  -1    2.63    0.80
  -4 -10  -1    4.22    0.77
  -4 -10  -1    4.58    0.78
  -4 -10  -1    4.67    0.74
  -4  10  -1    3.95    0.83
   4 -10   2    1.57    0.75
  -4 -10  -2    2.33    0.72
   4 -10   2    1.23    0.66
  -4  10  -2    1.50    0.69
  -4  10  -2    1.48    0.79
  -4 -10  -2    0.86    0.50
  -4 -10  -2    1.43    0.65
  -4 -10  -2    0.65    0.57
  -4 -10  -2    0.80    0.46
  -4  10  -2    1.97    0.74
  -4 -10  -3    2.97    0.78
   4 -10   3    2.50    0.76
  -4  10  -3    2.97    0.87
  -4  10  -3    2.22    0.88
  -4 -10  -3    2.29    0.74
  -4 -10  -3    2.42    0.76
  -4  10  -3    2.45    0.68
   4 -10   3    2.89    0.79
   4 -10   4   33.58    2.18
   4 -10   4   36.70    2.28
  -4 -10  -4   39.76    2.26
  -4  10  -4   35.66    2.38
  -4  10  -4   38.22    2.40
  -4 -10  -4   36.28    2.32
   4 -10   4   36.73    2.05
  -4  10  -4   33.87    2.15
  -4  10  -4   36.40    2.39
   4 -10   5  237.82   10.83
  -4 -10  -5  242.96   10.74
  -4  10  -5  243.83   10.95
  -4  10  -5  231.95   10.65
   4 -10   5  241.85   10.70
  -4  10  -5  239.79   10.86
  -4  10  -6    5.73    0.90
  -4 -10  -6    6.90    0.73
   4 -10   6    6.03    0.62
  -4  10  -6    6.59    0.82
  -4  10  -7    7.44    0.81
  -4  10  -7    6.69    0.68
  -4 -10  -7    7.63    0.60
   4 -10   7    8.44    0.75
  -4 -11   7    3.60    0.36
   4  11  -6    4.30    0.64
  -4  11   6    4.52    0.57
  -4 -11   6    2.54    0.30
   4 -11  -6    4.83    0.57
  -4 -11   6    4.24    0.59
  -4 -11   5   36.52    2.00
   4 -11  -5   40.23    2.14
  -4  11   5   40.23    2.13
  -4  11   5   36.48    2.04
  -4 -11   5   31.90    1.79
  -4  11   5   33.32    1.97
  -4 -11   5   35.98    2.06
  -4 -11   4   15.42    1.15
  -4 -11   4   12.62    1.10
   4 -11  -4   14.51    1.26
  -4 -11   4   11.96    0.92
  -4  11   4   14.69    1.25
  -4  11   4   13.40    1.16
  -4  11   4   11.95    1.01
  -4  11   3    1.93    0.65
  -4  11   3    3.74    0.75
  -4 -11   3    3.39    0.68
   4 -11  -3    1.36    0.59
  -4 -11   3    4.06    0.77
  -4 -11   3    3.12    0.53
  -4  11   2    1.08    0.67
  -4  11   2    1.16    0.67
   4 -11  -2    0.61    0.61
  -4 -11   2    0.70    0.43
  -4  11   2   -0.08    0.57
   4 -11  -1  198.15    8.20
  -4 -11   1  173.41    7.94
  -4  11   1  167.62    8.12
  -4  11   1  168.64    8.17
  -4  11   1  173.00    8.27
  -4  11   1  176.46    8.19
  -4 -11   1  176.64    8.18
   4 -11   0   11.86    1.17
  -4  11   0    9.05    1.12
  -4 -11   0   10.41    1.03
  -4  11   0    9.56    1.01
  -4 -11   0   10.90    0.90
  -4  11   0    8.48    1.03
  -4  11   0    8.13    1.01
  -4  11   0   10.32    1.16
  -4 -11   0    8.99    0.96
  -4  11  -1   24.48    1.83
  -4  11  -1   24.16    1.62
  -4 -11  -1   20.54    1.48
  -4 -11  -1   19.65    1.50
  -4  11  -1   24.02    1.67
  -4 -11  -1   18.72    1.35
  -4  11  -1   22.25    1.63
  -4  11  -1   22.87    1.75
   4 -11   1   23.56    1.68
  -4 -11  -2   36.06    2.15
  -4  11  -2   33.22    2.06
  -4  11  -2   38.55    2.27
  -4  11  -2   33.48    2.29
  -4 -11  -2   35.15    2.17
  -4 -11  -3   28.40    1.73
   4 -11   3   23.47    1.61
  -4  11  -3   20.99    1.61
   4 -11   3   25.82    1.59
  -4  11  -3   24.39    1.79
  -4  11  -3   27.02    1.90
   4 -11   3   26.32    1.74
   4 -11   4   57.05    3.05
  -4 -11  -4   61.10    3.08
  -4 -11  -4   59.46    3.15
  -4  11  -4   60.44    3.18
   4 -11   4   58.46    3.06
  -4  11  -4   59.59    3.12
   4 -11   4   58.33    2.88
  -4  11  -5   20.91    1.44
  -4  11  -5   21.17    1.44
  -4  11  -5   19.49    1.42
   4 -11   5   21.64    1.40
  -4 -11  -5   24.35    1.38
   4 -11   5   19.70    1.29
  -4  11  -6   20.62    1.27
   4 -11   6   22.78    1.30
  -4 -11  -6   23.37    1.21
  -4  11  -6   19.06    1.30
   4 -11   7    0.26    0.18
   4 -12  -5    0.25    0.33
  -4  12   5    0.16    0.32
   4 -12  -4   40.19    2.15
  -4  12   4   37.23    2.10
  -4 -12   3   27.59    1.67
  -4  12   3   26.39    1.58
   4 -12  -3   30.63    1.82
   4 -12  -3   26.11    1.62
  -4  12   2   20.66    1.43
   4 -12  -2   21.68    1.43
   4 -12  -1    1.46    0.55
  -4  12   1    0.64    0.52
  -4 -12   1    0.34    0.49
  -4  12   1    1.28    0.64
  -4  12   1    1.43    0.51
  -4  12   0    3.89    0.71
  -4 -12   0    3.23    0.62
  -4  12   0    5.28    0.77
   4 -12   0    4.10    0.70
  -4  12   0    3.65    0.79
  -4  12  -1   41.68    2.37
  -4  12  -1   39.83    2.22
  -4  12  -1   40.97    2.35
   4 -12   1   38.52    2.27
  -4  12  -1   43.41    2.42
  -4  12  -2   16.64    1.27
   4 -12   2   18.45    1.22
  -4  12  -2   17.43    1.38
  -4  12  -2   18.21    1.37
   4 -12   3   87.56    4.10
  -4  12  -3   93.37    4.28
   4 -12   3   89.51    4.24
  -4  12  -3   91.83    4.32
  -4  12  -3   81.74    4.11
  -4  12  -3   89.50    4.33
  -4  12  -4   44.00    2.20
   4 -12   4   42.36    2.11
  -4  12  -4   42.55    2.17
  -4  12  -5   68.72    3.05
  -4  12  -5   63.79    3.01
   4 -12   5   60.89    2.91
  -4  13   3    4.75    0.55
   4 -13  -3    6.56    0.63
  -4  13   2   11.90    0.83
   4 -13  -2   14.33    0.92
  -4  13   1   26.27    1.51
   4 -13  -1   27.16    1.53
  -4 -13   1   26.20    1.49
  -4  13   0    0.98    0.46
  -4  13   0    0.62    0.33
   4 -13   0    0.83    0.40
   4 -13   0    1.63    0.43
   4 -13   1    0.09    0.35
  -4  13  -1   -0.09    0.38
  -4  13  -1    0.05    0.43
  -4  13  -1   -0.13    0.38
   4 -13   1   -0.13    0.35
   4 -13   1    0.24    0.36
  -4  13  -2   -0.29    0.36
  -4  13  -2   -0.04    0.39
  -4  13  -2   -0.32    0.38
   4 -13   2   -0.10    0.29
  -4  13  -3    1.94    0.41
  -4  13  -3    1.51    0.35
  -4  13  -3    1.71    0.38
   4 -13   3    1.93    0.37
   4 -14   0   68.02    3.02
   5   0 -11    0.49    0.44
  -5   0  11    0.26    0.42
  -5   0  10  353.52   15.56
  -5   0  10  361.15   15.98
  -5   0   9    0.27    0.62
   5   0  -9    0.73    0.61
   5   0  -9    0.56    0.94
  -5   0   9    0.71    0.99
   5   0  -8  210.19   16.11
  -5   0   8  214.80   10.26
   5   0  -8  207.98    9.85
  -5   0   8  196.84   14.90
  -5   0   7    0.15    1.01
  -5   0   7    0.87    2.09
  -5   0   7    0.70    1.80
  -5   0   7    0.38    0.61
   5   0  -7    0.84    0.78
   5   0  -7   -1.01    2.29
   5   0  -6   13.15    3.77
  -5   0   6    9.04    1.32
   5   0  -6   11.27    1.14
  -5   0   6    8.59    1.80
  -5   0   6   11.80    1.10
  -5   0   6    4.88    2.07
  -5   0   6   10.57    3.26
  -5   0   5    0.62    1.85
  -5   0   5    0.31    0.74
  -5   0   5    0.15    0.47
   5   0  -5    2.13    2.27
  -5   0   5   -0.07    0.48
  -5   0   5    2.49    1.65
   5   0  -4  513.87   25.01
  -5   0   4  532.72   24.82
  -5   0   4  430.28   21.44
  -5   0   4  493.54   22.26
  -5   0   4  515.83   23.64
  -5   0   3   -0.56    0.91
   5   0  -3    0.91    1.86
  -5   0   3   -0.41    2.02
  -5   0   2 1683.59   74.19
  -5   0   2 1832.45   76.10
  -5   0   1    0.57    0.70
  -5   0   1   -0.61    1.42
  -5   0   0  446.52   21.56
  -5   0   0  447.55   21.38
  -5   0  -1   -0.64    1.55
  -5   0  -1   -0.30    1.19
  -5   0  -2  753.77   33.72
  -5   0  -2  706.34   32.20
  -5   0  -3    2.09    1.82
  -5   0  -3   -0.17    0.63
  -5   0  -4    7.67    2.46
  -5   0  -4    7.76    1.28
  -5   0  -4   11.61    1.88
  -5   0  -5    0.63    1.86
  -5   0  -5    0.33    0.79
  -5   0  -5    0.37    1.06
   5   0   5    2.43    1.95
  -5   0  -5    0.12    0.74
  -5   0  -5    0.10    0.65
  -5   0  -6    1.07    0.76
   5   0   6    1.47    1.98
  -5   0  -6    1.34    1.14
  -5   0  -6   -0.75    1.93
  -5   0  -6    0.88    0.80
  -5   0  -6    0.41    0.64
  -5   0  -6    0.52    0.83
  -5   0  -6    1.27    0.64
  -5   0  -6   -0.15    0.91
  -5   0  -7   -0.86    1.79
  -5   0  -7    0.57    0.90
   5   0   7    3.33    2.66
  -5   0  -7    1.49    1.28
  -5   0  -7   -0.96    0.88
  -5   0  -7   -0.17    1.02
  -5   0  -8   28.23    4.86
  -5   0  -8   19.88    2.14
  -5   0  -8   20.04    1.90
  -5   0  -8   26.78    2.11
  -5   0  -9   -0.70    0.87
  -5   0  -9   -0.42    0.72
  -5   0  -9   -0.58    1.03
  -5   0 -10   84.79    4.59
   5   0  10   92.50    4.65
  -5   0 -11    0.31    0.36
   5   0  11   -0.27    0.38
   5   1 -11    8.74    0.79
   5  -1 -11    8.75    0.79
  -5  -1  11    8.33    0.75
  -5   1  11    9.51    0.82
  -5  -1  10    0.53    0.48
  -5   1  10    0.53    0.43
  -5   1  10    0.81    0.75
  -5  -1  10   -0.40    0.80
   5  -1 -10    0.54    0.46
   5   1 -10    0.10    0.76
   5   1  -9   89.07    4.91
   5  -1  -9   84.73    4.68
  -5  -1   9   83.79    4.41
   5  -1  -9   84.92    4.53
  -5   1   9   96.17    4.94
  -5  -1   8   70.35    8.05
  -5   1   8   84.16    8.61
  -5  -1   8   84.37    4.29
   5  -1  -8   75.73    9.00
   5   1  -8   76.22    9.03
   5  -1  -8   82.44    4.49
  -5  -1   8   71.15    4.55
  -5   1   8   84.46    4.71
  -5   1   7  315.27   19.23
   5  -1  -7  346.71   22.04
   5   1  -7  355.33   22.07
  -5   1   7  344.18   15.24
  -5  -1   7  338.65   15.76
  -5   1   7  349.02   15.83
  -5  -1   7  336.53   20.89
  -5   1   7  326.71   20.66
   5  -1  -6   37.11    2.32
  -5  -1   6   38.43    5.32
  -5   1   6   37.64    5.39
  -5  -1   6   39.34    2.61
  -5   1   6   34.81    2.51
  -5   1   6   29.60    3.74
  -5  -1   6   29.19    4.47
  -5   1   6   36.08    4.51
   5  -1  -6   35.92    5.59
   5   1  -6   32.19    5.41
  -5   1   6   34.73    2.18
   5  -1  -6   33.41    2.37
  -5  -1   6   31.99    2.13
  -5   1   6   33.89    2.13
  -5   1   5    2.94    0.63
  -5  -1   5    2.74    0.65
  -5  -1   5    3.75    2.00
  -5   1   5    3.24    1.59
   5   1  -5    1.41    2.42
  -5   1   5    2.22    1.10
   5  -1  -5    3.22    0.77
  -5   1   5    4.32    0.70
  -5   1   5    3.12    2.20
   5  -1  -5    2.72    0.66
  -5  -1   4   64.01    3.96
  -5  -1   4   60.33    4.03
  -5   1   4   64.51    4.83
   5   1  -4   73.23    6.45
  -5   1   4   69.24    6.05
  -5   1   4   68.76    5.30
  -5   1   4   65.02    4.09
  -5   1   3   -2.05    2.05
  -5  -1   3   -0.12    0.51
  -5   1   3   -0.49    1.04
  -5  -1   3    0.34    0.62
   5   1  -3   -1.36    1.90
  -5   1   3    0.15    0.60
  -5  -1   2 1554.89   64.25
  -5   1   2 1570.02   64.66
  -5   1   2 1571.36   65.87
  -5  -1   2 1438.36   63.25
  -5   1   2 1441.61   63.91
  -5  -1   1   74.43    4.41
  -5   1   1   70.15    5.13
  -5   1   1   69.53    4.54
  -5  -1   0  383.65   20.79
  -5   1   0  437.25   21.05
  -5  -1   0  470.42   20.22
  -5   1   0  453.06   21.40
  -5   1   0  449.63   20.47
  -5   1  -1  144.19    8.61
  -5  -1  -1  150.61    7.58
  -5   1  -1  142.96    7.28
  -5  -1  -1  137.35    8.39
  -5   1  -1  141.04    8.40
  -5  -1  -2   67.60    4.05
  -5   1  -2   56.83    3.92
  -5   1  -2   61.41    5.05
  -5   1  -3   -0.25    1.13
  -5  -1  -3   -0.18    0.88
  -5   1  -3    0.42    1.60
  -5   1  -4 3139.70  137.37
  -5  -1  -4 3267.82  138.79
  -5   1  -4 3434.85  140.78
  -5   1  -5  211.63   10.03
  -5  -1  -5  215.22   10.04
  -5   1  -5  202.75    9.74
  -5   1  -5  213.73    9.86
  -5  -1  -5  206.27    9.84
   5   1   5  238.22   13.84
   5  -1   5  220.99   13.52
  -5  -1  -5  227.09   12.09
  -5   1  -5  214.28   12.06
  -5  -1  -5  214.28    9.89
  -5   1  -5  214.03   13.63
  -5   1  -6   61.57    6.97
   5   1   6   54.96    6.58
   5  -1   6   65.55    6.90
  -5   1  -6   67.21    5.66
  -5  -1  -6   59.03    3.60
  -5   1  -6   71.66    3.72
  -5   1  -6   63.78    3.45
  -5   1  -6   62.58    3.66
  -5  -1  -6   66.90    3.75
  -5   1  -6   66.77    3.86
  -5  -1  -6   65.06    3.95
  -5   1  -6   64.24    3.91
  -5  -1  -6   64.97    3.77
  -5  -1  -7    8.62    1.34
   5  -1   7    6.51    2.90
   5   1   7    7.56    3.08
  -5   1  -7   13.22    2.53
  -5  -1  -7   11.98    1.30
  -5   1  -7    9.51    1.24
  -5  -1  -7   17.04    3.94
  -5   1  -7    5.09    2.65
  -5   1  -7    9.67    1.55
  -5  -1  -7    9.83    1.56
  -5   1  -7    8.84    1.45
  -5  -1  -7    9.35    1.40
  -5   1  -7   10.00    1.32
  -5  -1  -8  296.67   14.26
  -5   1  -8  307.88   14.32
  -5   1  -8  306.22   14.14
  -5  -1  -8  316.35   14.02
  -5   1  -8  293.96   19.15
  -5   1  -8  297.43   13.86
  -5  -1  -8  304.23   14.09
  -5  -1  -9   33.22    2.63
  -5   1  -9   36.40    2.67
  -5  -1  -9   33.29    2.38
  -5  -1  -9   36.00    2.34
  -5   1  -9   34.86    2.47
  -5  -1 -10    5.47    1.00
  -5   1 -10    4.71    0.96
   5   1  10    7.44    1.11
   5  -1  10    6.21    1.07
  -5   1 -10    6.75    0.91
  -5  -1 -10    4.16    0.74
   5   1  11    5.14    0.56
   5  -1  11    4.48    0.54
  -5   2  11   15.21    0.97
  -5  -2  10    7.83    0.73
  -5   2  10    6.92    0.75
  -5  -2  10    9.77    1.11
  -5   2  10    8.98    1.11
   5  -2 -10    7.90    0.88
   5   2 -10    7.49    1.10
   5   2  -9   23.14    2.14
  -5  -2   9   27.55    1.79
   5  -2  -9   23.36    1.95
  -5  -2   9   25.21    2.10
  -5   2   9   24.81    2.09
  -5  -2   8  127.16    6.65
  -5   2   8  139.15    6.76
  -5  -2   8  124.74    6.23
   5  -2  -8  127.38    6.49
   5  -2  -8  124.66    6.53
  -5   2   8  122.33   10.94
  -5  -2   8  113.41   10.43
  -5   2   7  126.25    9.90
  -5  -2   7  160.19   12.37
  -5   2   7  142.11   11.79
  -5   2   7  152.55    7.32
  -5   2   7  167.48    7.82
  -5  -2   7  155.47    7.70
  -5   2   7  156.79    7.22
  -5  -2   7  142.94    7.27
   5  -2  -7  157.33   12.99
   5   2  -7  143.29   12.51
   5  -2  -7  151.06    7.47
  -5   2   6   37.71    2.25
   5  -2  -6   37.90    2.44
  -5  -2   6   35.17    5.19
  -5   2   6   32.07    4.97
  -5  -2   6   35.30    2.58
  -5   2   6   31.86    2.51
  -5   2   6   33.93    4.31
  -5   2   6   32.47    4.08
   5  -2  -6   39.32    5.89
   5   2  -6   35.29    5.53
  -5   2   6   36.82    2.30
   5  -2  -6   42.62    2.64
  -5  -2   5    2.57    0.62
   5  -2  -5    3.34    0.72
  -5   2   5    3.82    1.67
  -5   2   5    6.21    2.44
  -5  -2   5    3.75    2.27
  -5   2   5    4.33    1.49
   5  -2  -5    2.14    2.03
   5   2  -5    2.81    2.00
   5  -2  -5    4.03    0.73
   5  -2  -5    2.25    0.81
  -5   2   5    3.35    0.72
  -5   2   5    2.14    0.61
   5  -2  -4  287.52   16.00
   5   2  -4  267.46   15.76
  -5  -2   4  270.17   15.43
  -5   2   4  287.70   15.64
  -5   2   4  277.02   14.46
  -5   2   4  255.20   13.92
   5  -2  -3   92.26    6.94
   5   2  -3   79.57    6.63
  -5   2   3   86.62    6.48
  -5  -2   3   83.70    6.47
  -5  -2   3   87.06    5.09
  -5   2   3   89.81    5.96
  -5   2   3   88.11    5.45
  -5   2   2   26.70    3.26
  -5  -2   2   22.26    2.90
  -5  -2   2   25.73    2.30
  -5   2   2   26.78    2.86
  -5   2   2   22.19    2.32
  -5  -2   1  476.51   22.76
  -5   2   1  470.58   22.73
  -5  -2   1  523.20   21.86
  -5   2   1  456.03   22.29
  -5   2   1  450.97   21.88
  -5   2   0   -0.27    1.14
  -5  -2   0    0.56    0.79
  -5   2   0    0.68    0.46
  -5   2   0    2.29    1.30
  -5  -2   0    1.44    1.44
  -5  -2   0    0.62    1.42
  -5   2   0    0.98    1.32
  -5  -2  -1  452.69   20.04
  -5   2  -1  419.94   19.61
  -5   2  -1  453.69   20.98
  -5  -2  -1  423.89   20.87
  -5  -2  -1  427.87   21.05
  -5   2  -1  434.13   21.17
  -5  -2  -2  485.74   22.17
  -5   2  -2  485.31   22.22
  -5   2  -2  485.99   23.57
  -5  -2  -2  482.51   23.49
  -5   2  -3    0.53    0.91
  -5  -2  -3    2.10    1.57
  -5   2  -4   58.87    4.70
  -5  -2  -4   56.58    5.50
  -5   2  -4   56.12    5.49
   5   2   5   39.94    4.91
   5  -2   5   32.40    4.41
  -5   2  -5   38.00    2.35
  -5  -2  -5   33.36    4.65
  -5   2  -5   35.05    4.87
  -5   2  -5   34.56    2.41
  -5  -2  -5   30.37    2.33
  -5  -2  -5   32.94    2.19
  -5   2  -5   31.53    2.32
  -5   2  -5   33.31    2.13
  -5   2  -5   31.73    2.18
  -5  -2  -5   29.30    2.21
  -5   2  -6   43.69    2.69
  -5   2  -6   44.80    2.77
  -5   2  -6   45.60    3.03
  -5  -2  -6   44.79    2.81
  -5   2  -6   44.73    4.61
   5   2   6   46.89    5.89
   5  -2   6   43.50    5.65
  -5  -2  -6   41.89    2.82
  -5  -2  -6   46.41    5.85
  -5   2  -6   41.56    5.67
  -5   2  -6   41.60    2.96
  -5  -2  -6   45.77    3.07
  -5  -2  -6   45.81    2.97
  -5   2  -6   45.27    2.77
  -5   2  -6   46.84    2.90
  -5  -2  -7    1.45    0.94
   5  -2   7    0.78    1.50
   5   2   7   -0.83    2.01
  -5   2  -7   -0.52    1.09
  -5  -2  -7   -0.12    0.76
  -5   2  -7   -0.65    0.81
  -5  -2  -7   -0.12    0.81
  -5   2  -7   -0.23    0.65
  -5   2  -7    0.79    0.71
  -5   2  -7   -0.16    1.00
  -5  -2  -7    0.96    1.06
  -5  -2  -7    0.84    1.75
  -5   2  -7    0.83    2.24
  -5   2  -8   37.32    2.69
  -5  -2  -8   31.58    2.59
  -5  -2  -8   36.35    2.61
  -5  -2  -8   33.97    2.30
  -5  -2  -8   30.34    2.28
  -5   2  -9   19.31    1.77
  -5   2  -9   17.77    1.81
  -5  -2  -9   18.13    1.81
  -5  -2  -9   18.85    1.70
  -5  -2 -10   15.38    1.27
   5   2  10   14.82    1.39
   5  -2  10   14.72    1.38
  -5   2 -10   16.86    1.41
  -5  -2 -10   16.23    1.38
  -5   2 -10   16.62    1.38
  -5   3  10   -0.15    0.37
  -5  -3  10    0.28    0.34
  -5   3  10    0.08    0.60
   5  -3 -10    0.58    0.56
  -5  -3   9   34.65    2.16
  -5  -3   9   35.22    2.42
  -5   3   9   38.08    2.51
   5  -3  -9   35.51    2.42
  -5  -3   8   46.02    2.65
  -5  -3   8   42.74    2.70
   5  -3  -8   43.17    3.02
  -5  -3   8   46.58    3.02
  -5   3   8   48.73    3.12
   5  -3  -7  641.04   35.21
   5   3  -7  623.44   34.89
  -5   3   7  626.43   32.63
  -5  -3   7  634.10   28.92
  -5   3   7  650.34   28.96
  -5  -3   7  654.58   28.40
  -5  -3   7  661.83   28.64
   5  -3  -7  660.91   28.85
  -5   3   7  679.97   28.66
  -5  -3   7  678.95   34.50
  -5   3   7  602.75   33.79
  -5   3   7  661.68   28.48
   5  -3  -6  327.20   20.84
   5   3  -6  306.63   20.36
  -5   3   6  315.38   18.83
  -5  -3   6  356.84   15.85
  -5   3   6  343.36   15.81
  -5  -3   6  337.17   15.37
   5  -3  -6  339.03   15.68
  -5   3   6  342.87   15.51
  -5   3   6  372.50   15.64
  -5   3   6  349.25   15.44
  -5   3   6  372.91   20.56
  -5  -3   6  366.45   20.60
  -5  -3   6  353.42   15.54
  -5   3   5   25.12    3.52
  -5  -3   5   14.30    3.25
  -5   3   5   25.16    3.91
   5  -3  -5   23.48    4.15
   5   3  -5   21.64    4.03
   5  -3  -5   21.75    1.70
   5  -3  -5   21.08    1.73
  -5   3   5   22.48    1.61
  -5   3   5   25.20    1.70
   5  -3  -5   26.81    1.95
  -5  -3   5   23.69    1.66
  -5  -3   4   59.22    3.17
   5  -3  -4   68.95    3.51
  -5   3   4   76.65    5.73
  -5  -3   4   61.15    3.20
   5  -3  -4   47.69    5.42
   5   3  -4   56.71    5.68
  -5   3   4   53.48    5.57
  -5  -3   4   55.57    5.55
   5  -3  -3   67.65    4.32
   5   3  -3   70.66    5.88
  -5   3   3   68.50    5.63
  -5  -3   3   74.31    5.76
   5  -3  -3   60.37    5.72
  -5   3   3   59.87    5.34
  -5   3   3   75.03    5.13
   5   3  -2   87.32    6.20
   5  -3  -2   86.41    6.23
  -5   3   2   79.66    5.83
  -5  -3   2   76.96    5.89
  -5   3   2   89.87    6.05
  -5   3   2   80.44    5.54
  -5  -3   1   80.23    5.54
  -5   3   1   71.42    5.36
  -5   3   1   80.95    5.35
  -5   3   1   81.83    5.67
  -5  -3   0  216.81   11.06
  -5   3   0  200.90   10.86
  -5   3   0  191.32   11.12
  -5  -3   0  213.26   11.14
  -5   3   0  218.50   11.40
  -5   3   0  197.85    9.48
  -5  -3  -1  188.17   10.40
  -5   3  -1  177.12   10.40
  -5   3  -1  182.68   10.13
  -5  -3  -1  190.20   10.23
  -5  -3  -2    0.36    1.34
  -5   3  -2    0.38    1.37
  -5  -3  -3   70.54    5.94
  -5   3  -3   83.69    6.28
  -5  -3  -4   77.18    6.50
  -5   3  -4   75.25    6.55
  -5  -3  -4   65.93    3.84
  -5   3  -4   78.19    4.02
  -5   3  -4   74.80    3.86
  -5   3  -4   73.31    3.94
   5   3   5    3.12    2.00
   5  -3   5    5.18    2.15
  -5  -3  -5    3.80    0.91
  -5  -3  -5    4.01    0.97
  -5   3  -5    2.69    0.83
  -5  -3  -5    4.27    1.01
  -5  -3  -5    6.28    2.35
  -5   3  -5    4.36    2.07
  -5   3  -5    5.38    1.05
  -5   3  -5    2.87    0.63
  -5   3  -5    4.38    1.05
  -5  -3  -5    4.24    0.84
  -5   3  -5    3.92    0.90
  -5   3  -6    3.57    0.90
  -5  -3  -6    2.21    1.99
  -5   3  -6    5.08    2.56
  -5   3  -6    1.59    0.99
  -5  -3  -6    3.57    0.87
   5   3   6    0.73    2.18
   5  -3   6   -0.68    2.00
  -5  -3  -6    3.06    0.91
  -5  -3  -6    2.69    1.01
  -5   3  -6    4.24    1.09
   5  -3   6    1.68    0.70
  -5   3  -6    2.63    1.01
  -5  -3  -7  310.31   14.23
  -5   3  -7  311.38   14.30
  -5  -3  -7  311.09   13.85
   5  -3   7  261.62   17.19
  -5   3  -7  292.72   16.98
  -5  -3  -7  319.59   14.11
  -5   3  -7  320.14   14.16
  -5   3  -7  311.48   14.27
  -5  -3  -7  305.11   14.24
   5  -3   7  285.47   13.65
  -5   3  -7  309.00   13.88
  -5  -3  -7  289.75   18.75
  -5   3  -7  319.19   19.00
  -5   3  -8    4.15    1.26
  -5  -3  -8    4.53    1.18
  -5   3  -8    3.35    1.18
  -5  -3  -8    4.68    1.19
  -5   3  -9    2.34    0.94
  -5  -3  -9    2.58    0.93
  -5  -3  -9    1.21    0.93
  -5   3 -10    0.21    0.55
  -5  -3 -10    0.07    0.55
   5   3  10    0.08    0.58
   5   4 -10    1.42    0.47
  -5  -4  10    1.37    0.38
  -5   4  10    1.69    0.37
  -5   4  10    2.57    0.53
   5   4 -10    0.71    0.57
   5   4 -10    1.19    0.66
   5  -4 -10    1.55    0.58
  -5   4   9    3.08    0.88
  -5  -4   9    2.85    0.66
   5   4  -9    1.66    0.98
   5  -4  -9    2.80    0.95
  -5  -4   8    2.43    0.80
  -5  -4   8    1.70    0.67
  -5  -4   8    0.74    0.79
  -5   4   8    1.01    0.83
  -5   4   8    1.41    0.72
   5  -4  -8    1.42    0.99
   5   4  -8    1.77    1.15
  -5   4   7  280.44   17.63
  -5  -4   7  292.99   13.83
  -5   4   7  308.62   13.90
  -5  -4   7  305.71   13.49
  -5  -4   7  299.69   13.64
   5  -4  -7  248.96   18.42
   5   4  -7  305.15   19.27
   5  -4  -7  310.59   13.88
   5  -4  -7  295.91   14.07
  -5   4   7  288.78   18.27
  -5  -4   7  259.42   17.77
  -5   4   7  313.31   13.70
  -5   4   6   19.88    3.66
   5  -4  -6   20.36    1.81
  -5  -4   6   18.98    1.81
  -5   4   6   15.63    1.70
  -5   4   6   22.30    4.00
  -5  -4   6   25.41    4.31
  -5  -4   6   21.47    1.59
  -5  -4   6   23.86    1.72
   5  -4  -6   23.80    1.90
  -5   4   6   17.99    1.59
  -5   4   6   24.10    1.78
   5  -4  -6   21.34    4.36
   5   4  -6   17.41    3.81
  -5   4   5  143.18   10.37
   5  -4  -5  138.82    8.36
  -5  -4   5  147.48    7.33
  -5   4   5  158.55    7.39
  -5  -4   5  155.46    7.15
  -5   4   5  149.03    7.19
   5  -4  -5  153.67    7.41
   5  -4  -5  169.90   11.63
  -5   4   5  148.22   10.54
   5   4  -5  159.54   11.24
  -5  -4   5  152.13   10.72
   5  -4  -4  344.78   19.00
   5   4  -4  337.34   18.72
  -5   4   4  347.63   18.42
  -5  -4   4  354.44   18.59
   5  -4  -4  331.85   15.36
  -5  -4   4  347.98   15.13
  -5   4   4  339.02   15.05
  -5   4   4  349.86   17.92
   5  -4  -4  341.38   15.35
  -5   4   4  340.45   18.43
   5  -4  -3   27.10    2.60
  -5   4   3   21.62    2.95
   5  -4  -3   26.88    3.60
   5   4  -3   26.17    3.48
  -5   4   3   22.39    3.20
  -5  -4   3   18.31    3.01
  -5   4   3   29.97    3.64
   5  -4  -2  116.52    6.82
   5  -4  -2  122.78    7.63
  -5   4   2  105.55    7.09
  -5  -4   2  110.08    7.20
   5   4  -2  111.05    7.33
  -5   4   2  105.57    7.18
  -5   4   2  103.03    7.50
  -5   4   1  412.38   20.94
  -5   4   1  437.61   20.70
  -5   4   1  399.33   19.99
  -5  -4   1  423.59   20.18
  -5  -4   0    3.35    1.34
  -5   4   0    4.97    1.39
  -5  -4  -1  121.87    7.47
  -5   4  -1  118.42    7.61
  -5  -4  -2    2.16    1.45
  -5   4  -2    1.54    1.40
   5  -4   3  402.97   19.84
  -5  -4  -3  456.24   21.73
  -5   4  -3  452.74   21.88
  -5   4  -4    4.23    0.96
   5   4   4    4.57    1.74
   5  -4   4    8.77    2.24
  -5   4  -4    4.46    0.76
  -5   4  -4    4.18    0.98
  -5  -4  -4    3.76    0.80
  -5  -4  -4    7.21    2.21
  -5   4  -4    1.03    1.54
  -5   4  -5  181.56    8.54
  -5   4  -5  182.76    8.65
   5  -4   5  175.85    8.35
  -5  -4  -5  174.15    8.58
   5  -4   5  169.94   10.69
   5   4   5  168.55   11.76
   5  -4   5  170.66   11.49
  -5  -4  -5  185.04    8.64
  -5   4  -5  177.83    8.57
  -5  -4  -5  178.38    8.55
  -5  -4  -5  185.67   12.18
  -5   4  -5  191.03   12.26
  -5   4  -5  177.06    8.47
  -5   4  -6   17.59    1.70
  -5   4  -6   19.44    1.90
  -5  -4  -6   20.51    1.90
   5  -4   6   18.17    3.02
   5  -4   6   21.53    3.72
   5   4   6   26.67    4.36
  -5  -4  -6   16.91    1.71
  -5  -4  -6   15.68    3.49
  -5   4  -6   26.42    4.36
  -5  -4  -6   19.31    1.86
  -5   4  -6   17.66    1.80
  -5   4  -6   19.63    1.88
  -5   4  -6   17.40    1.44
   5  -4   6   20.16    1.61
  -5   4  -6   20.58    1.69
  -5   4  -7    1.42    0.87
  -5   4  -7    6.00    2.03
  -5  -4  -7    2.02    0.97
  -5   4  -7    1.14    0.98
  -5   4  -7    1.82    1.08
  -5   4  -7    0.84    0.93
  -5  -4  -7    2.38    0.91
  -5  -4  -7    1.51    1.83
  -5   4  -7    0.74    1.54
   5  -4   7    1.45    0.70
  -5   4  -8   44.93    2.66
   5  -4   8   42.60    2.49
  -5   4  -8   46.41    3.04
  -5   4  -8   45.10    2.92
  -5  -4  -8   43.20    2.89
  -5  -4  -9   52.04    3.08
  -5   4  -9   45.28    2.84
  -5   4  -9   49.48    3.01
   5   4   9   52.95    2.97
  -5  -4 -10    0.48    0.52
  -5   4 -10    0.53    0.56
   5   4  10    0.14    0.44
  -5   4 -10   -0.38    0.42
   5  -5 -10   15.97    1.14
   5   5 -10   16.43    1.20
  -5  -5   9   -0.29    0.46
  -5   5   9   -0.48    0.56
   5   5  -9    0.11    0.83
   5  -5  -9    0.10    0.72
  -5  -5   8    0.95    0.64
  -5   5   8    2.35    0.81
   5  -5  -8   -0.13    0.93
   5   5  -8    0.43    1.00
  -5   5   8    1.05    0.70
  -5  -5   7  127.13    6.21
  -5  -5   7  129.87    6.33
  -5   5   7  130.48   10.24
  -5   5   7  131.13    6.38
  -5  -5   7  125.87    6.40
  -5   5   7  129.36    6.43
  -5   5   6  180.10   12.15
  -5   5   6  200.86   13.40
  -5  -5   6  186.92    9.27
   5  -5  -6  209.36    9.57
  -5  -5   6  160.22   12.41
  -5  -5   6  191.01    9.14
  -5  -5   6  201.53    9.24
  -5   5   6  209.72    9.30
  -5   5   6  200.66    9.33
   5  -5  -6  190.37   13.58
   5  -5  -5  293.19   17.58
   5   5  -5  286.04   17.24
  -5   5   5  283.03   16.60
  -5   5   5  303.67   17.60
  -5  -5   5  282.88   16.88
  -5   5   5  280.17   16.67
  -5  -5   5  300.84   13.37
   5  -5  -5  299.94   13.58
   5  -5  -5  285.97   13.69
  -5   5   5  306.59   13.43
   5  -5  -5  300.50   13.69
   5  -5  -4  211.89    9.71
  -5   5   4  200.02   12.86
   5  -5  -4  213.17   11.34
   5  -5  -4  222.45   13.07
   5   5  -4  172.52   12.12
  -5   5   4  173.27   11.73
  -5  -5   4  194.87   12.15
  -5  -5   4  199.23    9.37
  -5   5   4  199.79   12.39
  -5   5   4  206.73    9.35
  -5  -5   4  211.21    9.36
  -5  -5   4  203.62    9.39
   5  -5  -4  209.56    9.69
  -5   5   3   99.11    4.99
   5  -5  -3  106.93    5.19
  -5   5   3  103.11    7.54
   5  -5  -3  108.58    6.75
  -5   5   3  113.12    5.17
  -5  -5   3  104.21    5.03
  -5   5   3  103.47    5.03
   5  -5  -3  107.71    5.33
  -5   5   3  100.23    7.06
  -5  -5   3  101.51    7.15
   5  -5  -3   89.77    7.25
   5   5  -3   94.90    7.14
  -5   5   3  116.62    8.29
   5  -5  -3   96.96    5.20
   5  -5  -2  235.77   11.97
   5   5  -2  209.78   11.81
  -5   5   2  196.59   11.50
  -5  -5   2  224.33   11.85
   5  -5  -2  210.86   11.99
  -5   5   2  216.94   13.01
  -5   5   2  234.79   12.77
   5  -5  -1  726.67   32.12
  -5   5   1  721.23   32.82
  -5   5   1  710.82   31.35
   5  -5  -1  689.15   31.66
   5   5  -1  645.85   31.30
  -5  -5   1  651.90   31.19
  -5  -5   0  120.26    7.09
  -5   5   0  122.36    7.14
  -5   5  -1    9.23    2.40
  -5  -5  -1    5.18    1.47
  -5   5  -1    9.47    1.98
  -5  -5  -2   70.31    5.47
  -5   5  -2   85.64    6.05
   5   5   3   22.04    2.91
   5  -5   3   22.52    2.83
  -5  -5  -3   21.79    1.39
  -5   5  -3   21.45    1.72
  -5  -5  -3   16.49    2.75
  -5   5  -3   14.70    2.65
  -5  -5  -3   20.15    1.48
  -5   5  -3   19.55    1.66
  -5  -5  -4   91.76    4.94
  -5   5  -4   92.72    4.97
  -5   5  -4   96.51    5.05
   5  -5   4  101.19    4.88
  -5  -5  -4   88.06    4.81
   5  -5   4   97.92    7.09
   5   5   4   92.24    7.22
  -5  -5  -4   97.28    5.01
  -5   5  -4  100.98    5.05
  -5   5  -4  103.25    5.02
  -5  -5  -4   92.59    7.34
  -5   5  -4   91.07    7.36
  -5   5  -5   23.74    2.03
  -5   5  -5   19.73    1.58
  -5   5  -5   22.02    1.78
  -5  -5  -5   23.09    1.92
  -5   5  -5   23.05    1.96
  -5  -5  -5   25.12    1.87
   5  -5   5   20.43    3.23
   5   5   5   23.84    3.66
  -5  -5  -5   21.24    1.90
   5  -5   5   19.33    2.92
   5  -5   5   22.81    1.75
  -5  -5  -5   19.37    3.49
  -5   5  -5   23.69    3.72
  -5   5  -6   75.22    4.30
  -5   5  -6   79.74    4.45
  -5  -5  -6   72.40    4.33
  -5   5  -6   75.96    6.60
  -5  -5  -6   77.78    4.41
  -5   5  -6   72.87    4.21
  -5  -5  -6   72.39    4.20
  -5   5  -6   80.58    4.06
   5  -5   6   82.09    4.18
  -5   5  -6   84.32    4.35
  -5   5  -7  393.37   18.69
  -5  -5  -7  405.82   18.71
   5  -5   7  410.07   18.56
  -5  -5  -7  415.45   18.94
  -5   5  -7  418.24   18.78
  -5   5  -7  427.69   18.96
  -5   5  -8   27.24    1.90
   5  -5   8   25.25    1.72
  -5   5  -8   25.36    1.89
  -5   5  -8   24.90    2.07
   5   5   9    8.08    0.90
  -5   5  -9    9.12    1.12
  -5  -5  -9    8.39    1.13
  -5   5 -10    1.71    0.48
  -5  -5 -10    2.61    0.56
  -5  -6   9    6.72    0.72
   5   6  -9    5.76    0.93
  -5  -6   9    7.39    0.69
   5   6  -9    7.23    0.95
  -5  -6   8   10.37    1.13
   5   6  -8   11.28    1.40
  -5  -6   8   10.74    0.98
  -5   6   8    8.65    1.03
  -5  -6   7  230.29   10.43
  -5   6   7  225.10   10.53
   5  -6  -7  233.25   10.89
   5  -6  -7  236.87   10.72
  -5  -6   7  229.09   10.37
   5   6  -7  212.96   10.79
  -5   6   6   55.12    3.28
  -5   6   6   58.15    3.38
  -5  -6   6   60.54    3.28
  -5  -6   6   57.77    3.16
  -5   6   6   51.77    6.37
   5  -6  -6   52.55    3.38
  -5   6   6   46.50    5.44
  -5   6   5    4.88    2.05
  -5   6   5    7.96    2.72
   5  -6  -5    7.80    1.28
  -5  -6   5    9.53    1.15
  -5  -6   5    8.36    0.98
  -5  -6   5    9.15    1.06
  -5   6   5   10.86    1.20
   5  -6  -5    8.70    1.25
  -5   6   4  202.75   13.68
   5  -6  -4  211.63   11.92
  -5  -6   4  210.81    9.75
  -5  -6   4  211.34    9.69
  -5  -6   4  217.36    9.62
  -5   6   4  223.22   13.49
  -5   6   4  208.19    9.68
   5  -6  -4  204.71    9.96
   5  -6  -4  212.21   10.09
   5  -6  -3   40.66    4.04
   5  -6  -3   35.53    3.72
  -5  -6   3   40.28    2.31
  -5  -6   3   35.85    2.27
  -5   6   3   36.29    2.35
  -5   6   3   37.24    2.29
  -5  -6   3   40.31    2.22
  -5  -6   3   35.03    2.22
  -5   6   3   40.14    4.78
   5  -6  -3   39.43    2.44
  -5   6   3   40.11    2.32
   5  -6  -3   40.62    2.55
   5  -6  -2   46.16    2.82
  -5   6   2   49.03    2.69
  -5   6   2   47.95    2.65
  -5   6   2   43.98    2.74
  -5   6   2   45.88    2.69
  -5  -6   2   52.83    2.64
   5  -6  -2   50.59    2.99
  -5   6   2   53.11    5.27
   5  -6  -2   53.31    4.61
   5  -6  -2   51.75    2.86
  -5   6   2   50.49    2.75
  -5   6   1    3.42    2.13
  -5   6   1    3.06    0.71
  -5   6   1    2.02    0.73
   5  -6  -1    4.54    1.66
  -5   6   1    3.75    0.73
  -5   6   1    1.04    1.78
   5  -6  -1    4.30    0.83
  -5   6   0   74.90    3.82
  -5  -6   0   80.07    3.71
  -5   6   0   72.12    3.84
   5  -6   0   71.87    5.88
  -5   6   0   61.24    6.27
  -5   6  -1  382.90   17.52
   5  -6   1  412.73   20.60
  -5   6  -1  386.90   21.24
  -5  -6  -1  410.58   17.38
  -5  -6  -2   64.28    3.48
  -5  -6  -2   63.17    3.38
  -5   6  -2   72.50    3.73
  -5   6  -2   71.74    3.64
  -5  -6  -2   70.48    3.44
  -5   6  -3  140.70    7.12
  -5  -6  -3  143.65    6.97
   5   6   3  147.91    9.07
   5  -6   3  149.21    6.90
  -5  -6  -3  151.16    7.14
   5  -6   3  140.33    8.63
   5  -6   3  137.34    9.55
  -5  -6  -3  152.77    6.87
   5  -6   3  145.72    7.01
  -5   6  -3  149.30    7.17
   5  -6   4    7.27    1.03
   5  -6   4    7.18    0.87
  -5  -6  -4    6.18    1.05
  -5  -6  -4    5.04    0.91
  -5   6  -4    6.24    1.08
  -5   6  -4    5.45    1.08
  -5   6  -4    7.72    1.07
  -5  -6  -4    6.15    1.01
   5  -6   4    6.96    2.01
  -5   6  -5    9.40    1.35
  -5   6  -5   13.02    1.38
  -5   6  -5   12.47    1.51
   5  -6   5   12.08    2.42
  -5  -6  -5   10.57    1.33
   5  -6   5   11.54    1.31
  -5   6  -5   11.86    1.22
  -5   6  -6   78.68    3.91
  -5   6  -6   55.77    5.77
  -5  -6  -6   64.40    3.92
   5  -6   6   66.93    3.70
  -5   6  -6   66.89    3.93
  -5   6  -6   65.26    3.85
  -5   6  -6   65.15    3.48
  -5  -6  -6   65.43    3.88
  -5   6  -6   64.12    3.60
  -5   6  -6   63.60    3.96
  -5   6  -7   91.72    4.78
  -5   6  -7   83.14    4.74
  -5   6  -7   86.67    4.43
  -5  -6  -7   99.96    4.94
   5  -6   7   84.65    4.53
  -5   6  -8    3.61    0.93
   5  -6   8    4.79    0.75
  -5  -6  -8    4.43    1.08
  -5   6  -8    4.95    0.93
  -5   6  -9   10.44    1.04
   5   7  -9    3.03    0.60
   5  -7  -9    3.53    0.63
  -5  -7   9    3.93    0.46
   5   7  -9    2.54    0.51
  -5  -7   9    3.24    0.48
  -5  -7   8    0.31    0.55
   5  -7  -8   -0.40    0.70
  -5   7   8    0.95    0.57
   5   7  -8    0.62    0.65
  -5  -7   8    0.63    0.45
  -5   7   7   10.87    1.17
   5  -7  -7   10.47    1.23
  -5  -7   7   10.74    1.01
   5  -7  -7    7.98    1.25
   5   7  -7    7.59    1.20
  -5  -7   7   10.24    1.11
  -5   7   6   65.76    3.81
  -5   7   6   73.56    3.91
  -5  -7   6   73.65    3.83
  -5  -7   6   71.76    3.65
   5   7  -6   59.83    3.86
   5  -7  -6   69.41    3.69
   5  -7  -6   67.76    4.04
   5  -7  -6   72.97    3.97
  -5   7   5  489.14   28.97
   5  -7  -5  563.35   24.63
  -5  -7   5  553.06   24.26
  -5  -7   5  534.62   24.18
  -5  -7   5  577.74   24.14
   5  -7  -5  552.11   24.40
  -5   7   5  534.39   28.48
  -5   7   5  550.32   24.32
  -5  -7   4  117.43    5.79
   5  -7  -4  104.59    7.71
  -5  -7   4  125.38    5.73
  -5   7   4  117.16    5.78
  -5   7   4  117.13    9.33
   5  -7  -4  115.05    5.65
   5  -7  -3  209.57    9.92
   5  -7  -3  198.77    9.85
  -5   7   3  214.94    9.80
  -5  -7   3  224.66    9.68
  -5   7   3  212.72    9.88
  -5   7   3  203.46    9.77
  -5  -7   3  217.43    9.77
  -5   7   3  210.29   13.58
  -5  -7   3  199.44    9.71
   5  -7  -3  220.95    9.68
   5  -7  -3  242.81   12.73
   5  -7  -3  201.13   12.07
  -5  -7   3  214.75    9.79
   5  -7  -3  205.83   10.08
   5  -7  -3  219.25    9.68
  -5   7   2   92.33    4.72
   5  -7  -2   92.19    4.81
   5  -7  -2   90.41    4.84
  -5   7   2  100.63    4.85
  -5   7   2   94.95    4.87
  -5   7   2   92.69    4.79
  -5  -7   2  101.27    4.77
  -5   7   2   93.61    4.67
  -5   7   2   89.80    7.77
  -5   7   2  100.37    8.38
  -5  -7   2   91.53    4.70
   5  -7  -2   98.30    4.72
   5  -7  -2  109.42    7.35
   5  -7  -2   92.96    7.09
  -5  -7   2   95.73    4.75
   5  -7  -2   96.28    5.09
  -5   7   1  237.34   10.78
  -5   7   1  237.37   10.72
  -5  -7   1  239.26   10.68
  -5   7   1  244.82   10.83
   5  -7  -1  235.76   10.85
  -5   7   1  232.21   14.49
  -5   7   1  231.40   14.76
   5  -7  -1  248.26   10.74
   5  -7  -1  221.86   13.46
   5  -7  -1  232.79   11.00
  -5  -7   1  231.97   10.68
  -5  -7   1  228.49   10.64
  -5  -7   0    0.22    0.45
  -5  -7   0    0.69    0.44
  -5   7   0   -0.09    0.58
  -5   7   0    0.64    1.55
   5  -7   0    1.42    0.54
  -5  -7   0    0.47    0.50
  -5   7   0    0.23    0.64
  -5  -7   0    0.58    0.36
   5  -7   0    0.50    1.36
   5  -7   0    1.26    1.19
  -5   7   0    0.57    0.60
  -5  -7  -1    0.66    0.48
  -5  -7  -1    0.97    0.43
  -5   7  -1    2.56    2.05
   5  -7   1    1.45    0.54
   5  -7   1    1.23    1.11
   5  -7   1   -0.52    1.41
  -5  -7  -1    0.96    0.56
   5  -7   1    0.59    0.53
  -5   7  -1    1.05    0.73
  -5  -7  -1    1.55    0.50
  -5   7  -1    1.04    0.61
  -5   7  -1    1.19    0.65
  -5  -7  -2   14.77    1.25
  -5  -7  -2   13.05    1.16
   5  -7   2   14.58    2.46
  -5  -7  -2   15.16    1.16
  -5   7  -2   14.60    1.40
   5  -7   2   14.48    1.28
  -5  -7  -2   13.64    1.29
   5  -7   2   12.53    1.24
  -5   7  -2   13.80    1.44
  -5   7  -2   15.99    1.45
  -5  -7  -3   54.30    3.23
  -5  -7  -3   57.47    3.16
   5  -7   3   60.75    3.22
  -5  -7  -3   54.37    3.31
   5  -7   3   59.03    4.88
   5  -7   3   56.13    5.61
  -5  -7  -3   60.53    3.15
   5  -7   3   60.69    3.33
  -5   7  -3   58.63    3.44
  -5   7  -3   60.39    3.45
  -5  -7  -4    5.36    1.06
   5  -7   4    4.83    0.81
  -5   7  -4    5.07    1.15
   5  -7   4    4.86    1.80
  -5   7  -4    1.91    0.81
  -5   7  -4    3.67    0.94
  -5  -7  -4    4.01    0.88
  -5   7  -5   21.43    1.77
  -5   7  -5   21.41    1.77
   5  -7   5   19.01    1.50
  -5  -7  -5   22.55    1.93
   5  -7   5   20.77    1.76
  -5   7  -5   22.59    1.72
  -5   7  -5   20.94    1.93
  -5   7  -5   16.98    1.65
   5  -7   5   23.13    3.30
  -5   7  -6    6.73    1.01
  -5   7  -6    5.71    0.87
  -5   7  -6    5.03    1.02
   5  -7   6    4.24    0.96
  -5   7  -6    4.35    0.93
  -5   7  -7   97.51    4.99
  -5   7  -7   99.43    4.84
   5  -7   7   97.47    4.91
  -5   7  -7   97.63    5.09
  -5   7  -8   23.19    1.62
  -5  -7  -8   22.02    1.74
   5  -7   8   21.10    1.44
  -5   7  -8   22.47    1.58
  -5  -7  -9    4.22    0.68
  -5  -7  -9    4.10    0.46
  -5  -8   8    1.89    0.58
   5  -8  -8    1.78    0.61
   5   8  -8    2.93    0.63
  -5   8   8    2.23    0.53
  -5   8   7   23.83    1.72
   5  -8  -7   23.65    1.83
   5   8  -7   23.77    1.80
  -5  -8   7   24.79    1.68
  -5  -8   7   29.46    1.63
  -5  -8   7   26.28    1.85
  -5   8   6   12.60    1.33
  -5   8   6   11.33    1.26
   5  -8  -6   11.19    1.35
   5  -8  -6   12.83    1.31
  -5  -8   6   13.02    1.12
   5  -8  -6   12.27    1.16
  -5  -8   6   10.55    1.16
  -5   8   5   -0.11    0.68
  -5  -8   5   -0.32    0.55
   5  -8  -5   -0.46    0.68
   5  -8  -5    1.34    0.74
   5  -8  -5    0.41    0.61
  -5  -8   5    0.09    0.60
  -5  -8   4    0.31    0.65
   5  -8  -4   -0.43    0.82
   5  -8  -4   -0.44    1.13
  -5  -8   4    1.86    0.68
  -5   8   4    2.37    0.77
   5  -8  -4   -0.09    0.49
  -5  -8   4    0.08    0.56
  -5   8   4    0.70    1.69
  -5   8   3   23.15    3.92
  -5   8   3   23.10    4.03
   5  -8  -3   16.63    1.38
   5  -8  -3   28.30    3.53
  -5   8   3   18.07    1.61
  -5   8   3   16.79    1.51
  -5   8   3   18.72    1.57
  -5  -8   3   17.22    1.50
  -5  -8   3   18.85    1.51
   5  -8  -3   19.37    1.82
   5  -8  -3   22.13    1.56
  -5   8   2   37.95    2.40
  -5  -8   2   31.57    2.29
  -5   8   2   39.33    2.55
  -5   8   2   39.03    2.48
   5  -8  -2   41.55    2.57
  -5   8   2   43.59    2.57
  -5   8   2   28.42    4.62
  -5  -8   2   38.37    2.38
  -5   8   2   36.56    5.21
   5  -8  -2   42.90    2.43
   5  -8  -2   40.51    4.56
   5  -8  -2   45.47    4.71
  -5  -8   2   38.31    2.36
   5  -8  -2   42.65    2.76
  -5   8   1  160.41    7.66
  -5  -8   1  169.46    7.51
  -5  -8   1  154.91    7.58
   5  -8  -1  162.11    7.73
  -5   8   1  160.67    7.76
  -5   8   1  157.22    7.68
  -5   8   1  147.49   11.42
  -5  -8   1  163.26    7.56
   5  -8  -1  170.08    7.65
   5  -8  -1  169.30   10.89
  -5   8   1  158.75    7.58
   5  -8  -1  164.18    7.91
  -5  -8   1  165.10    7.58
  -5   8   1  160.54    7.90
  -5  -8   1  149.09    7.45
  -5  -8   1  167.04    7.61
  -5   8   0   39.84    2.64
  -5  -8   0   36.99    2.28
  -5   8   0   39.78    2.44
   5  -8   0   33.85    2.38
   5  -8   0   39.12    2.61
  -5  -8   0   36.61    2.20
  -5   8   0   44.61    5.46
  -5  -8   0   39.61    2.27
  -5  -8   0   38.24    2.34
  -5  -8   0   42.69    2.32
  -5   8   0   38.99    2.49
   5  -8   0   37.11    4.56
   5  -8   0   37.84    4.27
   5  -8   0   39.90    2.40
  -5  -8  -1    5.80    0.78
  -5  -8  -1    4.78    0.72
   5  -8   1    5.84    2.07
   5  -8   1    6.40    1.84
  -5  -8  -1    4.86    0.83
   5  -8   1    5.86    0.85
  -5  -8  -1    4.48    0.73
  -5   8  -1    4.55    0.95
  -5   8  -1    4.31    0.99
  -5   8  -1    4.92    0.96
  -5  -8  -1    3.95    0.69
  -5   8  -1    5.92    0.93
  -5  -8  -2  187.50    8.87
  -5  -8  -2  187.25    8.81
   5  -8   2  193.84    8.93
   5  -8   2  200.47   11.48
  -5   8  -2  192.73    9.04
  -5  -8  -2  194.89    8.80
   5  -8   2  192.96    8.94
  -5   8  -2  193.15    9.04
  -5   8  -2  187.12    9.10
  -5  -8  -2  192.83    8.67
   5  -8   3    0.48    0.61
   5  -8   3    1.18    1.59
   5  -8   3   -0.39    0.88
   5  -8   3    0.11    0.65
  -5   8  -3    1.31    0.73
  -5  -8  -3    0.46    0.52
  -5  -8  -3    0.10    0.64
  -5  -8  -3    0.58    0.56
  -5   8  -3    0.80    0.75
  -5   8  -3    0.49    0.86
  -5  -8  -4    0.79    0.69
   5  -8   4    2.23    0.72
   5  -8   4    2.29    0.88
  -5   8  -4    2.37    0.89
  -5   8  -4    2.79    0.83
   5  -8   4    1.12    1.35
  -5   8  -4    0.65    0.94
   5  -8   5    4.34    0.76
  -5   8  -5    5.87    1.08
  -5   8  -5    4.59    0.96
  -5   8  -5    5.30    0.97
  -5   8  -5    3.72    1.06
   5  -8   5    5.57    0.99
   5  -8   6    0.29    0.69
  -5   8  -6    0.58    0.68
  -5   8  -6    1.59    0.72
  -5  -8  -6    0.95    0.85
  -5   8  -6    0.23    0.90
   5  -8   7   18.63    1.44
  -5   8  -7   18.42    1.34
  -5  -8  -7   18.11    1.59
  -5   8  -8   25.73    1.61
  -5  -8  -8   27.08    1.47
   5  -8   8   23.19    1.45
  -5  -9   8    2.79    0.45
  -5   9   8    2.62    0.48
   5   9  -8    2.96    0.54
  -5   9   7    3.63    0.68
  -5  -9   7    2.98    0.69
   5  -9  -6   14.54    1.20
  -5   9   6   12.86    1.27
  -5   9   6   13.72    1.26
  -5  -9   6   15.12    1.28
   5  -9  -5    2.11    0.73
   5  -9  -5    1.74    0.74
  -5   9   5    2.25    0.85
  -5  -9   5    1.20    0.63
   5  -9  -4   74.61    4.20
  -5  -9   4   76.67    3.95
  -5  -9   4   69.60    3.86
   5  -9  -4   72.98    3.94
  -5   9   4   72.40    3.87
   5  -9  -4   73.56    3.79
  -5   9   3   38.30    5.36
  -5   9   3   59.23    6.52
   5  -9  -3   48.84    2.76
   5  -9  -3   50.08    3.13
   5  -9  -3   43.19    2.60
   5  -9  -3   48.69    4.81
  -5   9   3   52.27    2.90
  -5   9   3   47.06    2.80
  -5   9   3   50.86    2.87
  -5   9   3   44.95    3.01
  -5  -9   3   45.26    2.73
  -5  -9   3   42.34    2.72
  -5  -9   2  300.36   13.57
  -5  -9   2  293.00   13.51
  -5   9   2  296.44   13.82
  -5   9   2  299.34   13.59
  -5   9   2  302.61   13.60
   5  -9  -2  284.33   13.53
  -5   9   2  311.08   13.65
  -5   9   2  270.25   17.75
  -5   9   2  287.71   18.23
  -5  -9   2  313.98   13.43
  -5   9   2  289.79   13.46
   5  -9  -2  313.94   13.49
   5  -9  -2  324.10   16.95
   5  -9  -2  300.51   13.83
  -5  -9   2  300.30   13.46
  -5   9   1   20.86    1.61
  -5   9   1   19.08    1.77
  -5  -9   1   19.88    1.52
   5  -9  -1   20.76    1.65
  -5   9   1   24.99    1.81
  -5   9   1   21.12    1.73
  -5   9   1   21.24    1.69
  -5  -9   1   19.82    1.54
   5  -9  -1   17.40    1.69
  -5  -9   1   19.58    1.42
  -5   9   1   23.45    4.12
   5  -9  -1   19.64    1.57
  -5  -9   1   18.85    1.44
   5  -9  -1   20.36    3.44
  -5  -9   1   19.81    1.46
  -5   9   1   17.92    1.59
  -5  -9   0    0.79    0.49
  -5   9   0    2.50    0.81
  -5  -9   0    0.88    0.56
   5  -9   0    1.23    0.67
  -5   9   0    0.78    0.76
  -5  -9   0    1.41    0.50
  -5   9   0    2.21    1.67
   5  -9   0    0.89    0.66
  -5  -9   0    1.52    0.65
  -5   9   0    1.44    0.82
  -5   9   0    0.88    0.78
   5  -9   0    3.05    1.56
   5  -9   0    1.93    0.81
   5  -9   0   -1.50    1.82
  -5  -9  -1    6.68    0.87
  -5  -9  -1    6.18    0.83
  -5   9  -1    5.33    1.11
  -5   9  -1    7.51    1.12
   5  -9   1    4.35    1.93
   5  -9   1    4.33    1.71
   5  -9   1    6.38    1.07
  -5  -9  -1    4.77    0.75
   5  -9   1    5.61    0.95
  -5  -9  -1    5.67    0.82
  -5   9  -1    5.55    1.00
   5  -9   1    5.44    0.87
  -5   9  -2    9.72    1.22
  -5   9  -2    8.26    1.21
   5  -9   2   10.68    1.20
   5  -9   2    9.27    2.51
   5  -9   2    7.58    2.02
   5  -9   2    8.95    1.12
  -5  -9  -2    8.83    0.90
  -5  -9  -2    9.30    1.04
  -5  -9  -2   10.14    1.12
  -5   9  -2   10.19    1.22
  -5  -9  -2    9.88    0.99
  -5   9  -2   11.81    1.34
   5  -9   2   10.57    1.15
   5  -9   3   56.29    3.08
   5  -9   3   49.24    5.45
  -5   9  -3   53.03    3.13
  -5  -9  -3   47.91    3.01
   5  -9   3   53.87    3.07
  -5  -9  -3   55.11    3.07
  -5   9  -3   54.17    3.17
  -5   9  -3   50.96    3.15
  -5  -9  -4   77.83    4.24
   5  -9   4   82.64    4.15
  -5   9  -4   84.18    4.28
  -5  -9  -4   77.92    4.13
   5  -9   4   82.62    4.26
  -5   9  -4   80.28    4.31
  -5   9  -4   73.49    4.26
  -5   9  -4   79.99    4.36
   5  -9   5  117.74    5.71
  -5   9  -5  120.93    5.87
  -5  -9  -5  127.69    5.87
  -5   9  -5  122.52    5.90
  -5   9  -5  112.98    5.90
  -5   9  -5  121.12    6.06
  -5   9  -6   26.41    1.89
  -5  -9  -6   24.35    1.66
   5  -9   6   25.12    1.73
  -5   9  -6   28.48    1.80
   5  -9   6   24.49    1.49
  -5   9  -6   25.33    1.68
   5  -9   7   31.13    1.94
  -5  -9  -7   37.44    1.94
  -5   9  -7   35.14    2.09
   5  -9   8   26.20    1.33
  -5  -9  -8   24.16    1.26
  -5 -10   7    1.51    0.27
  -5  10   7    0.90    0.39
  -5  10   7    1.60    0.41
   5  10  -7    0.93    0.45
  -5 -10   6    0.14    0.56
  -5  10   6    1.44    0.60
   5 -10  -6    0.28    0.43
  -5  10   6    1.21    0.55
  -5  10   6    0.56    0.49
  -5 -10   5    0.60    0.59
  -5  10   5    1.80    0.70
  -5  10   5    0.87    0.69
  -5 -10   5    1.14    0.66
   5 -10  -5    0.41    0.54
   5 -10  -4    2.52    0.62
   5 -10  -4    2.36    0.85
  -5 -10   4    2.92    0.69
  -5  10   4    3.27    0.72
  -5 -10   4    3.09    0.73
  -5  10   4    3.42    0.88
  -5 -10   4    3.43    0.61
  -5 -10   4    3.35    0.79
  -5  10   4    2.53    0.84
  -5 -10   3   14.39    1.19
  -5 -10   3   16.23    1.38
   5 -10  -3   13.59    1.46
  -5  10   3   16.08    1.39
  -5 -10   3   12.74    1.28
  -5 -10   3   15.74    1.29
   5 -10  -3   15.35    1.30
  -5  10   3   15.16    1.48
  -5 -10   2   27.36    1.69
  -5  10   2   22.70    1.68
   5 -10  -2   27.05    1.75
  -5 -10   2   24.78    1.74
  -5  10   2   24.27    1.79
  -5  10   2   24.03    1.81
   5 -10  -2   25.88    1.79
   5 -10  -2   22.86    1.91
  -5  10   2   25.31    1.95
  -5 -10   2   24.90    1.80
  -5  10   2   23.39    1.84
  -5  10   1    5.70    0.98
   5 -10  -1    6.06    0.90
  -5  10   1    8.21    1.15
  -5 -10   1    6.46    0.90
   5 -10  -1    4.36    0.95
   5 -10  -1    6.91    0.96
  -5  10   1    6.75    1.05
  -5 -10   1    8.54    0.90
  -5  10   1    6.08    0.90
  -5  10   1    8.47    1.11
  -5  10   1    7.55    1.05
   5 -10   0   82.63    4.58
  -5 -10   0   81.23    4.32
   5 -10   0   90.77    4.56
   5 -10   0   78.86    6.75
  -5 -10   0   98.69    4.53
  -5  10   0   85.04    4.65
  -5  10   0   86.43    4.50
  -5  10   0   89.02    4.65
  -5  10   0   86.29    4.59
  -5  10   0   93.55    4.67
  -5 -10   0   94.06    4.40
   5 -10   0   87.04    4.47
   5 -10   1  127.00    6.16
  -5 -10  -1  132.40    6.09
  -5  10  -1  120.39    6.22
  -5  10  -1  125.87    6.32
  -5 -10  -1  137.65    6.13
  -5  10  -1  125.34    6.35
  -5  10  -1  132.97    6.39
  -5 -10  -1  122.82    6.08
  -5  10  -2  385.14   17.36
   5 -10   2  389.94   17.24
  -5 -10  -2  411.60   17.08
  -5  10  -2  396.55   17.31
  -5  10  -2  383.60   17.14
  -5 -10  -2  376.71   17.11
  -5  10  -2  398.24   17.30
   5 -10   2  365.69   17.09
  -5 -10  -2  389.24   17.20
  -5  10  -3    1.43    0.81
  -5  10  -3    2.12    0.77
  -5 -10  -3    3.18    0.74
  -5  10  -3    2.72    0.72
  -5 -10  -3    3.53    0.76
   5 -10   3    4.09    0.82
   5 -10   3    3.04    0.75
   5 -10   4   28.00    1.91
  -5 -10  -4   28.31    1.87
  -5  10  -4   27.38    1.97
   5 -10   4   30.54    1.88
  -5  10  -4   29.34    2.03
  -5  10  -4   29.07    1.88
  -5  10  -4   29.72    2.02
  -5  10  -5    8.83    1.10
   5 -10   5    9.15    0.89
  -5  10  -5   11.21    1.08
  -5  10  -5    9.30    0.91
  -5 -10  -5    8.79    0.94
   5 -10   5   10.67    1.06
  -5 -10  -6   34.66    1.79
  -5  10  -6   31.57    1.82
  -5  10  -6   33.12    1.92
  -5  10  -7   -0.05    0.37
  -5 -10  -7    0.09    0.27
   5 -10   7    0.11    0.34
  -5  11   6    2.95    0.47
  -5 -11   6    2.63    0.47
   5  11  -6    2.34    0.51
  -5 -11   5    1.10    0.33
   5 -11  -5    0.88    0.45
  -5  11   5    1.45    0.54
  -5  11   5    0.88    0.50
  -5  11   5    1.20    0.48
   5 -11  -4   43.52    2.51
  -5 -11   4   45.70    2.45
  -5  11   4   43.94    2.49
  -5 -11   4   43.07    2.26
  -5  11   4   46.33    2.56
  -5 -11   3   31.46    1.82
   5 -11  -3   36.12    1.97
  -5  11   3   31.57    1.97
  -5  11   3   32.80    2.08
  -5 -11   3   31.07    1.99
  -5  11   2  114.88    5.57
  -5 -11   2  112.25    5.47
  -5 -11   2  115.18    5.30
   5 -11  -2  119.49    5.48
  -5  11   2  108.10    5.43
  -5  11   2  110.18    5.52
  -5  11   1   56.45    3.07
  -5  11   1   47.34    2.87
   5 -11  -1   52.66    2.89
  -5 -11   1   56.02    2.78
  -5  11   1   52.75    2.98
   5 -11  -1   51.51    2.92
  -5  11   1   53.75    2.89
  -5  11   1   52.87    2.98
  -5 -11   1   55.04    2.93
   5 -11   0    2.17    0.70
  -5 -11   0    1.50    0.50
  -5  11   0    1.50    0.61
  -5 -11   0    3.04    0.65
  -5  11   0    1.97    0.74
  -5  11   0    2.67    0.72
  -5  11   0    0.80    0.59
  -5  11   0    1.44    0.78
  -5  11   0    2.01    0.74
  -5  11  -1   11.10    1.18
  -5 -11  -1   11.54    0.99
  -5 -11  -1   13.52    1.08
  -5  11  -1   11.72    1.15
  -5  11  -1   14.19    1.32
  -5  11  -1   12.53    1.21
  -5  11  -1   15.65    1.34
   5 -11   1   11.16    1.17
  -5  11  -2    2.84    0.82
   5 -11   2    2.84    0.76
  -5 -11  -2    3.07    0.71
  -5  11  -2    2.41    0.61
  -5  11  -2    2.73    0.86
  -5  11  -2    1.86    0.71
   5 -11   3  150.34    6.72
  -5 -11  -3  144.64    6.69
  -5  11  -3  137.70    6.59
   5 -11   3  143.88    6.52
  -5  11  -3  145.33    6.82
  -5  11  -3  139.78    6.60
  -5  11  -3  144.60    6.80
  -5  11  -3  143.00    6.76
   5 -11   4    0.24    0.50
  -5 -11  -4    0.69    0.50
   5 -11   4    0.49    0.49
  -5  11  -4    0.32    0.52
  -5  11  -4    0.30    0.63
  -5  11  -4    0.55    0.39
  -5  11  -4   -0.14    0.59
   5 -11   5   13.58    1.02
  -5 -11  -5   15.90    1.04
  -5  11  -5   14.26    1.06
   5 -11   5   13.18    0.94
  -5  11  -5   13.24    1.09
  -5  11  -5   13.48    1.07
  -5  11  -5   15.27    1.08
   5 -11   6    2.43    0.40
  -5  11  -6    2.45    0.44
  -5  12   5    5.84    0.54
  -5  12   4    0.05    0.37
  -5  12   4    0.05    0.41
   5 -12  -4    0.05    0.38
  -5  12   3   22.10    1.38
  -5 -12   3   21.94    1.22
  -5 -12   2    2.39    0.40
  -5  12   2    2.73    0.60
  -5 -12   2    2.69    0.57
  -5  12   2    2.48    0.48
   5 -12  -2    2.08    0.50
  -5 -12   1   42.60    2.15
  -5  12   1   40.30    2.23
   5 -12  -1   43.05    2.33
  -5  12   1   42.71    2.33
  -5  12   1   45.02    2.43
  -5 -12   1   44.49    2.34
  -5  12   0   36.05    2.07
  -5 -12   0   35.27    1.86
   5 -12   0   35.43    2.06
  -5  12   0   37.81    2.12
  -5  12   0   37.11    2.17
  -5 -12   0   34.97    1.99
   5 -12   0   36.05    2.04
  -5  12  -1   11.83    1.08
  -5  12  -1   10.05    0.87
  -5  12  -1    9.63    0.99
   5 -12   1   10.91    0.95
  -5  12  -1    8.79    0.98
   5 -12   2   26.13    1.54
  -5  12  -2   27.48    1.59
  -5  12  -2   26.49    1.70
  -5  12  -2   27.00    1.72
  -5  12  -2   27.68    1.64
  -5  12  -3   15.75    1.09
   5 -12   3   12.45    0.86
  -5  12  -3   14.69    1.11
  -5  12  -3   13.54    0.99
   5 -12   3   14.24    1.04
  -5  12  -3   14.93    1.14
  -5  12  -3   15.75    1.08
   5 -12   4   -0.04    0.34
  -5  12  -4    0.13    0.40
  -5  12  -4    0.58    0.31
  -5  12  -4    0.42    0.44
  -5  12  -5   11.75    0.74
  -5  12  -5    9.70    0.69
  -5  13   3    0.99    0.31
   5 -13  -3    0.28    0.26
   5 -13  -2    1.65    0.41
  -5  13   2    1.57    0.33
  -5 -13   1   40.97    2.04
  -5  13   1   40.29    2.09
   5 -13  -1   41.82    2.04
  -5  13   0    0.95    0.41
   5 -13   0    0.70    0.31
   5 -13   1   35.32    1.78
   5 -13   1   35.67    1.77
  -5  13  -1   32.07    1.76
  -5  13  -1   34.35    1.83
   5 -13   1   33.86    1.73
   5 -13   2   24.44    1.24
   5 -13   2   19.90    1.10
  -5  13  -2   22.22    1.24
  -5  13  -2   20.83    1.22
  -5  13  -3   38.47    1.92
  -5  13  -3   41.10    1.92
   5 -13   3   37.87    1.89
   5 -13   3   40.61    1.89
  -6   0  11   -0.30    0.30
  -6   0  10   21.80    1.39
  -6   0  10   20.66    1.66
   6   0  -9    0.92    0.95
  -6   0   9   -0.53    1.01
  -6   0   9   -0.09    0.60
   6   0  -8   72.68    4.00
  -6   0   8   73.80    4.41
  -6   0   7    0.16    0.95
   6   0  -7    1.05    2.54
  -6   0   7    0.71    0.61
  -6   0   7    0.90    2.30
   6   0  -6    8.61    1.17
   6   0  -6    9.31    3.21
  -6   0   6    9.83    1.40
   6   0  -6   12.38    1.21
  -6   0   6    9.75    1.13
  -6   0   6   13.73    3.41
  -6   0   5   -0.69    1.86
  -6   0   5   -0.08    0.52
   6   0  -5   -0.33    0.56
  -6   0   5    0.17    0.53
   6   0  -5    0.84    0.62
   6   0  -5   -0.78    2.11
   6   0  -4    4.49    2.57
  -6   0   4    2.87    2.36
  -6   0   4    1.71    0.99
  -6   0   4    3.15    0.90
   6   0  -3    0.53    1.77
  -6   0   3   -0.96    1.75
  -6   0   3    0.20    0.65
  -6   0   2 1022.43   44.55
  -6   0   2  943.69   42.22
  -6   0   1    0.17    0.69
  -6   0   1   -1.50    1.57
  -6   0   0  497.76   23.22
  -6   0   0  451.98   23.23
  -6   0  -1   -0.37    1.64
  -6   0  -1    0.40    1.61
  -6   0  -2 1433.89   64.30
  -6   0  -3    0.22    0.90
  -6   0  -3   -0.84    1.14
  -6   0  -3   -0.99    2.16
  -6   0  -4 1653.65   69.34
  -6   0  -4 1576.55   72.54
  -6   0  -4 1572.22   68.46
  -6   0  -5    0.97    0.77
  -6   0  -5    0.70    2.06
  -6   0  -5   -0.41    1.22
  -6   0  -5    0.27    0.89
  -6   0  -5   -0.95    0.78
  -6   0  -6  567.20   30.92
  -6   0  -6  555.03   25.66
  -6   0  -6  565.13   25.66
  -6   0  -6  614.81   25.56
   6   0   6  618.34   31.17
  -6   0  -6  576.90   28.50
  -6   0  -6  578.43   25.88
   6   0   7    0.87    2.34
  -6   0  -7   -0.44    0.61
  -6   0  -7    1.01    0.97
  -6   0  -7   -0.14    0.90
  -6   0  -7   -0.89    2.63
  -6   0  -7    1.01    1.03
  -6   0  -8   16.45    1.65
  -6   0  -8   11.12    1.46
  -6   0  -8   12.36    1.76
  -6   0  -9   -0.32    0.75
  -6   0  -9   -1.20    0.98
  -6   0  -9    0.40    0.70
  -6   0 -10    6.80    0.96
   6   0  10    5.62    0.98
  -6   1  11    3.55    0.41
  -6  -1  11    3.68    0.40
  -6   1  10    6.70    0.75
  -6  -1  10    7.10    0.73
  -6   1  10    6.12    1.01
  -6  -1  10    5.12    0.97
   6   1 -10    6.94    0.99
   6  -1  -9   12.84    1.28
  -6   1   9   11.11    1.15
  -6  -1   9   12.66    1.19
  -6   1   9   13.12    1.59
   6   1  -9   11.46    1.53
  -6  -1   8  218.83    9.87
  -6  -1   8  197.46   10.22
  -6   1   8  206.61   10.27
   6  -1  -8  219.67   10.05
   6  -1  -7    2.09    2.53
   6   1  -7    3.10    2.80
  -6  -1   7    1.78    2.15
  -6   1   7    5.33    2.64
  -6   1   7    4.47    0.81
  -6   1   7    4.57    1.20
  -6  -1   7    3.62    1.21
  -6   1   6  112.71    5.72
   6  -1  -6  108.91    5.93
  -6  -1   6  116.46    5.73
  -6   1   6  125.03    5.77
   6  -1  -6  118.77    5.83
   6   1  -6  116.00   10.57
  -6  -1   6  115.87   10.02
  -6   1   6  125.37   10.31
   6  -1  -6   98.57    9.87
  -6  -1   6  113.94    6.08
  -6   1   6  119.92    6.16
  -6   1   5   89.02    6.67
   6  -1  -5   97.85    5.09
   6   1  -5   94.68    4.93
  -6   1   5  103.32    4.88
  -6  -1   5  105.53    4.92
   6   1  -5   90.81    4.75
   6  -1  -5  102.10    4.95
  -6  -1   5   94.23    8.35
   6   1  -5   93.27    8.71
  -6   1   5  113.94    8.92
  -6   1   4    4.02    2.09
  -6   1   4    3.23    1.27
  -6  -1   4    1.87    0.80
   6   1  -4    1.27    1.73
  -6   1   3   16.40    3.23
   6   1  -3   18.05    3.37
  -6   1   3   15.56    2.14
  -6  -1   3   14.38    1.82
  -6  -1   2  659.56   30.30
  -6   1   2  696.98   32.09
  -6   1   2  678.11   30.65
  -6  -1   1   29.14    2.57
  -6   1   1   24.45    3.30
  -6   1   1   27.81    2.68
  -6  -1   0    0.22    0.88
  -6   1   0   -0.40    1.71
  -6   1   0    0.36    1.50
  -6  -1  -1  229.58   11.40
  -6   1  -1  221.85   10.95
  -6   1  -1  223.68   12.74
  -6   1  -1  229.86   12.52
  -6   1  -2  175.04   10.93
  -6  -1  -2  183.45    9.49
  -6   1  -2  182.42    9.48
  -6   1  -3  103.31    7.79
  -6  -1  -3  110.62    6.24
  -6   1  -3   97.81    6.39
  -6   1  -4  294.05   13.83
  -6  -1  -4  296.68   13.82
  -6   1  -4  324.24   14.72
  -6   1  -4  315.04   15.92
  -6  -1  -4  305.68   13.79
  -6   1  -4  322.54   17.68
  -6  -1  -5  464.53   20.48
  -6  -1  -5  463.26   20.67
  -6   1  -5  470.64   20.70
   6   1   5  462.62   25.12
   6  -1   5  436.59   24.78
  -6   1  -5  468.59   20.24
  -6  -1  -5  461.31   20.56
  -6   1  -5  442.70   20.44
  -6   1  -5  458.02   24.98
  -6  -1  -6  419.64   24.42
  -6   1  -6  437.64   24.64
  -6   1  -6  450.59   19.57
  -6  -1  -6  442.96   19.43
   6   1   6  463.08   24.89
   6  -1   6  418.62   24.15
  -6   1  -6  448.65   22.38
  -6  -1  -6  405.00   19.27
  -6   1  -6  426.19   19.63
  -6  -1  -6  437.29   19.64
  -6  -1  -6  427.83   19.51
  -6   1  -6  434.23   19.08
  -6   1  -6  438.87   19.41
  -6   1  -7    3.01    1.18
  -6  -1  -7    2.30    0.98
  -6  -1  -7    2.51    0.84
  -6  -1  -7    0.88    1.99
  -6   1  -7    3.51    2.37
  -6   1  -7    2.84    1.25
  -6  -1  -7    3.17    1.26
   6  -1   7    2.54    2.29
   6   1   7    3.50    2.59
  -6   1  -7    2.10    1.42
  -6  -1  -7    2.42    1.08
  -6   1  -7    2.54    0.94
  -6  -1  -8  107.73    5.89
  -6   1  -8  107.25    5.90
  -6  -1  -8  118.39    5.81
  -6   1  -8   97.71    5.44
  -6  -1  -8  109.10    5.37
  -6  -1  -8  106.38    5.56
  -6   1  -8  106.58    5.71
  -6  -1  -9    2.19    0.85
  -6   1  -9    2.49    0.97
  -6   1  -9    2.74    1.09
  -6  -1  -9    1.82    0.96
  -6  -1 -10   23.74    1.71
  -6   1 -10   22.85    1.68
  -6   1 -10   21.83    1.56
   6  -1  10   26.36    1.77
   6   1  10   26.13    1.79
  -6   2  10   51.34    2.69
  -6  -2  10   55.20    2.94
  -6   2  10   53.43    2.95
   6   2 -10   55.66    3.01
   6  -2 -10   53.20    2.74
  -6  -2   9   27.25    1.82
  -6  -2   9   23.20    1.58
   6  -2  -9   24.92    1.90
  -6  -2   9   28.08    2.11
  -6   2   9   28.92    2.16
   6   2  -9   27.34    2.23
  -6  -2   8  172.90    8.41
  -6   2   8  188.48    8.31
   6  -2  -8  183.98    8.74
  -6  -2   8  171.73    8.78
  -6   2   8  172.10    8.80
   6  -2  -7   26.50    5.38
   6   2  -7   31.02    5.49
   6  -2  -7   30.76    2.21
  -6  -2   7   26.53    2.04
  -6   2   7   36.45    5.49
  -6  -2   7   24.28    4.85
  -6  -2   7   30.67    2.42
  -6   2   7   28.98    2.43
  -6   2   7   32.67    2.07
  -6   2   7   28.62    2.07
  -6   2   6    0.51    1.31
  -6   2   6   -0.79    2.04
  -6  -2   6   -0.80    2.15
   6  -2  -6   -0.92    2.62
   6   2  -6   -0.91    2.45
   6  -2  -6    0.34    0.77
  -6  -2   6    0.39    0.59
  -6   2   6   -0.09    0.59
  -6   2   6    0.20    0.65
   6  -2  -6    0.14    0.81
  -6  -2   6   -0.28    0.87
  -6   2   6    0.71    0.86
   6  -2  -5   76.60    8.30
   6   2  -5   95.61    8.78
  -6   2   5  111.96    8.91
  -6  -2   5   93.39    8.27
  -6  -2   5   96.43    5.12
  -6   2   5   99.52    5.15
   6  -2  -5   93.93    4.86
   6  -2  -5   96.23    4.91
  -6  -2   5  100.68    4.85
  -6   2   5  108.84    7.46
   6  -2  -5   92.15    5.06
  -6   2   4   62.08    3.24
   6  -2  -4   68.75    3.59
  -6   2   4   60.32    3.26
  -6   2   4   54.09    4.99
  -6  -2   4   64.64    3.29
   6  -2  -4   62.79    6.45
   6   2  -4   63.38    6.41
  -6   2   4   64.89    6.17
  -6  -2   4   65.25    6.20
  -6   2   4   56.61    4.26
   6  -2  -3  218.70   12.77
   6   2  -3  206.65   12.34
  -6   2   3  202.18   12.06
  -6  -2   3  191.33   11.92
  -6  -2   3  185.10   10.02
  -6   2   3  198.84   11.03
  -6   2   3  190.72   10.11
  -6   2   2   83.83    6.42
  -6  -2   2   79.49    6.28
  -6  -2   2   85.45    5.22
  -6   2   2   75.23    5.63
  -6   2   1  489.36   23.87
  -6  -2   1  494.31   23.93
  -6   2   1  477.53   23.21
  -6  -2   1  496.38   22.66
  -6  -2   0    8.48    2.25
  -6   2   0    8.57    2.50
  -6   2   0   12.26    2.07
  -6  -2   0   10.03    1.63
  -6  -2   0   10.44    2.15
  -6   2   0   10.36    2.18
  -6  -2  -1   37.83    4.06
  -6   2  -1   42.11    4.31
  -6  -2  -1   35.43    3.03
  -6   2  -1   33.64    2.63
  -6  -2  -1   30.91    3.56
  -6   2  -1   37.22    3.73
  -6  -2  -2  104.74    6.02
  -6   2  -2   90.10    5.77
  -6  -2  -2   94.62    7.04
  -6   2  -2  104.23    7.42
  -6   2  -3   21.07    2.50
  -6  -2  -3   19.44    3.37
  -6   2  -3   16.19    3.16
  -6  -2  -4  124.28    6.25
  -6   2  -4  121.58    6.26
  -6  -2  -4  133.91    9.51
  -6   2  -4  121.93    9.22
  -6   2  -4  127.66    6.06
  -6   2  -4  127.13    6.23
  -6   2  -4  118.71    7.86
  -6  -2  -5    3.69    0.94
  -6   2  -5    2.39    0.76
  -6   2  -5    2.46    0.74
  -6   2  -5    3.74    1.02
  -6  -2  -5    3.42    0.91
  -6   2  -5    3.04    1.58
   6   2   5    1.39    1.78
   6  -2   5    2.61    1.85
  -6  -2  -5    1.89    0.75
  -6   2  -5    2.87    0.71
  -6   2  -5    2.96    0.95
  -6  -2  -5    2.14    0.96
  -6  -2  -5    4.89    2.61
  -6   2  -5    4.18    2.23
  -6   2  -6  422.77   19.35
  -6  -2  -6  422.87   19.32
   6   2   6  456.74   24.65
   6  -2   6  474.33   24.51
  -6  -2  -6  422.78   19.14
   6  -2   6  410.60   18.76
  -6   2  -6  429.16   18.99
  -6  -2  -6  455.29   19.33
  -6  -2  -6  444.45   19.09
  -6   2  -6  417.02   19.26
  -6   2  -6  417.65   18.89
  -6  -2  -6  464.82   19.41
  -6   2  -6  401.22   19.01
  -6  -2  -6  430.60   24.28
  -6   2  -6  385.37   23.74
  -6  -2  -7    3.45    2.56
  -6   2  -7    3.42    2.19
   6  -2   7    0.81    1.82
   6   2   7   -0.86    2.08
  -6   2  -7    0.53    1.28
  -6   2  -7    0.97    1.04
  -6  -2  -7    1.62    1.00
  -6   2  -7    0.30    0.69
  -6  -2  -7    1.10    1.08
  -6   2  -7    1.09    0.82
  -6  -2  -7    0.64    0.82
  -6  -2  -7    0.49    0.80
  -6  -2  -8    1.98    1.06
  -6   2  -8    1.83    1.06
  -6  -2  -8    1.46    0.97
  -6  -2  -8    1.73    0.80
  -6  -2  -8    1.63    0.81
  -6   2  -9    0.49    0.84
  -6  -2  -9    0.60    0.82
  -6   2  -9    1.47    0.92
  -6  -2  -9    1.02    0.81
   6  -2  10    2.62    0.69
   6   2  10    4.54    0.84
  -6   2 -10    4.24    0.73
  -6   2 -10    3.71    0.75
  -6  -2 -10    4.26    0.77
  -6   3  10    0.14    0.37
  -6   3  10    0.13    0.51
   6  -3 -10    0.12    0.45
   6  -3  -9    3.50    0.86
  -6   3   9    3.85    0.96
  -6  -3   9    3.07    0.89
  -6  -3   9    3.56    0.61
  -6  -3   9    2.74    0.69
   6  -3  -8    0.97    0.92
  -6  -3   8    0.93    0.60
  -6  -3   8    1.22    0.88
  -6   3   8    0.55    0.92
  -6  -3   8    0.60    0.70
  -6  -3   8    1.21    0.61
   6  -3  -7    2.43    0.89
  -6  -3   7    2.17    0.76
  -6  -3   7    2.76    1.06
  -6   3   7    1.76    0.94
  -6   3   7    2.39    0.93
  -6   3   7    3.05    0.74
  -6  -3   7    1.71    0.77
  -6   3   7    2.48    2.23
  -6  -3   7   -0.83    1.73
   6  -3  -7    1.94    2.49
   6   3  -7    3.77    2.28
  -6   3   6    0.10    0.61
   6  -3  -6   -0.91    1.74
   6   3  -6    0.88    2.13
  -6   3   6    1.17    1.41
   6  -3  -6   -0.12    0.64
  -6  -3   6    0.78    1.99
  -6   3   6   -1.54    2.38
  -6   3   6    0.51    0.66
   6  -3  -6    1.45    0.88
   6  -3  -6   -0.24    0.77
  -6  -3   6   -0.14    0.88
  -6   3   6    0.28    0.82
  -6  -3   6    0.21    0.65
  -6  -3   6   -0.10    0.72
  -6   3   5   43.24    2.61
   6  -3  -5   41.29    2.82
   6  -3  -5   42.85    2.70
  -6   3   5   36.68    4.60
  -6  -3   5   48.58    2.92
  -6   3   5   43.71    2.84
   6  -3  -5   42.86    5.72
   6   3  -5   37.80    5.56
   6  -3  -5   44.28    2.72
  -6  -3   5   46.31    2.56
  -6   3   5   33.62    4.92
  -6  -3   5   42.88    5.40
  -6   3   4   32.12    4.00
  -6   3   4   31.29    4.33
  -6  -3   4   33.40    4.40
   6  -3  -4   38.35    5.06
   6   3  -4   32.09    4.64
  -6  -3   4   38.37    2.25
  -6  -3   4   39.68    2.12
  -6  -3   4   36.14    2.18
   6  -3  -4   34.68    2.31
  -6   3   4   33.55    3.47
  -6   3   4   38.39    2.20
   6  -3  -4   37.01    2.45
   6  -3  -3    0.69    0.79
  -6   3   3    0.32    0.90
  -6   3   3   -0.48    1.43
  -6  -3   3   -1.46    1.50
   6  -3  -3    1.09    1.54
   6   3  -3    2.62    1.96
  -6   3   3   -0.43    1.26
  -6   3   2  119.00    7.43
  -6   3   2  127.69    8.11
  -6   3   2  125.09    8.18
  -6  -3   2  116.65    8.08
  -6   3   1   78.56    5.89
  -6   3   1   77.62    5.98
  -6  -3   1   85.31    6.11
  -6   3   0  494.69   23.69
  -6  -3   0  545.23   23.87
  -6   3   0  492.12   23.52
  -6  -3   0  526.77   23.94
  -6   3   0  481.55   23.94
  -6   3   0  455.96   21.42
  -6   3  -1   17.60    2.61
  -6  -3  -1   17.86    2.66
  -6   3  -1   17.87    1.85
  -6  -3  -1   21.46    3.01
  -6   3  -1   21.72    3.23
  -6   3  -2  193.22    9.94
  -6  -3  -2  179.74   11.17
  -6   3  -2  187.75   11.51
  -6   3  -3    1.25    1.03
  -6  -3  -3    1.01    1.49
  -6   3  -3    0.51    1.65
  -6   3  -4   50.03    3.02
  -6  -3  -4   47.84    3.00
  -6   3  -4   42.90    4.24
  -6  -3  -4   52.47    3.02
  -6   3  -4   47.34    3.01
  -6  -3  -4   46.59    5.34
  -6   3  -4   55.71    5.62
  -6   3  -4   48.94    2.70
  -6   3  -4   53.39    2.96
  -6  -3  -5  168.81    8.82
  -6   3  -5  186.48    8.46
  -6   3  -5  196.16    8.95
   6   3   5  176.94   12.56
   6  -3   5  168.14   12.06
  -6   3  -5  177.68   11.09
  -6  -3  -5  173.54    8.84
  -6  -3  -5  178.70   12.62
  -6   3  -5  176.01   12.53
  -6   3  -5  185.57    8.76
  -6  -3  -5  186.26    8.95
  -6   3  -5  178.25    8.92
  -6  -3  -5  183.66    8.67
  -6   3  -5  194.85    9.04
   6  -3   5  192.53    8.66
  -6   3  -5  200.12    8.82
   6   3   6   43.94    5.73
   6  -3   6   28.64    4.53
  -6  -3  -6   35.66    2.47
  -6  -3  -6   27.48    4.79
  -6   3  -6   22.44    4.39
  -6   3  -6   30.50    2.22
  -6   3  -6   29.50    2.44
  -6  -3  -6   28.73    2.42
  -6   3  -6   36.93    2.61
  -6  -3  -6   29.65    2.17
   6  -3   6   33.66    2.16
  -6   3  -6   29.03    2.20
   6  -3   7    3.00    2.49
   6   3   7   -1.65    3.31
  -6  -3  -7    4.91    1.09
   6  -3   7    3.48    0.76
  -6   3  -7    8.54    1.38
  -6  -3  -7    3.81    1.07
  -6  -3  -7    0.83    2.92
  -6   3  -7    3.58    0.91
  -6  -3  -7    3.20    1.26
  -6   3  -7    1.99    1.17
  -6  -3  -7    3.25    0.89
  -6   3  -8   57.82    3.72
  -6  -3  -8   69.42    3.61
  -6   3  -8   59.03    3.72
  -6  -3  -8   57.39    3.69
  -6  -3  -8   61.96    3.79
  -6   3  -9   22.78    1.80
  -6  -3  -9   20.82    1.76
  -6  -3  -9   22.59    1.81
  -6  -3 -10    4.21    0.65
   6   3  10    4.46    0.72
  -6   3 -10    2.95    0.61
   6   4 -10    3.36    0.64
  -6   4  10    2.48    0.44
  -6  -4  10    3.67    0.41
  -6   4  10    2.52    0.41
   6   4 -10    4.07    0.71
   6  -4 -10    3.56    0.56
  -6   4   9   46.74    2.76
  -6  -4   9   47.41    2.52
   6   4  -9   48.84    3.03
   6  -4  -9   50.75    2.91
  -6  -4   8   52.07    3.26
  -6   4   8   58.43    3.37
  -6  -4   8   55.44    3.09
  -6  -4   8   56.68    3.02
  -6  -4   8   55.48    3.15
   6  -4  -8   56.95    3.51
  -6   4   7    0.87    0.78
  -6   4   7    1.30    1.67
  -6   4   7    0.92    0.61
  -6  -4   7    2.64    0.85
  -6   4   7   -0.80    0.91
  -6  -4   7    0.13    0.90
   6  -4  -7    1.81    0.88
  -6  -4   7    1.38    0.71
  -6   4   7   -0.76    1.71
  -6  -4   7    0.76    1.59
  -6  -4   7    1.94    0.70
   6  -4  -7   -0.89    2.01
   6   4  -7    0.86    2.07
  -6   4   6   60.07    6.32
  -6  -4   6   58.79    3.66
  -6   4   6   57.49    3.65
   6  -4  -6   61.47    3.67
  -6  -4   6   65.24    3.45
  -6  -4   6   67.12    3.42
  -6  -4   6   61.83    3.52
  -6   4   6   64.86    3.55
  -6   4   6   62.19    3.58
   6  -4  -6   63.46    3.68
  -6   4   6   50.22    6.38
  -6  -4   6   65.03    7.10
   6  -4  -6   63.83    7.44
   6   4  -6   64.60    7.22
  -6   4   5  809.29   38.69
  -6   4   5  781.17   39.83
  -6  -4   5  798.76   36.06
  -6   4   5  857.51   36.12
  -6  -4   5  867.70   35.88
  -6   4   5  773.77   35.85
  -6   4   5  852.06   35.98
  -6  -4   5  834.60   35.76
   6  -4  -5  842.65   36.15
  -6   4   5  839.99   40.47
  -6  -4   5  839.97   40.69
   6  -4  -5  918.07   41.87
   6   4  -5  775.30   40.73
  -6   4   4   18.27    2.82
  -6   4   4   12.26    2.85
  -6   4   4   21.11    3.36
  -6  -4   4   16.47    3.06
  -6  -4   4   16.31    1.33
   6  -4  -4   14.12    3.17
   6   4  -4   19.74    3.52
  -6   4   4   14.19    1.27
  -6   4   4   15.17    1.28
   6  -4  -4   15.94    1.53
  -6  -4   4   14.86    1.18
  -6  -4   4   16.46    1.33
  -6   4   3    7.66    1.98
   6  -4  -3    9.71    2.50
   6   4  -3   11.82    2.54
  -6   4   3   11.68    2.40
   6  -4  -3    5.80    1.33
   6  -4  -3    8.08    1.10
   6  -4  -3    7.33    0.97
  -6   4   3    7.95    0.89
  -6   4   3    5.66    2.00
  -6  -4   3    5.78    2.00
  -6   4   3    7.66    0.96
  -6  -4   3    6.79    0.75
  -6  -4   3    8.86    0.90
  -6   4   2   17.02    2.90
   6  -4  -2   18.59    3.01
   6   4  -2   10.13    2.52
  -6   4   2   14.69    2.59
  -6  -4   2   12.89    2.44
  -6   4   2   18.61    2.73
  -6   4   1  118.72    7.58
  -6  -4   1  121.63    7.71
  -6   4   1  106.00    7.90
  -6  -4   0  104.59    6.81
  -6   4   0  106.05    6.82
  -6   4   0  107.71    7.43
  -6   4   0   92.29    5.08
  -6   4  -1  105.38    7.88
  -6   4  -1  120.39    6.53
  -6  -4  -1  114.00    7.72
  -6   4  -1  126.82    8.21
  -6  -4  -2   44.34    4.41
  -6   4  -2   31.05    4.03
  -6   4  -3   10.92    1.01
  -6  -4  -3    7.88    0.83
  -6   4  -3    9.88    1.03
  -6   4  -3   10.09    1.16
  -6  -4  -3    7.01    2.13
  -6   4  -3    6.24    2.12
  -6   4  -3    9.65    1.16
  -6   4  -4    6.57    1.10
   6   4   4    6.91    2.27
  -6   4  -4    6.94    1.73
  -6  -4  -4    4.42    0.94
  -6   4  -4    4.86    0.85
  -6   4  -4    6.66    0.84
  -6  -4  -4    6.44    2.20
  -6   4  -4    7.08    2.43
  -6   4  -4    5.39    1.01
  -6  -4  -4    6.33    1.03
  -6   4  -5  267.03   12.48
  -6  -4  -5  271.32   12.48
   6   4   5  258.10   16.28
   6  -4   5  278.09   16.10
  -6   4  -5  246.84   14.82
  -6  -4  -5  275.74   12.56
  -6   4  -5  270.71   12.13
   6  -4   5  272.07   12.27
  -6  -4  -5  263.11   12.50
  -6   4  -5  267.65   12.55
  -6  -4  -5  282.42   16.66
  -6   4  -5  257.23   16.26
  -6   4  -5  274.38   12.43
  -6   4  -6   71.84    4.11
  -6  -4  -6   71.69    4.13
  -6   4  -6   58.47    5.83
   6  -4   6   61.51    6.51
   6   4   6   56.34    6.64
  -6  -4  -6   74.69    4.17
  -6  -4  -6   68.15    7.26
  -6   4  -6   62.94    6.90
  -6   4  -6   68.87    3.97
  -6   4  -6   78.37    4.27
  -6   4  -6   66.00    3.62
  -6  -4  -6   79.95    4.25
   6  -4   6   69.27    3.84
  -6  -4  -7   93.41    5.17
  -6   4  -7   96.04    5.21
   6  -4   7   93.75    4.85
  -6   4  -7   93.26    4.99
  -6  -4  -7   97.92    5.19
  -6   4  -7  105.79    5.41
  -6   4  -8   33.08    2.39
  -6  -4  -8   34.37    2.53
  -6   4  -8   31.65    2.09
   6  -4   8   28.16    1.87
  -6   4  -8   32.75    2.30
  -6  -4  -8   31.07    2.26
  -6   4  -9  102.53    5.21
  -6  -4  -9  111.73    5.46
  -6   4  -9  108.73    5.37
  -6   4 -10    4.46    0.65
  -6  -4 -10    4.65    0.63
   6   5 -10   19.09    1.20
   6   5 -10   20.50    1.24
   6  -5 -10   20.13    1.20
  -6  -5  10   18.88    1.02
   6  -5  -9    9.08    1.05
   6   5  -9    6.39    1.06
  -6  -5   9    7.33    0.74
  -6  -5   9    8.19    0.74
  -6   5   8   12.22    1.27
  -6  -5   8   16.75    1.35
  -6  -5   8   14.03    1.17
  -6   5   8   14.76    1.38
   6   5  -8   12.93    1.60
   6  -5  -8   14.95    1.57
  -6   5   7   30.22    2.25
  -6   5   7   31.48    2.04
   6  -5  -7   29.45    2.48
  -6  -5   7   34.07    2.27
  -6  -5   7   30.03    2.04
  -6  -5   7   34.03    2.23
  -6   5   7   36.92    2.29
  -6  -5   6   50.39    3.26
  -6   5   6   56.63    3.34
   6  -5  -6   60.37    3.50
  -6  -5   6   58.95    6.32
  -6  -5   6   59.09    3.22
  -6   5   6   55.72    3.28
  -6   5   6   60.32    3.37
  -6  -5   6   52.16    3.07
   6  -5  -6   55.66    6.47
  -6   5   6   51.96    5.93
  -6   5   5  282.78   16.01
  -6   5   5  270.16   17.02
  -6  -5   5  271.95   12.86
  -6  -5   5  299.64   12.84
   6  -5  -5  293.35   13.23
  -6   5   5  286.03   12.86
  -6  -5   5  280.89   12.67
  -6  -5   5  275.57   12.80
   6  -5  -5  285.61   13.11
   6  -5  -5  275.28   17.25
  -6   5   5  269.91   16.40
  -6  -5   5  259.84   16.31
  -6   5   4  164.59   11.23
   6  -5  -4  133.77   10.60
   6   5  -4  159.09   10.87
  -6   5   4  142.09   10.18
  -6  -5   4  153.63   10.47
  -6  -5   4  152.97    7.38
  -6  -5   4  165.51    7.46
   6  -5  -4  154.50    7.73
  -6  -5   4  164.93    7.47
  -6  -5   4  145.93    7.26
  -6   5   4  166.40    7.45
  -6   5   4  147.19   10.20
   6  -5  -4  163.83    7.76
  -6   5   3  156.40    6.69
  -6   5   3  135.38    6.62
  -6   5   3  137.39    6.73
  -6   5   3  140.82    6.65
  -6  -5   3  150.87    6.66
  -6   5   3  136.43   10.00
   6  -5  -3  139.63    8.45
  -6  -5   3  136.31    6.58
  -6   5   3  130.46    9.26
   6  -5  -3  149.88    9.88
   6   5  -3  120.48    9.12
  -6   5   3  116.58    8.78
  -6  -5   3  120.70    8.86
   6  -5  -3  140.22    6.91
   6  -5  -3  139.58    6.95
   6  -5  -2  178.07    8.35
  -6   5   2  148.61    9.92
  -6  -5   2  162.05   10.18
   6  -5  -2  186.19   10.88
   6   5  -2  160.48   10.30
  -6   5   2  173.59    8.00
  -6   5   2  176.59   10.93
  -6   5   2  162.22   11.16
  -6   5   2  178.49    8.15
  -6   5   2  180.54    8.08
  -6   5   2  175.42    8.04
   6  -5  -2  171.10   10.16
  -6  -5   1  642.19   29.22
  -6   5   1  617.35   29.09
   6   5  -1  627.83   29.36
  -6   5   1  635.65   30.23
  -6   5   1  626.96   30.74
  -6   5   1  615.35   26.84
  -6   5   1  615.93   26.84
  -6   5   0  193.82    8.68
  -6  -5   0  181.91   10.50
  -6   5   0  183.62   10.53
  -6   5   0  187.62    8.62
  -6   5  -1  375.34   16.33
  -6  -5  -1  367.93   18.58
  -6   5  -1  349.03   18.82
  -6   5  -2   56.95    3.25
  -6  -5  -2   53.44    4.99
  -6   5  -2   50.12    5.09
  -6   5  -2   63.39    3.22
  -6   5  -3    6.55    1.05
  -6   5  -3    4.41    0.85
  -6  -5  -3    8.64    2.15
  -6   5  -3    5.03    2.03
  -6  -5  -3    5.29    0.96
  -6   5  -3    6.23    0.91
  -6   5  -3    6.79    0.99
  -6   5  -3    5.44    0.94
  -6  -5  -3    6.03    0.84
  -6   5  -4   23.75    1.74
  -6  -5  -4   14.00    3.16
  -6   5  -4   22.69    3.68
   6   5   4   19.01    3.41
   6  -5   4   17.86    3.11
  -6  -5  -4   23.71    1.89
   6  -5   4   19.56    1.70
  -6   5  -4   22.37    1.80
  -6   5  -4   22.28    1.67
  -6   5  -4   24.49    1.92
  -6   5  -4   19.66    1.80
  -6   5  -5   73.55    3.94
  -6   5  -5   78.23    4.36
   6  -5   5   77.33    4.16
  -6   5  -5   77.53    4.23
  -6  -5  -5   79.77    4.24
  -6   5  -5   79.52    6.56
   6  -5   5   75.75    6.71
  -6  -5  -5   85.01    4.44
  -6   5  -5   73.63    4.04
  -6  -5  -5   63.36    6.68
   6  -5   5   71.36    6.26
  -6   5  -5   80.35    4.30
  -6   5  -6   19.14    3.21
  -6  -5  -6   18.71    1.85
  -6   5  -6   21.36    1.75
  -6   5  -6   17.70    1.48
   6  -5   6   19.02    1.61
  -6   5  -6   17.58    1.76
  -6   5  -6   19.34    1.87
  -6   5  -6   18.75    1.68
  -6  -5  -6   17.09    1.64
  -6   5  -7   11.59    1.36
  -6  -5  -7   16.49    1.61
  -6  -5  -7   11.43    1.58
  -6   5  -7   11.21    1.36
  -6   5  -7   14.57    1.64
   6  -5   7   11.82    1.27
  -6   5  -8   34.00    2.34
  -6   5  -8   36.39    2.19
  -6   5  -8   33.48    2.15
   6  -5   8   31.28    1.97
  -6   5  -9   51.32    2.81
  -6  -5  -9   49.11    2.89
   6  -6  -9    1.19    0.61
   6   6  -9   -0.07    0.57
  -6  -6   9   -0.12    0.35
   6   6  -9    0.35    0.60
  -6  -6   8    5.37    0.86
   6   6  -8    5.84    1.08
  -6   6   8    6.30    0.89
   6  -6  -7   42.98    2.87
   6  -6  -7   47.01    3.08
  -6  -6   7   50.79    2.89
   6   6  -7   48.28    3.09
  -6   6   7   42.46    2.74
   6  -6  -6    7.08    1.30
   6  -6  -6    5.72    1.30
  -6   6   6    6.32    1.13
  -6   6   6    7.72    1.19
  -6  -6   6    4.92    0.93
  -6   6   5  368.32   22.97
  -6   6   5  413.24   18.65
   6  -6  -5  414.59   18.95
  -6  -6   5  421.07   18.62
   6  -6  -5  442.31   18.89
  -6   6   5  391.87   22.15
   6  -6  -5  424.38   18.98
  -6   6   4    1.25    0.71
  -6  -6   4    0.57    0.63
  -6   6   4    0.59    1.24
  -6   6   4   -0.72    1.84
   6  -6  -4    0.37    0.47
  -6  -6   4   -0.30    0.70
   6  -6  -4   -0.41    1.40
   6  -6  -4    0.41    0.88
   6  -6  -4    0.93    0.85
  -6   6   3  175.74   12.68
  -6   6   3  188.51   12.26
   6  -6  -3  193.92    9.26
   6  -6  -3  188.94    8.77
   6  -6  -3  190.19   11.03
  -6  -6   3  190.00    8.88
  -6   6   3  197.60    8.87
  -6   6   3  196.87    8.92
   6  -6  -3  194.89    9.09
   6  -6  -3  193.13    9.14
  -6   6   3  195.32    8.93
  -6  -6   3  185.26    8.73
  -6   6   3  189.93    9.00
  -6  -6   2   40.10    2.16
  -6   6   2   35.49    2.37
  -6   6   2   35.89    2.28
  -6   6   2   41.82    5.16
   6  -6  -2   34.84    2.19
  -6  -6   2   36.47    2.20
  -6  -6   2   38.98    2.27
   6  -6  -2   37.00    3.96
   6  -6  -2   45.88    2.53
  -6   6   2   33.57    2.24
  -6   6   2   37.68    4.58
   6  -6  -2   34.81    2.37
  -6   6   2   37.43    2.26
   6  -6  -1   40.11    4.36
  -6   6   1   41.61    2.42
  -6   6   1   41.11    2.39
  -6   6   1   36.54    2.35
   6  -6  -1   39.93    2.50
   6  -6   0    1.41    1.34
  -6  -6   0   -0.13    0.44
  -6   6   0    0.60    0.62
  -6   6   0    0.71    0.61
  -6   6   0    0.90    0.68
  -6   6  -1    2.47    1.76
   6  -6   1    3.85    0.72
   6  -6   1    5.39    1.89
  -6   6  -1    5.20    0.96
  -6   6  -1    5.01    0.84
  -6   6  -1    3.55    0.83
  -6  -6  -1    5.22    0.69
  -6   6  -1    6.02    0.92
  -6  -6  -2   48.60    2.86
  -6  -6  -2   50.92    2.79
  -6  -6  -2   53.92    2.84
   6  -6   2   56.39    2.97
  -6   6  -2   56.70    3.15
  -6   6  -2   53.99    3.06
  -6   6  -2   56.66    3.23
  -6   6  -3   62.30    3.31
  -6  -6  -3   55.64    3.32
   6  -6   3   60.06    3.15
  -6  -6  -3   47.44    3.08
  -6  -6  -3   56.12    3.04
  -6   6  -3   60.32    3.30
  -6   6  -3   60.85    3.41
  -6  -6  -3   59.43    3.34
   6  -6   3   47.41    5.13
  -6   6  -3   58.71    3.42
  -6   6  -4   25.44    2.07
  -6   6  -4   29.64    2.05
  -6  -6  -4   27.31    2.14
   6  -6   4   27.30    1.87
   6  -6   4   29.94    2.05
  -6   6  -4   28.91    2.17
  -6   6  -4   28.44    2.18
  -6   6  -4   31.05    2.05
   6  -6   4   22.90    3.43
  -6   6  -5   66.20    5.75
   6  -6   5   48.04    5.16
   6  -6   5   61.98    3.41
  -6   6  -5   61.86    3.36
  -6   6  -5   60.19    3.47
  -6   6  -5   57.87    3.50
  -6   6  -5   55.91    3.21
  -6   6  -5   52.55    3.50
  -6  -6  -6   17.03    1.78
  -6   6  -6   24.48    1.82
  -6   6  -6   18.95    1.57
   6  -6   6   19.61    1.68
  -6   6  -6   22.33    3.28
  -6   6  -6   17.03    1.73
  -6   6  -6   21.92    1.94
   6  -6   7   19.25    1.51
  -6   6  -7   19.68    1.74
  -6   6  -7   17.08    1.63
  -6  -6  -7   14.98    1.72
   6  -6   8   45.49    2.49
  -6   6  -8   47.79    2.76
  -6  -6  -8   46.95    2.89
  -6   6  -8   46.11    2.64
  -6   6  -9    2.99    0.61
   6   7  -9    0.54    0.37
   6  -7  -9    1.34    0.43
  -6  -7   9    0.64    0.27
  -6  -7   8   25.70    1.51
   6  -7  -8   25.83    1.80
   6   7  -8   20.54    1.65
  -6   7   8   25.56    1.64
   6  -7  -7    1.06    0.79
  -6  -7   7    0.60    0.67
  -6  -7   7    0.62    0.53
   6  -7  -7    0.52    0.76
  -6   7   7    0.09    0.66
   6   7  -7    0.43    0.70
  -6  -7   6    5.14    0.93
  -6  -7   6    4.29    0.79
   6  -7  -6    4.42    1.12
   6  -7  -6    4.43    1.03
   6   7  -6    5.68    1.08
  -6   7   6    5.45    0.99
  -6   7   6    3.81    0.99
  -6   7   5    4.98    2.08
  -6   7   5    4.67    2.32
   6  -7  -5    5.05    1.13
  -6  -7   5    6.26    0.99
   6  -7  -5    2.89    0.95
  -6   7   5    6.22    1.05
   6  -7  -5    6.55    0.91
  -6  -7   5    6.32    0.89
  -6  -7   4  231.02   10.13
   6  -7  -4  218.09   10.02
  -6  -7   4  211.96   10.20
  -6   7   4  218.52   10.23
   6  -7  -4  237.72   10.70
  -6   7   4  209.46   13.94
  -6   7   4  184.85   14.21
   6  -7  -4  229.55   10.53
   6  -7  -4  224.56   12.82
   6  -7  -3   98.14    5.50
   6  -7  -3  109.15    5.29
   6  -7  -3  115.54    7.91
  -6   7   3  106.69    5.41
   6  -7  -3  112.56    5.62
  -6   7   3  120.62    9.65
  -6   7   3  105.58    8.76
  -6  -7   3  112.79    5.29
  -6   7   3  107.74    5.52
  -6   7   3  110.78    5.45
  -6  -7   3  105.46    5.40
  -6   7   2   42.30    2.56
  -6   7   2   37.43    2.56
   6  -7  -2   43.54    2.69
  -6   7   2   44.07    2.57
  -6  -7   2   39.31    2.55
  -6   7   2   45.18    5.23
   6  -7  -2   41.89    2.80
   6  -7  -2   45.95    2.51
  -6  -7   2   40.07    2.46
  -6  -7   2   40.13    2.45
   6  -7  -2   37.87    4.31
   6  -7  -2   46.05    4.70
   6  -7  -2   38.19    2.56
  -6   7   2   41.87    2.51
  -6   7   1  107.18    4.91
  -6   7   1   87.04    4.97
  -6  -7   1   99.34    4.70
   6  -7  -1   92.16    4.88
  -6   7   1   92.77    4.77
  -6   7   1   95.34    4.75
  -6   7   1   83.75    8.06
   6  -7  -1   95.09    5.06
   6  -7  -1  102.13    4.77
  -6  -7   1   86.70    4.61
  -6  -7   1   91.66    4.64
  -6   7   1   91.53    4.77
   6  -7  -1   90.97    4.74
  -6  -7   1   94.22    4.76
   6  -7  -1   90.54    7.26
  -6   7   0   56.55    6.30
  -6  -7   0   60.33    3.09
  -6   7   0   61.54    3.31
  -6   7   0   60.30    3.29
   6  -7   0   65.43    5.86
  -6   7   0   58.29    3.22
  -6  -7   0   56.20    3.13
  -6  -7   0   55.28    3.05
  -6   7   0   57.98    3.46
   6  -7   0   52.98    3.08
  -6  -7   0   58.60    3.12
   6  -7   1   66.23    3.64
  -6  -7  -1   65.87    3.57
   6  -7   1   68.05    3.66
  -6   7  -1   75.00    3.77
  -6  -7  -1   70.86    3.55
  -6   7  -1   62.63    3.70
  -6   7  -1   73.93    3.78
   6  -7   1   63.18    6.20
  -6  -7  -1   68.76    3.48
  -6   7  -1   68.14    3.91
   6  -7   2   17.57    1.51
   6  -7   2   17.93    1.44
  -6  -7  -2   17.53    1.50
  -6  -7  -2   18.50    1.41
  -6  -7  -2   14.37    1.24
  -6   7  -2   15.80    1.55
  -6   7  -2   17.24    1.56
  -6  -7  -2   18.22    1.37
  -6   7  -2   22.48    1.76
   6  -7   2   21.36    2.96
  -6   7  -3    0.66    0.74
   6  -7   3    0.46    0.63
  -6  -7  -3    1.73    0.87
   6  -7   3   -0.57    1.30
   6  -7   3   -0.39    1.15
  -6  -7  -3    2.07    0.81
  -6   7  -3    0.49    0.81
  -6  -7  -3    2.26    0.69
  -6   7  -3    0.37    0.71
   6  -7   3    0.53    0.72
  -6  -7  -3    2.49    0.83
   6  -7   4   24.54    1.77
  -6  -7  -4   21.95    1.92
   6  -7   4   21.33    3.49
  -6   7  -4   26.92    2.13
  -6  -7  -4   28.73    2.10
  -6   7  -4   22.17    1.87
  -6   7  -4   27.35    1.96
  -6   7  -4   24.92    1.97
  -6   7  -5  170.54    8.07
  -6   7  -5  157.97   10.72
   6  -7   5  173.75    7.92
  -6  -7  -5  165.22    8.33
  -6   7  -5  182.04    8.32
   6  -7   5  172.64    8.20
  -6   7  -5  171.30    8.38
  -6  -7  -5  172.08    8.37
  -6   7  -5  167.38    8.14
   6  -7   5  140.20   10.51
  -6   7  -5  176.96    8.20
  -6  -7  -6   59.49    3.64
  -6   7  -6   61.63    3.38
  -6   7  -6   64.85    3.53
   6  -7   6   64.85    3.50
  -6   7  -6   56.80    3.43
   6  -7   7    2.24    0.69
  -6  -7  -7    3.27    0.96
  -6   7  -7    3.74    1.00
  -6   7  -7    2.52    0.76
  -6  -7  -8   11.20    1.16
  -6   7  -8   12.20    1.09
   6  -7   8   10.90    0.92
  -6   7  -8   10.71    1.01
  -6  -7  -9   -0.23    0.38
  -6  -7  -9   -0.08    0.23
  -6  -8   8    8.60    0.78
   6  -8  -8    8.54    0.84
   6   8  -8    6.15    0.72
   6   8  -7   14.00    1.25
  -6  -8   7   15.03    1.31
   6  -8  -7   14.69    1.33
  -6   8   7   13.87    1.25
   6  -8  -6   37.60    2.48
   6  -8  -6   36.50    2.41
  -6  -8   6   38.16    2.20
  -6  -8   6   41.46    2.54
   6  -8  -6   37.31    2.20
  -6   8   6   37.08    2.41
  -6   8   6   40.89    2.46
   6  -8  -5    2.30    0.88
  -6  -8   5    1.90    0.63
  -6   8   5    1.93    0.84
   6  -8  -5    2.04    0.67
   6  -8  -5    1.64    0.90
   6  -8  -5    1.80    0.81
   6  -8  -4  116.90    8.76
  -6   8   4  142.63    6.77
  -6  -8   4  140.91    6.78
  -6  -8   4  146.16    6.76
  -6   8   4  121.23   10.16
  -6   8   4  121.41   10.59
  -6   8   3  132.39   10.41
  -6  -8   3  121.38    6.21
   6  -8  -3  132.76    6.15
  -6  -8   3  131.78    6.40
  -6   8   3  127.29    6.29
  -6   8   3  128.39    6.38
  -6   8   3  135.94    6.36
   6  -8  -3  122.81    6.07
   6  -8  -3  125.96    6.58
   6  -8  -3  122.76    8.80
   6  -8  -2    1.85    0.82
  -6   8   2    1.71    0.80
  -6  -8   2    2.94    0.73
  -6   8   2    1.82    0.82
  -6   8   2    1.49    0.81
  -6   8   2    2.40    0.74
   6  -8  -2    2.29    0.67
  -6   8   2    3.88    2.49
   6  -8  -2    2.02    0.75
   6  -8  -2    2.62    1.74
   6  -8  -2    2.01    1.43
   6  -8  -2    3.08    1.01
  -6   8   2    3.77    0.98
  -6  -8   2    1.40    0.71
  -6  -8   2    3.32    0.75
  -6  -8   1   20.36    1.57
   6  -8  -1   19.20    1.65
  -6   8   1   22.68    1.71
  -6   8   1   17.07    1.66
  -6   8   1   21.21    1.69
  -6   8   1   18.85    1.80
  -6  -8   1   20.04    1.52
  -6   8   1   17.84    1.54
   6  -8  -1   20.62    1.85
  -6   8   1   14.42    3.41
   6  -8  -1   19.43    1.55
  -6  -8   1   19.70    1.52
   6  -8  -1   15.85    3.02
  -6  -8   1   20.51    1.48
  -6   8   1   18.71    1.63
  -6   8   0  108.77    5.30
  -6   8   0   96.28    5.36
  -6  -8   0   98.06    4.99
  -6   8   0   99.50    5.15
   6  -8   0  102.28    5.27
  -6   8   0   88.76    8.55
   6  -8   0  115.80    5.53
   6  -8   0   98.69    5.12
   6  -8   0   96.41    4.98
  -6  -8   0  101.55    5.09
   6  -8   0  110.60    7.96
   6  -8   0  109.72    8.34
  -6   8   0  106.10    5.27
  -6  -8   0  106.90    5.03
  -6   8  -1    6.39    0.99
  -6   8  -1    7.62    1.15
  -6  -8  -1    5.47    0.81
  -6  -8  -1    5.79    0.75
  -6   8  -1    6.03    1.07
  -6  -8  -1    7.18    0.82
   6  -8   1    7.68    1.02
   6  -8   1    9.68    2.44
   6  -8   1    5.23    1.84
  -6   8  -1    5.84    1.10
  -6  -8  -1    7.53    0.98
   6  -8   1    5.54    0.88
  -6   8  -1    7.69    1.01
  -6  -8  -2  268.68   12.55
   6  -8   2  283.57   12.61
   6  -8   2  266.81   15.12
  -6   8  -2  294.26   12.75
  -6  -8  -2  291.17   12.50
  -6  -8  -2  255.14   12.44
  -6  -8  -2  262.59   12.39
  -6  -8  -2  280.27   12.58
   6  -8   2  287.15   12.63
  -6   8  -2  284.01   12.86
  -6   8  -2  289.64   12.73
  -6   8  -3  208.53    9.60
  -6  -8  -3  207.37    9.51
   6  -8   3  202.37    9.36
   6  -8   3  210.08    9.49
  -6  -8  -3  204.18    9.28
  -6   8  -3  203.48    9.53
  -6  -8  -3  189.58    9.34
  -6   8  -3  196.29    9.48
   6  -8   3  186.72   11.46
   6  -8   3  203.80   12.96
  -6   8  -3  200.84    9.58
  -6   8  -4   52.32    3.15
   6  -8   4   48.29    3.05
  -6   8  -4   53.58    3.12
   6  -8   4   54.01    2.96
   6  -8   4   48.02    5.24
  -6   8  -4   53.20    3.25
   6  -8   5    3.52    0.71
   6  -8   5    3.93    0.89
  -6  -8  -5    3.89    0.90
  -6   8  -5    3.91    1.06
  -6   8  -5    3.81    0.90
  -6   8  -5    1.95    0.85
  -6   8  -5    4.20    0.82
  -6   8  -6   34.02    2.16
   6  -8   6   35.14    2.23
  -6   8  -6   34.80    2.22
  -6   8  -6   35.08    2.38
   6  -8   7   24.94    1.63
  -6  -8  -8    4.73    0.54
   6  -8   8    3.94    0.51
   6   9  -8    0.22    0.30
  -6   9   8    0.56    0.31
  -6  -9   8   -0.10    0.28
  -6   9   7    0.45    0.56
  -6  -9   7    0.26    0.50
  -6   9   7   -0.12    0.47
   6  -9  -6   38.17    2.09
   6  -9  -6   36.11    2.21
  -6   9   6   38.43    2.28
  -6   9   6   37.45    2.28
   6  -9  -5   44.08    2.63
  -6   9   5   44.29    2.66
   6  -9  -5   43.35    2.55
  -6  -9   5   45.52    2.73
   6  -9  -4  147.91    7.26
  -6   9   4  146.25    7.17
  -6  -9   4  161.65    7.38
  -6  -9   4  150.10    7.19
  -6  -9   4  151.17    7.19
   6  -9  -4  152.40    7.53
   6  -9  -3   15.45    1.32
  -6  -9   3   15.72    1.51
  -6   9   3   20.36    1.77
  -6   9   3   18.12    1.57
  -6  -9   3   18.52    1.50
   6  -9  -3   16.35    1.31
   6  -9  -3   18.20    1.72
  -6  -9   2   61.21    3.42
  -6   9   2   60.05    3.66
  -6   9   2   62.83    3.51
  -6   9   2   59.94    3.46
   6  -9  -2   57.70    3.45
  -6   9   2   64.10    3.51
  -6   9   2   55.37    6.60
  -6  -9   2   64.35    3.32
  -6   9   2   61.76    3.38
   6  -9  -2   61.30    3.34
   6  -9  -2   52.70    5.39
   6  -9  -2   48.47    5.29
   6  -9  -2   62.13    3.31
   6  -9  -2   63.28    3.72
  -6  -9   2   64.11    3.43
  -6   9   1    7.44    1.06
  -6   9   1    4.62    2.29
   6  -9  -1    4.26    0.84
   6  -9  -1    5.25    0.98
  -6   9   1    5.27    0.98
  -6   9   1    5.19    1.04
  -6   9   1    4.78    0.98
  -6  -9   1    6.35    0.87
  -6   9   1    6.01    1.11
  -6  -9   1    4.91    0.83
   6  -9  -1    2.91    1.81
   6  -9  -1    5.31    1.06
  -6  -9   1    5.98    0.84
  -6   9   1    4.40    0.86
   6  -9   0    7.74    1.09
  -6   9   0    6.75    1.18
  -6  -9   0    7.13    0.93
  -6   9   0    6.48    1.14
  -6   9   0    6.26    1.10
  -6   9   0    7.56    2.68
   6  -9   0    3.68    1.77
   6  -9   0   11.15    2.39
   6  -9   0    7.92    1.18
  -6  -9   0    8.37    0.96
  -6   9   0    6.53    1.01
  -6  -9   0    9.07    1.02
   6  -9   0    8.21    1.07
   6  -9   1   19.40    1.76
  -6  -9  -1   20.90    1.48
  -6   9  -1   21.06    1.84
  -6   9  -1   23.19    1.85
  -6  -9  -1   20.37    1.49
  -6   9  -1   23.99    1.90
  -6   9  -1   22.06    1.75
  -6  -9  -1   22.13    1.58
   6  -9   1   22.20    1.74
  -6  -9  -1   22.16    1.63
   6  -9   1   21.98    1.63
   6  -9   1   16.88    3.33
   6  -9   1   20.80    3.14
  -6   9  -2   49.09    2.83
   6  -9   2   43.98    2.72
   6  -9   2   46.99    2.73
  -6   9  -2   50.14    2.95
  -6   9  -2   50.87    2.98
   6  -9   2   44.48    2.81
  -6  -9  -2   43.83    2.62
  -6   9  -2   47.66    2.88
  -6   9  -2   42.50    2.67
  -6  -9  -2   46.03    2.62
   6  -9   2   38.21    4.32
  -6   9  -3   26.59    2.02
  -6   9  -3   22.92    1.96
   6  -9   3   26.41    1.93
  -6   9  -3   27.67    2.04
   6  -9   3   29.87    1.95
  -6   9  -4   43.08    2.62
  -6  -9  -4   42.25    2.51
   6  -9   4   42.06    2.57
  -6   9  -4   39.35    2.57
  -6   9  -4   40.15    2.64
   6  -9   4   42.15    2.45
   6  -9   5   75.32    3.63
  -6   9  -5   69.59    3.78
  -6   9  -5   72.96    3.93
  -6   9  -5   72.43    3.83
  -6   9  -5   69.39    3.74
  -6  -9  -5   73.28    3.75
  -6   9  -6   27.53    1.75
  -6  -9  -6   28.04    1.74
   6  -9   6   27.88    1.77
  -6   9  -6   27.23    1.73
  -6   9  -6   27.38    1.90
  -6  -9  -7    0.19    0.40
   6  -9   7    0.55    0.45
  -6   9  -7    0.18    0.50
  -6 -10   7   43.30    2.00
  -6  10   7   42.06    2.10
  -6  10   7   39.08    2.10
  -6 -10   6    0.40    0.32
  -6 -10   6    0.19    0.48
  -6  10   6    0.68    0.59
  -6  10   6    0.48    0.51
  -6  10   5    8.39    1.08
  -6 -10   5   10.92    1.04
  -6  10   5    9.84    1.03
  -6 -10   5    9.61    0.83
  -6  10   5    7.89    0.97
   6 -10  -5    8.86    0.92
  -6  10   4    0.54    0.54
  -6 -10   4    0.16    0.57
  -6 -10   4   -0.09    0.60
  -6  10   4    0.74    0.70
   6 -10  -4    0.54    0.76
  -6 -10   4    0.57    0.47
   6 -10  -3    0.28    0.44
  -6  10   3   -0.34    0.71
  -6 -10   3    0.27    0.59
  -6  10   3    0.18    0.67
  -6 -10   3   -0.07    0.48
   6 -10  -3   -0.12    0.73
   6 -10  -2    8.28    1.18
   6 -10  -2    7.59    0.92
  -6  10   2    7.53    1.15
  -6 -10   2    6.56    0.92
  -6 -10   2    8.15    0.86
  -6  10   2    7.67    1.08
   6 -10  -2    7.03    0.88
  -6  10   2    6.84    1.02
  -6  10   2    7.19    1.03
   6 -10  -1   34.70    2.48
   6 -10  -1   35.45    2.31
  -6 -10   1   41.26    2.35
  -6  10   1   36.84    2.36
  -6 -10   1   38.51    2.22
  -6  10   1   39.44    2.47
   6 -10  -1   39.74    2.38
  -6  10   1   34.88    2.50
  -6  10   1   37.42    2.40
  -6  10   1   39.25    2.46
   6 -10   0   30.27    2.16
  -6  10   0   29.41    2.14
   6 -10   0   32.72    2.12
   6 -10   0   32.56    2.10
  -6  10   0   29.93    2.17
  -6  10   0   33.30    2.26
  -6 -10   0   32.84    2.00
  -6  10   0   31.43    2.17
  -6  10   0   32.29    2.20
  -6  10   0   31.68    2.09
  -6 -10   0   32.90    1.98
  -6  10  -1    3.82    0.87
  -6 -10  -1    2.58    0.64
  -6 -10  -1    2.64    0.60
  -6  10  -1    2.90    0.92
   6 -10   1    1.92    0.68
   6 -10   1    2.64    0.81
  -6  10  -1    3.17    0.88
  -6  10  -1    3.60    0.90
  -6 -10  -1    2.87    0.73
   6 -10   2   27.70    1.91
   6 -10   2   27.91    1.84
  -6  10  -2   30.14    2.03
  -6  10  -2   29.64    2.09
  -6  10  -2   26.02    1.97
  -6 -10  -2   27.78    1.78
  -6  10  -2   32.70    2.11
  -6  10  -2   24.39    1.81
  -6  10  -3  191.16    8.72
  -6 -10  -3  183.54    8.67
   6 -10   3  182.93    8.65
  -6  10  -3  189.99    8.80
  -6  10  -3  194.05    8.78
   6 -10   3  188.97    8.69
   6 -10   4   12.65    1.15
   6 -10   4   13.37    1.22
  -6 -10  -4   12.71    1.20
  -6  10  -4   12.69    1.19
  -6  10  -4   14.38    1.32
  -6  10  -4   14.82    1.31
  -6  10  -4   15.33    1.20
  -6  10  -4   14.97    1.29
  -6  10  -4   15.73    1.34
   6 -10   5   23.11    1.49
   6 -10   5   25.91    1.67
  -6 -10  -5   27.00    1.66
  -6  10  -5   27.30    1.63
  -6  10  -5   27.27    1.67
  -6  10  -5   25.28    1.60
  -6  10  -5   27.20    1.76
  -6  10  -5   25.70    1.65
  -6 -10  -6   16.61    1.09
  -6  10  -6   16.33    1.20
  -6  10  -6   16.70    1.12
  -6  10  -6   14.07    1.04
  -6 -10  -7    1.61    0.27
   6 -10   7    1.09    0.29
  -6  11   6    3.84    0.44
  -6  11   5   37.72    2.06
  -6 -11   5   39.02    1.88
  -6  11   5   36.17    2.03
   6 -11  -5   37.77    1.97
  -6  11   5   36.48    2.02
  -6 -11   4    0.75    0.37
  -6  11   4    0.56    0.51
   6 -11  -4    0.46    0.49
  -6  11   3    5.76    0.79
  -6  11   3    5.04    0.80
   6 -11  -3    6.55    0.89
   6 -11  -3    6.01    0.68
  -6 -11   3    5.98    0.65
   6 -11  -2   23.77    1.54
  -6 -11   2   24.55    1.64
  -6  11   2   24.94    1.73
  -6  11   2   22.76    1.68
  -6 -11   2   24.76    1.50
  -6  11   1   -0.60    0.58
   6 -11  -1   -0.29    0.55
  -6 -11   1    0.66    0.43
  -6 -11   1    0.37    0.53
  -6  11   1   -0.09    0.59
  -6  11   1   -0.42    0.61
  -6  11   1   -0.08    0.54
  -6  11   1   -0.61    0.70
   6 -11  -1    0.36    0.50
  -6  11   0   29.26    1.93
  -6  11   0   27.30    1.82
  -6  11   0   29.38    1.91
  -6  11   0   28.56    1.87
  -6 -11   0   26.87    1.70
  -6 -11   0   25.05    1.63
  -6  11   0   29.48    1.89
   6 -11   0   24.86    1.75
  -6  11  -1    0.49    0.57
  -6 -11  -1    0.67    0.44
  -6  11  -1    0.31    0.61
  -6  11  -1    0.53    0.70
  -6  11  -1    0.58    0.63
  -6  11  -1   -0.26    0.69
   6 -11   2    0.30    0.56
  -6  11  -2    0.47    0.62
  -6  11  -2   -0.15    0.50
  -6  11  -2    0.32    0.58
  -6  11  -2    0.17    0.63
  -6  11  -2   -0.17    0.66
  -6  11  -2    0.79    0.65
  -6  11  -3    3.78    0.70
   6 -11   3    4.52    0.70
  -6 -11  -3    4.08    0.68
  -6  11  -3    3.52    0.80
  -6  11  -3    4.14    0.64
   6 -11   3    3.73    0.50
  -6  11  -3    4.26    0.77
   6 -11   4   20.25    1.25
  -6 -11  -4   18.94    1.27
  -6  11  -4   15.61    1.15
  -6  11  -4   20.79    1.36
   6 -11   4   15.61    1.18
  -6  11  -4   21.24    1.34
  -6  11  -4   18.39    1.32
   6 -11   5   27.30    1.49
   6 -11   5   30.30    1.62
  -6 -11  -5   30.28    1.62
  -6  11  -5   28.97    1.61
  -6  11  -5   30.44    1.63
   6 -11   6   12.40    0.75
  -6  12   4   10.19    0.77
   6 -12  -4   10.03    0.75
  -6 -12   3    9.28    0.66
  -6  12   3    9.25    0.72
  -6  12   2    0.84    0.40
  -6  12   2    0.76    0.46
  -6  12   2    0.28    0.48
  -6 -12   2    0.98    0.47
   6 -12  -2    1.63    0.38
  -6 -12   2    0.91    0.31
  -6 -12   1    0.50    0.30
  -6 -12   1    0.83    0.43
  -6  12   1    1.64    0.56
   6 -12  -1    0.83    0.37
  -6  12   1    0.91    0.41
  -6 -12   0   10.07    0.74
  -6  12   0    7.86    0.75
  -6  12   0   10.42    0.94
   6 -12   0    8.92    0.84
  -6  12   0    9.41    0.93
   6 -12   0    8.96    0.81
  -6  12   0    7.82    0.75
  -6  12  -1    6.63    0.80
  -6  12  -1    6.53    0.65
   6 -12   1    6.78    0.77
  -6  12  -1    7.32    0.82
  -6  12  -1    6.16    0.68
  -6  12  -2    0.33    0.38
  -6  12  -2   -0.29    0.51
  -6  12  -2    0.14    0.28
   6 -12   2    0.04    0.31
  -6  12  -2    0.50    0.48
   6 -12   2   -0.21    0.46
  -6  12  -2    0.36    0.51
  -6  12  -3   12.69    0.99
  -6  12  -3   12.59    0.90
  -6  12  -3   13.09    0.99
  -6  12  -3   11.75    0.93
  -6  12  -3   13.83    0.95
   6 -12   3   14.95    0.95
  -6  12  -4    0.23    0.32
   6 -12   4    0.14    0.27
   6 -13  -2    3.37    0.42
  -6  13   2    2.75    0.36
  -6  13   1    5.70    0.53
   6 -13   0   21.95    1.22
  -6  13   0   23.87    1.30
   6 -13   1   15.60    0.91
   6 -13   1   16.95    0.98
  -6  13  -2   11.23    0.68
  -6  13  -2    8.41    0.64
  -7   0  10  180.08    8.22
  -7   0  10  193.00    8.52
  -7   0   9    0.61    0.87
  -7   0   9    0.16    0.57
   7   0  -9   -0.24    0.84
   7   0  -8  122.18    6.41
  -7   0   8  151.61    7.07
  -7   0   7    1.61    1.06
  -7   0   7    0.91    2.21
   7   0  -7   -2.13    2.04
  -7   0   7   -0.11    0.72
  -7   0   6  142.61    7.16
   7   0  -6  145.15   12.42
  -7   0   6  115.08   10.76
   7   0  -6  129.90    6.63
  -7   0   6  145.92    6.73
   7   0  -6  138.48    6.85
   7   0  -5   -0.86    2.54
  -7   0   5    0.76    2.05
   7   0  -5   -0.09    0.51
  -7   0   5    0.43    0.52
   7   0  -5   -0.23    0.68
  -7   0   5   -0.55    0.83
  -7   0   5    0.09    0.55
  -7   0   4  199.31    8.93
  -7   0   4  192.98    8.94
  -7   0   4  213.22   13.40
   7   0  -4  213.96   13.75
  -7   0   4  182.21   10.23
  -7   0   4  195.90    8.96
   7   0  -3    2.50    2.45
  -7   0   3   -0.53    0.91
  -7   0   3   -1.13    1.80
  -7   0   2  428.80   20.18
  -7   0   2  481.67   23.17
  -7   0   1   -1.83    1.99
  -7   0   0   16.30    3.26
  -7   0   0   18.80    3.17
  -7   0  -1   -1.96    2.10
  -7   0  -1    0.45    1.63
  -7   0  -2  495.93   24.99
  -7   0  -2  483.99   22.89
  -7   0  -3   -1.76    2.07
  -7   0  -3    2.16    1.03
  -7   0  -4    0.38    0.88
  -7   0  -4    1.03    0.96
  -7   0  -4    0.34    0.76
  -7   0  -4   -0.67    1.91
  -7   0  -4    1.09    0.87
  -7   0  -5    0.12    0.65
  -7   0  -5    0.18    0.47
  -7   0  -5   -0.26    0.84
  -7   0  -5    0.78    2.10
  -7   0  -5   -0.44    0.97
  -7   0  -5    0.68    0.85
  -7   0  -6  757.04   34.13
  -7   0  -6  803.11   34.38
   7   0   6  804.38   40.14
  -7   0  -6  775.68   39.96
  -7   0  -6  790.64   33.98
  -7   0  -6  763.03   34.10
  -7   0  -7   -1.01    1.09
  -7   0  -7    0.14    0.94
   7   0   7    0.89    2.28
  -7   0  -7    0.34    0.69
  -7   0  -7   -0.15    0.94
  -7   0  -7    1.81    2.33
  -7   0  -8   70.93    4.12
  -7   0  -8   58.19    3.71
  -7   0  -8   67.59    3.84
  -7   0  -9   -0.59    0.93
  -7   0  -9   -0.47    0.70
  -7   0 -10    0.14    0.58
   7   0  10    0.58    0.63
  -7  -1  10    4.74    0.77
  -7   1  10    3.56    0.75
  -7   1  10    5.15    0.60
  -7  -1  10    3.66    0.57
   7  -1  -9    0.50    0.55
  -7   1   9    0.24    0.86
  -7   1   9    0.33    0.59
  -7  -1   9    0.24    0.57
   7   1  -9    0.25    0.87
   7  -1  -8  267.35   12.35
  -7  -1   8  257.95   12.59
  -7   1   8  290.29   12.75
  -7  -1   8  264.41   11.91
  -7  -1   8  269.11   12.21
  -7   1   7    0.21    0.66
   7  -1  -7   -1.06    2.57
   7   1  -7    1.05    2.37
  -7  -1   7   -5.41    3.18
  -7  -1   7   -0.80    1.00
  -7   1   7    0.48    1.03
   7   1  -6    3.93    2.52
  -7   1   6    0.86    1.94
  -7  -1   6    1.71    2.20
  -7   1   6    2.75    1.11
  -7  -1   6    2.60    1.08
  -7   1   6    3.57    0.84
  -7  -1   6    1.57    0.71
   7  -1  -6    4.01    0.86
   7  -1  -6    2.16    0.94
   7   1  -6    2.82    0.76
   7  -1  -5    0.88    0.70
   7   1  -5    1.56    0.63
  -7   1   5    0.45    0.61
   7   1  -5   -0.85    2.19
  -7   1   5    1.29    0.60
  -7  -1   5    1.22    0.65
  -7  -1   5    0.72    0.56
  -7   1   5    0.98    0.55
  -7   1   5    1.51    2.05
  -7  -1   5    0.76    2.15
  -7  -1   5    0.68    0.80
  -7   1   5    0.27    0.79
   7  -1  -5    0.58    0.58
  -7   1   4 1012.56   42.58
  -7   1   4  994.88   42.60
  -7   1   4 1004.00   42.57
  -7  -1   4 1012.01   42.63
  -7   1   4  907.80   44.54
  -7  -1   4 1019.23   42.64
  -7   1   4 1018.21   47.58
  -7  -1   4  919.76   47.00
   7   1  -4 1044.82   48.36
  -7  -1   4  843.43   43.78
   7   1  -3    0.62    1.68
  -7   1   3    2.25    1.93
  -7   1   3    0.89    0.95
  -7  -1   3    1.58    0.96
  -7   1   2  751.91   36.49
  -7  -1   2  882.86   36.79
  -7   1   2  811.67   38.46
  -7   1   1    5.88    1.44
  -7  -1   1    8.45    1.60
  -7   1   1   10.51    2.37
  -7   1   0  461.48   22.65
  -7  -1   0  440.36   20.69
  -7   1   0  409.24   21.79
  -7   1  -1   22.37    3.54
  -7  -1  -1   25.31    2.64
  -7   1  -1   21.10    3.25
  -7   1  -2  646.30   32.59
  -7  -1  -2  704.81   30.73
  -7   1  -2  650.75   30.40
  -7   1  -3  187.90   12.24
  -7  -1  -3  196.11   10.21
  -7   1  -3  186.31   10.35
  -7   1  -3  180.81    9.99
  -7  -1  -4  220.12   10.84
  -7   1  -4  237.20   10.60
  -7   1  -4  238.42   10.86
  -7   1  -4  226.19   10.90
  -7  -1  -4  238.57   10.94
  -7   1  -4  247.56   15.07
  -7  -1  -4  233.47   10.76
  -7   1  -4  231.36   11.92
  -7   1  -4  221.94   12.72
  -7  -1  -5  146.09    6.89
  -7   1  -5  139.70    6.74
  -7   1  -5  129.74    6.56
  -7   1  -5  129.04    6.95
  -7  -1  -5  137.98    7.02
  -7  -1  -5  135.82    6.79
  -7   1  -5  138.34    9.04
  -7  -1  -5  128.63   10.67
  -7   1  -5  144.75   11.06
  -7  -1  -5  144.48    7.00
  -7   1  -5  129.68    6.82
  -7  -1  -6  198.94    9.24
  -7   1  -6  176.31    9.02
  -7   1  -6  186.95    9.29
  -7  -1  -6  187.46    9.27
   7   1   6  163.08   13.16
   7  -1   6  179.17   13.43
  -7  -1  -6  176.58   13.56
  -7   1  -6  175.19   13.43
  -7  -1  -6  185.14    8.98
  -7   1  -6  191.45    8.87
  -7   1  -6  192.07    9.17
  -7  -1  -6  182.17    8.99
  -7   1  -7   51.90    3.50
  -7  -1  -7   49.00    3.43
  -7  -1  -7   53.00    3.24
  -7   1  -7   55.01    3.41
  -7  -1  -7   53.45    3.18
   7  -1   7   53.39    6.80
   7   1   7   49.04    6.60
  -7  -1  -7   49.63    6.62
  -7   1  -7   39.56    6.18
  -7  -1  -7   47.29    3.30
  -7   1  -7   47.12    3.18
  -7  -1  -8  416.97   18.90
  -7   1  -8  429.94   18.91
  -7  -1  -8  422.43   18.73
  -7  -1  -8  423.44   18.54
  -7  -1  -8  392.20   18.95
  -7   1  -8  427.79   19.07
  -7   1  -9    2.80    0.92
  -7   1  -9    3.94    1.04
  -7  -1  -9    4.62    1.03
  -7  -1  -9    4.32    0.87
   7  -1  10    0.61    0.55
   7   1  10    0.78    0.62
  -7  -1 -10   -0.14    0.59
  -7   1 -10    1.42    0.59
   7   2 -10   68.53    3.47
  -7   2  10   64.16    3.21
  -7  -2  10   71.86    3.42
  -7   2  10   66.40    3.42
   7   2  -9    4.38    1.13
  -7  -2   9    4.57    1.03
  -7   2   9    3.57    0.96
   7  -2  -9    4.48    0.85
  -7  -2   9    4.17    0.77
  -7  -2   8  106.67    5.38
  -7   2   8  102.15    5.34
  -7  -2   8   91.27    4.65
  -7  -2   8   97.84    4.94
  -7   2   8   92.72    4.77
   7  -2  -8   98.00    5.16
  -7   2   7    0.88    1.84
  -7  -2   7    1.75    1.99
  -7   2   7    4.28    0.89
  -7  -2   7    4.20    0.80
  -7  -2   7    4.09    0.70
  -7  -2   7    3.56    0.90
   7   2  -7    1.01    2.12
  -7  -2   7    3.70    1.12
  -7   2   7    2.95    1.12
   7  -2  -7    4.10    0.91
   7  -2  -6    1.17    0.82
  -7  -2   6    0.91    0.68
   7  -2  -6    0.72    0.84
  -7  -2   6    1.68    2.27
  -7   2   6    0.84    2.02
  -7   2   6   -0.20    0.62
   7  -2  -6   -0.98    2.36
   7   2  -6    0.95    2.16
  -7  -2   6    0.15    0.97
  -7   2   6    1.20    1.01
  -7  -2   5   -0.39    0.61
  -7   2   5    0.27    0.79
  -7  -2   5    0.54    0.80
  -7   2   5    0.47    1.06
  -7  -2   5   -0.75    2.41
  -7   2   5   -0.75    2.40
   7  -2  -5   -0.29    0.56
   7  -2  -5    0.13    0.77
  -7   2   5   -0.19    0.60
  -7  -2   5    0.07    0.44
  -7  -2   5   -0.10    0.56
   7  -2  -5    0.11    0.61
   7  -2  -5   -2.57    2.20
   7   2  -5   -0.84    2.79
  -7   2   4   57.52    3.02
  -7   2   4   54.43    3.01
  -7   2   4   54.88    5.02
  -7  -2   4   52.77    3.03
  -7   2   4   59.15    3.02
   7  -2  -4   59.42    6.51
   7   2  -4   52.98    6.14
  -7   2   4   49.35    5.81
  -7  -2   4   52.21    6.10
   7  -2  -4   52.07    3.08
  -7  -2   4   56.09    2.85
  -7  -2   3   59.21    3.07
  -7  -2   3   58.05    4.29
   7  -2  -3   63.88    6.36
   7   2  -3   67.75    6.38
  -7   2   3   47.20    5.39
  -7  -2   3   47.37    5.41
  -7   2   3   53.46    4.77
  -7  -2   3   59.47    3.12
  -7   2   2    2.13    1.43
  -7  -2   2    1.64    1.17
  -7   2   2    3.97    2.04
  -7  -2   2    1.99    1.65
  -7  -2   1  493.27   22.40
  -7   2   1  446.67   23.55
  -7  -2   1  463.21   23.68
  -7   2   1  473.06   22.85
  -7  -2   0   33.85    4.09
  -7   2   0   31.79    3.95
  -7  -2   0   29.93    2.98
  -7  -2   0   25.41    3.53
  -7   2   0   30.45    3.76
  -7   2   0   26.72    3.19
  -7  -2  -1   -0.28    0.93
  -7  -2  -1   -0.49    1.66
  -7   2  -1    0.51    1.68
  -7  -2  -1    0.90    1.59
  -7   2  -1    0.45    1.38
  -7  -2  -2  926.98   41.33
  -7   2  -2  927.05   40.99
  -7  -2  -2  886.47   43.14
  -7   2  -2  914.11   43.30
  -7  -2  -3   20.55    3.52
  -7   2  -3   16.80    3.44
  -7   2  -3   16.19    1.52
  -7   2  -3   19.33    1.72
  -7  -2  -3   16.67    1.54
  -7   2  -3   14.76    2.30
  -7   2  -3   17.13    1.43
  -7  -2  -3   18.18    1.53
  -7   2  -4    2.78    0.97
  -7  -2  -4    1.04    0.75
  -7   2  -4    0.53    0.68
  -7   2  -4    1.95    1.25
  -7  -2  -4    1.85    0.77
  -7  -2  -4   -0.67    2.15
  -7   2  -4   -0.68    1.92
  -7   2  -4    1.51    0.51
  -7   2  -4    1.16    0.87
  -7  -2  -4    2.53    0.96
  -7   2  -4    2.05    0.80
  -7  -2  -5   55.09    3.32
  -7   2  -5   49.65    3.09
  -7   2  -5   51.05    3.06
  -7   2  -5   52.12    3.10
  -7  -2  -5   58.73    3.50
  -7   2  -5   52.39    3.23
  -7  -2  -5   48.60    6.14
  -7   2  -5   47.69    6.33
  -7   2  -5   57.66    3.49
  -7  -2  -5   57.44    3.46
  -7  -2  -5   51.06    3.17
  -7   2  -5   54.16    3.36
   7   2   5   57.48    6.44
  -7   2  -5   51.99    4.98
   7  -2   5   45.93    5.93
   7   2   6  105.75    9.50
   7  -2   6   94.91    8.82
  -7   2  -6   93.61    7.42
  -7  -2  -6  107.85    5.30
  -7  -2  -6   93.90    9.19
  -7   2  -6  104.24    9.48
  -7  -2  -6   94.68    5.32
  -7   2  -6   93.34    4.94
   7  -2   6   99.28    4.88
  -7  -2  -6   96.69    5.11
  -7   2  -6   95.03    5.29
  -7   2  -6   90.13    4.96
  -7   2  -6   94.19    5.35
  -7  -2  -6   91.27    5.33
  -7  -2  -7  109.03    5.68
  -7   2  -7  106.60    5.69
  -7  -2  -7  104.69    5.67
  -7  -2  -7   93.79    5.26
  -7  -2  -7   76.03    8.68
  -7   2  -7   93.52    9.41
  -7  -2  -7  107.12    5.43
   7  -2   7  109.40    9.59
   7   2   7   89.18    9.09
  -7  -2  -8   16.08    1.74
  -7   2  -8   15.29    1.75
  -7  -2  -8   18.82    1.82
  -7  -2  -8   16.25    1.50
  -7  -2  -9    0.51    0.71
  -7  -2  -9    0.74    0.74
  -7   2  -9    0.32    0.69
  -7   2  -9   -0.30    0.78
   7  -2  10   60.86    3.05
   7   2  10   58.20    3.08
  -7   2 -10   60.75    3.04
  -7  -2 -10   63.80    3.09
  -7   2 -10   60.18    3.06
  -7   3  10    1.13    0.45
   7  -3 -10    0.89    0.38
  -7   3  10    0.92    0.35
  -7  -3   9   35.72    2.22
  -7   3   9   35.40    2.27
   7  -3  -9   34.76    2.20
  -7  -3   9   31.47    1.98
  -7  -3   9   32.80    1.83
  -7   3   8    4.31    1.08
  -7  -3   8    2.82    0.96
  -7  -3   8    5.16    0.86
  -7  -3   8    5.31    0.80
  -7   3   8    4.11    0.75
   7  -3  -8    3.76    1.06
  -7  -3   8    5.38    0.77
  -7  -3   7    8.75    0.97
  -7  -3   7    8.76    1.18
  -7  -3   7   14.48    1.53
  -7   3   7   10.92    1.42
  -7   3   7    5.76    2.93
  -7  -3   7    9.06    3.02
  -7   3   7    9.78    1.28
  -7   3   7   10.90    1.21
  -7  -3   7    9.15    1.12
   7  -3  -7    3.89    3.13
   7   3  -7    9.43    3.72
   7  -3  -7    8.11    1.22
  -7   3   6  242.52   15.73
   7  -3  -6  285.01   18.67
   7   3  -6  269.30   18.25
  -7   3   6  275.57   17.67
  -7  -3   6  255.93   17.34
  -7  -3   6  261.53   12.88
  -7   3   6  258.51   12.85
   7  -3  -6  269.69   12.65
  -7  -3   6  275.66   12.41
   7  -3  -6  276.93   12.75
  -7  -3   6  300.86   12.71
   7  -3  -6  291.95   13.04
  -7   3   6  288.11   12.61
  -7   3   5  328.86   18.47
   7   3  -5  353.01   20.63
  -7   3   5  330.90   19.74
  -7  -3   5  349.47   19.98
   7  -3  -5  350.92   20.78
  -7  -3   5  330.02   15.36
  -7   3   5  322.92   15.32
  -7  -3   5  338.35   14.87
  -7  -3   5  343.83   15.08
  -7  -3   5  343.31   15.16
   7  -3  -5  342.30   15.23
  -7   3   5  329.36   15.03
   7  -3  -5  342.80   15.45
   7  -3  -5  330.72   15.18
  -7   3   4  456.87   17.50
  -7   3   4  375.60   17.16
  -7   3   4  353.46   20.23
   7  -3  -4  369.49   21.95
   7   3  -4  385.23   21.97
  -7   3   4  392.04   21.52
  -7  -3   4  389.40   21.64
  -7   3   4  372.21   17.49
  -7  -3   4  391.19   17.09
  -7  -3   4  383.25   17.23
  -7  -3   4  389.35   17.37
   7  -3  -4  393.98   17.47
  -7   3   4  381.22   17.24
   7  -3  -4  404.80   17.67
  -7   3   3   85.94    3.88
  -7   3   3   65.01    6.31
  -7  -3   3   74.07    6.57
   7  -3  -3   64.61    6.63
   7   3  -3   59.08    6.32
  -7   3   3   68.23    3.63
  -7  -3   3   68.29    3.65
   7  -3  -3   69.38    3.75
   7  -3  -3   72.13    3.88
  -7  -3   3   73.76    3.52
  -7  -3   3   69.29    3.61
  -7   3   3   71.26    3.63
  -7   3   3   67.89    6.04
  -7   3   2   51.54    4.75
  -7   3   2   50.83    5.03
  -7  -3   2   42.33    4.76
  -7  -3   1  181.65    9.81
  -7   3   1  158.79   10.44
  -7  -3   1  174.54   10.82
  -7   3   1  179.61   10.67
  -7  -3   0  160.77    9.18
  -7  -3   0  157.08   10.18
  -7   3   0  152.16   10.33
  -7  -3   0  161.75   10.07
  -7   3   0  179.55   10.29
  -7   3   0  156.66    9.90
  -7  -3  -1   30.69    3.68
  -7   3  -1   28.90    3.59
  -7  -3  -1   23.09    3.58
  -7   3  -1   25.68    3.83
  -7   3  -1   28.08    2.45
  -7   3  -2   66.57    4.69
  -7   3  -2   70.20    3.59
  -7  -3  -2   60.80    5.84
  -7   3  -2   56.45    5.92
  -7   3  -3  525.71   24.35
  -7   3  -3  503.96   22.08
  -7  -3  -3  490.99   21.95
  -7  -3  -3  547.93   26.61
  -7   3  -3  500.71   26.37
  -7  -3  -3  522.45   22.46
  -7   3  -3  508.79   22.06
  -7   3  -3  490.20   22.35
  -7   3  -3  522.86   22.44
  -7  -3  -3  522.42   22.41
  -7   3  -4    7.05    0.97
  -7  -3  -4    8.53    1.20
  -7   3  -4    7.37    0.83
  -7   3  -4    6.48    1.19
  -7  -3  -4    7.24    1.02
  -7   3  -4    6.11    1.66
  -7  -3  -4    5.34    1.05
  -7  -3  -4    6.06    2.32
  -7   3  -4    3.39    2.26
  -7  -3  -4    7.02    1.18
  -7   3  -4    6.75    1.05
  -7   3  -4    4.57    1.11
  -7  -3  -4    6.96    1.13
  -7   3  -4    5.68    0.82
  -7   3  -5   35.39    2.56
  -7  -3  -5   28.61    2.39
   7   3   5   40.18    5.49
   7  -3   5   41.37    5.23
  -7   3  -5   31.28    3.83
  -7  -3  -5   35.90    2.50
  -7  -3  -5   28.82    4.84
  -7   3  -5   25.76    4.62
  -7   3  -5   34.04    2.05
  -7   3  -5   32.41    2.34
  -7  -3  -5   34.58    2.35
  -7   3  -5   31.92    2.50
   7  -3   5   34.97    2.29
  -7   3  -5   36.42    2.35
  -7   3  -6    8.39    1.07
  -7   3  -6    7.27    1.34
  -7  -3  -6    7.53    1.15
   7  -3   6    8.40    1.09
  -7  -3  -6   14.03    3.61
  -7   3  -6    3.26    2.33
  -7   3  -6    7.45    1.35
  -7  -3  -6    6.83    1.29
  -7   3  -6    2.08    1.57
   7   3   6   11.58    3.41
   7  -3   6    5.25    2.34
  -7   3  -6    8.15    1.17
  -7  -3  -6   10.22    1.42
  -7  -3  -7   10.29    1.40
  -7   3  -7   12.13    1.32
  -7  -3  -7   13.02    1.66
  -7   3  -7   11.63    1.53
  -7  -3  -7   13.43    1.65
   7  -3   7   11.54    1.17
  -7   3  -7   13.00    1.68
  -7  -3  -8   74.24    4.20
  -7   3  -8   69.87    4.15
  -7  -3  -8   75.85    4.02
  -7  -3  -8   72.97    4.26
  -7   3  -8   76.14    4.26
  -7  -3  -9   38.43    2.52
  -7   3  -9   42.18    2.50
  -7  -3  -9   44.03    2.54
   7   3  10    3.73    0.50
   7   4 -10    0.61    0.43
   7   4 -10    0.32    0.38
  -7   4   9   17.79    1.37
   7   4  -9   18.75    1.58
  -7  -4   9   14.84    1.06
   7  -4  -9   18.00    1.43
  -7   4   8    6.54    1.08
  -7  -4   8    6.36    1.08
  -7  -4   8    6.45    0.90
  -7  -4   8    5.62    0.91
  -7  -4   8    7.49    0.82
   7  -4  -8    7.18    1.24
   7  -4  -7  154.66    7.34
  -7  -4   7  152.91    7.15
  -7  -4   7  140.81    7.28
  -7   4   7  147.37    7.32
  -7   4   7  145.02    7.00
  -7   4   7  149.37    7.14
  -7  -4   7  142.99    6.90
  -7  -4   7  144.58    7.08
  -7  -4   6   -0.23    0.69
  -7  -4   6    0.54    0.86
  -7   4   6    0.13    0.87
  -7   4   6   -0.65    1.35
  -7   4   6    1.49    1.69
  -7  -4   6    0.76    1.83
   7  -4  -6    0.75    0.77
   7  -4  -6   -0.52    0.78
  -7   4   6   -0.33    0.70
   7  -4  -6    0.15    0.92
  -7   4   6    1.28    0.77
   7  -4  -6   -0.89    2.15
   7   4  -6    0.85    1.93
  -7  -4   6    0.43    0.57
  -7  -4   5    2.67    0.83
  -7  -4   5    2.05    0.95
  -7   4   5    1.63    0.89
  -7  -4   5    3.03    0.82
   7  -4  -5    3.83    1.12
  -7   4   5    2.53    1.53
  -7   4   5    5.55    2.37
  -7  -4   5    3.53    2.42
   7  -4  -5    0.82    2.10
   7   4  -5    3.12    2.22
  -7  -4   5    3.01    0.65
   7  -4  -5    2.53    0.93
  -7  -4   4    0.07    0.55
  -7  -4   4    0.12    0.70
  -7   4   4    0.45    0.70
  -7  -4   4    1.99    0.68
  -7   4   4   -0.10    0.64
  -7  -4   4    0.11    0.63
  -7   4   4    0.41    1.12
  -7   4   4    0.48    0.52
  -7   4   4   -0.59    1.61
  -7   4   4    3.08    1.82
  -7  -4   4    1.26    2.08
   7  -4  -4    0.49    0.74
  -7   4   4   -0.09    0.57
   7  -4  -4    1.43    2.12
   7   4  -4    0.68    1.65
   7  -4  -3   67.17    3.77
  -7   4   3   65.75    3.46
  -7   4   3   55.17    5.81
  -7  -4   3   63.96    6.13
   7  -4  -3   69.85    6.65
   7   4  -3   53.94    5.90
  -7  -4   3   67.66    3.46
  -7  -4   3   67.76    3.36
  -7   4   3   67.26    3.59
  -7   4   3   65.94    6.18
  -7   4   3   53.07    5.12
  -7   4   3   65.12    3.49
   7  -4  -3   67.20    3.64
  -7  -4   3   61.23    3.57
  -7   4   3   76.53    3.63
   7  -4  -2   29.28    1.92
   7  -4  -2   24.37    3.90
   7   4  -2   25.78    3.81
  -7   4   2   24.53    3.56
  -7  -4   2   24.97    3.54
  -7  -4   2   27.47    1.64
  -7   4   2   27.61    3.77
  -7   4   1    2.22    0.60
  -7   4   1    0.87    1.45
  -7  -4   1   -0.44    1.61
  -7   4   1    2.07    0.60
  -7   4   1    1.36    0.57
  -7  -4   0   11.22    2.37
  -7   4   0    9.33    2.25
  -7   4   0    5.47    2.13
  -7   4   0   11.76    1.08
  -7   4   0    9.84    1.03
  -7   4  -1  182.19    9.72
  -7   4  -1  204.13    8.89
  -7  -4  -1  176.30   11.41
  -7   4  -1  195.85   12.03
  -7  -4  -1  191.58    8.61
  -7   4  -1  189.95    8.80
  -7   4  -2    6.06    0.99
  -7   4  -2    4.76    1.26
  -7   4  -2    6.32    0.87
  -7  -4  -2    4.64    1.93
  -7   4  -2    1.64    1.70
  -7   4  -2    6.14    0.97
  -7  -4  -2    5.64    0.95
  -7  -4  -2    4.76    0.63
  -7   4  -2    5.89    0.84
  -7   4  -3  121.29    6.14
  -7  -4  -3  125.22    6.28
  -7   4  -3  121.50    6.19
  -7  -4  -3  131.41    6.23
  -7   4  -3  121.94    7.79
  -7  -4  -3  128.50    6.26
  -7  -4  -3  121.49    9.20
  -7   4  -3  108.12    8.94
  -7   4  -3  128.40    6.02
  -7  -4  -3  118.36    5.83
  -7   4  -3  128.74    6.21
  -7   4  -3  123.56    6.23
  -7   4  -3  129.36    6.00
  -7   4  -4   15.72    2.66
  -7   4  -4   21.15    1.54
  -7  -4  -4   27.04    4.27
  -7   4  -4   19.29    3.61
  -7   4  -4   19.77    1.67
  -7   4  -4   23.71    1.94
  -7  -4  -4   18.96    1.80
  -7   4  -4   20.42    1.54
  -7   4  -4   19.32    1.78
  -7  -4  -4   20.56    1.77
  -7   4  -5   13.13    1.22
   7   4   5   14.53    3.50
   7  -4   5   10.32    2.81
  -7   4  -5   10.71    2.34
  -7  -4  -5   12.03    1.50
  -7   4  -5   15.30    3.39
  -7   4  -5   13.39    1.40
  -7  -4  -5   12.20    1.61
  -7   4  -5   13.39    1.54
  -7   4  -5   12.77    1.55
  -7  -4  -5   11.16    1.43
   7  -4   5   13.44    1.37
  -7   4  -5   15.06    1.68
  -7   4  -6    0.15    1.09
   7  -4   6   -0.68    1.54
   7   4   6   -0.77    1.61
  -7   4  -6   -0.52    1.26
  -7  -4  -6    0.43    0.89
   7  -4   6    0.85    0.75
  -7  -4  -6   -1.55    1.48
  -7   4  -6    1.52    1.72
  -7   4  -6   -0.14    0.87
  -7  -4  -6   -0.56    0.86
  -7   4  -6    1.60    0.96
  -7  -4  -6    0.32    1.08
  -7   4  -6    0.23    0.53
  -7   4  -7   63.23    3.73
  -7  -4  -7   59.65    3.69
   7  -4   7   60.89    3.42
  -7  -4  -7   69.78    3.82
  -7   4  -7   60.91    3.82
  -7   4  -7   65.31    3.59
  -7   4  -8   -0.53    0.72
   7  -4   8    0.19    0.46
  -7   4  -8    0.12    0.87
  -7  -4  -8   -0.65    0.94
   7   4   9    0.71    0.61
  -7   4  -9   -0.19    0.54
  -7  -4  -9    0.63    0.71
  -7   4  -9   -0.58    0.69
  -7  -5   9   -0.20    0.33
   7  -5  -9    0.46    0.58
   7   5  -9   -0.50    0.63
  -7  -5   8    1.11    0.59
  -7   5   8    0.25    0.63
   7  -5  -8    1.51    0.83
  -7  -5   8    1.69    0.51
   7   5  -8    0.75    0.86
  -7   5   7   -0.32    0.74
  -7  -5   7    0.95    0.54
   7  -5  -7    0.49    0.83
  -7  -5   7   -0.21    0.68
  -7   5   7    0.52    0.72
  -7   5   7    0.52    0.59
  -7   5   6   73.74    4.12
  -7   5   6   75.32    4.22
   7  -5  -6   77.90    4.32
  -7   5   6   61.95    6.86
  -7  -5   6   83.19    4.31
   7  -5  -6   75.87    4.31
  -7  -5   6   74.78    4.19
  -7   5   6   74.35    4.19
  -7  -5   6   82.65    4.01
   7  -5  -5  336.19   15.19
  -7   5   5  313.67   19.19
  -7  -5   5  319.30   14.95
  -7  -5   5  317.99   18.86
   7  -5  -5  344.28   19.96
  -7   5   5  322.52   14.96
   7  -5  -5  311.89   15.23
  -7  -5   5  341.79   15.09
  -7  -5   5  345.52   14.76
  -7  -5   5  338.24   14.91
  -7  -5   4   85.67    4.55
  -7   5   4   83.53    4.39
  -7   5   4   77.06    7.49
  -7   5   4   72.32    6.46
   7  -5  -4   80.66    4.66
   7  -5  -4   81.06    7.66
   7   5  -4   73.10    7.25
  -7   5   4   74.42    7.07
  -7  -5   4   69.01    6.90
  -7  -5   4   82.26    4.37
  -7   5   4   83.08    4.37
   7  -5  -4   88.94    4.78
  -7  -5   4   88.86    4.25
  -7  -5   4   78.49    4.34
  -7   5   4  102.38    4.59
  -7  -5   3    0.07    0.46
  -7   5   3    0.10    0.69
  -7  -5   3   -0.09    0.50
   7  -5  -3   -0.33    0.78
  -7   5   3    0.09    0.61
   7  -5  -3   -0.25    0.77
  -7   5   3    0.96    0.56
  -7   5   3   -0.50    1.43
  -7   5   3   -0.64    1.54
  -7   5   3   -0.51    1.67
  -7  -5   3   -0.52    1.33
   7  -5  -3    0.59    1.52
   7   5  -3   -0.56    1.36
  -7   5   3   -0.09    0.62
   7  -5  -3    0.39    0.75
  -7  -5   2    8.47    0.90
  -7   5   2    6.07    2.22
  -7   5   2    3.57    1.56
  -7  -5   2    4.58    1.73
   7  -5  -2    9.00    2.28
   7   5  -2    8.93    2.22
  -7   5   2    8.24    0.95
   7  -5  -2    8.81    1.11
   7  -5  -2    3.65    1.42
  -7  -5   2    5.93    0.93
  -7   5   2    6.52    0.90
  -7   5   2    8.83    1.06
  -7  -5   1  145.56    9.54
  -7   5   1  128.92    9.23
  -7   5   1  158.84    7.37
  -7   5   1  164.72    7.35
  -7   5   1  162.17    7.30
  -7   5   1  148.48    7.24
  -7   5   1  142.80   10.44
  -7  -5   0   26.91    1.67
  -7   5   0   28.17    1.87
  -7   5   0   28.60    1.94
  -7   5   0   28.31    1.86
  -7   5   0   29.58    1.87
  -7   5   0   26.81    1.78
  -7  -5   0   25.56    3.26
  -7   5   0   27.67    3.35
  -7   5   0   20.88    3.63
  -7   5  -1  604.28   26.21
  -7  -5  -1  623.78   26.02
  -7   5  -1  585.42   26.08
  -7  -5  -1  559.98   28.87
  -7   5  -1  582.32   29.38
  -7   5  -1  591.90   26.15
  -7   5  -1  619.66   26.27
  -7  -5  -2    5.96    0.76
  -7   5  -2    6.86    0.97
  -7   5  -2    5.91    1.44
   7  -5   2    7.26    0.88
  -7   5  -2    7.75    0.99
  -7   5  -2    6.74    1.03
  -7  -5  -2    7.34    1.00
  -7   5  -2    5.26    1.00
  -7  -5  -2    7.75    2.09
  -7   5  -2    5.24    2.12
  -7  -5  -3   23.01    3.52
  -7   5  -3   20.04    3.56
  -7   5  -3   21.23    2.79
   7  -5   3   23.82    1.65
  -7  -5  -3   23.81    1.89
  -7   5  -3   21.33    1.68
  -7   5  -3   23.50    1.76
  -7  -5  -3   25.36    1.61
  -7  -5  -3   24.53    1.93
  -7   5  -3   26.92    1.94
  -7  -5  -3   23.34    1.92
  -7   5  -3   18.97    1.79
  -7   5  -4    2.78    0.74
  -7   5  -4    2.52    1.00
   7   5   4    2.42    1.72
   7  -5   4    1.59    1.44
  -7   5  -4    2.64    1.36
  -7  -5  -4    3.01    0.95
   7  -5   4    2.61    0.67
   7  -5   4    3.75    0.90
  -7  -5  -4    3.04    0.97
  -7   5  -4    2.87    0.98
  -7  -5  -4    2.81    0.88
  -7  -5  -4    2.47    1.59
  -7   5  -4    3.75    2.07
  -7   5  -4    2.86    0.83
  -7  -5  -5   89.10    8.85
   7  -5   5  109.52    8.88
  -7   5  -5  134.12    8.93
   7  -5   5  108.96    8.62
   7  -5   5  133.25    6.29
  -7   5  -5  133.60    6.50
  -7   5  -5  133.21    6.16
  -7   5  -5  121.76    5.99
  -7  -5  -5  123.02    6.30
  -7   5  -5  122.97    6.30
  -7  -5  -5  126.91    6.57
  -7  -5  -6  162.00    7.80
  -7   5  -6  151.40    7.56
   7  -5   6  156.94    7.52
  -7   5  -6  152.38    7.28
  -7   5  -6  165.64    7.83
  -7   5  -6  161.49    7.70
  -7  -5  -6  157.70    7.91
   7  -5   7   86.15    4.22
  -7  -5  -7   79.00    4.41
  -7   5  -7   82.42    4.51
  -7   5  -7   80.13    4.27
  -7   5  -7   77.78    4.30
  -7  -5  -7   77.10    4.56
   7  -5   8    1.69    0.51
  -7   5  -8    0.73    0.60
  -7   5  -8    1.02    0.77
  -7  -5  -9    1.99    0.69
  -7   5  -9    1.31    0.61
   7   6  -9   18.05    1.21
   7  -6  -9   19.09    1.24
   7   6  -8   60.64    3.40
  -7  -6   8   63.11    3.21
  -7  -6   8   60.18    3.04
  -7  -6   7   39.16    2.42
  -7   6   7   33.97    2.14
  -7  -6   7   37.95    2.18
  -7   6   7   37.09    2.35
  -7  -6   6   12.67    1.44
  -7   6   6   15.17    1.50
  -7   6   6   12.81    1.35
   7  -6  -6   11.76    1.46
  -7  -6   5   17.28    1.64
  -7   6   5   14.19    3.20
   7  -6  -5   13.75    1.62
   7  -6  -5   17.29    1.77
  -7   6   4  197.10    9.03
  -7   6   4  190.81   12.38
  -7   6   4  168.78   12.89
   7  -6  -4  195.71    9.39
   7  -6  -4  194.98    8.84
  -7  -6   4  182.74    8.98
   7  -6  -4  198.49   11.54
   7  -6  -4  187.99    9.32
  -7   6   4  198.20    9.05
  -7   6   3   43.23    2.55
  -7   6   3   40.85    2.49
  -7   6   3   31.05    4.37
  -7   6   3   44.37    5.42
   7  -6  -3   37.64    2.35
  -7  -6   3   33.57    2.39
  -7   6   3   39.64    2.57
   7  -6  -3   40.98    2.73
   7  -6  -3   42.57    2.82
  -7  -6   3   44.71    2.65
  -7   6   2   88.02    4.47
  -7   6   2   87.14    4.56
  -7   6   2   83.97    4.45
  -7  -6   2   87.31    4.37
   7  -6  -2   91.89    4.43
  -7  -6   2   83.07    4.52
   7  -6  -2   84.98    4.75
   7  -6  -2   89.13    6.84
  -7  -6   1    0.29    0.60
  -7   6   1    2.44    0.76
  -7  -6   1    0.23    0.49
  -7   6   1    2.46    0.83
  -7   6   1    4.70    2.15
   7  -6  -1    1.98    0.68
   7  -6  -1    3.92    1.83
   7  -6  -1    3.56    0.94
  -7   6   1    3.15    0.78
  -7   6   1    3.24    0.84
  -7   6   1    3.00    0.76
  -7   6   0   34.64    2.17
  -7   6   0   37.18    2.30
  -7   6   0   33.66    2.40
   7  -6   0   27.21    3.82
  -7   6   0   35.93    2.23
  -7   6   0   30.82    2.17
  -7  -6   0   34.19    2.02
  -7  -6   0   33.59    2.04
   7  -6   0   35.81    2.17
  -7  -6   0   32.76    2.15
  -7   6  -1    1.89    0.72
  -7   6  -1    2.75    0.85
  -7   6  -1    0.97    0.76
  -7   6  -1    2.07    0.76
   7  -6   1    1.82    0.61
   7  -6   2  227.64   10.12
  -7  -6  -2  210.77   10.20
  -7   6  -2  227.30   10.30
  -7  -6  -2  220.55   10.27
  -7   6  -2  227.82   10.44
  -7   6  -2  228.26   10.25
  -7   6  -2  186.31   11.46
  -7   6  -3    0.38    0.93
  -7  -6  -3   -0.36    0.75
   7  -6   3    0.71    0.58
   7  -6   3   -1.13    1.45
  -7   6  -3    0.50    0.73
  -7   6  -3    0.74    0.74
  -7   6  -3    0.11    0.75
  -7  -6  -3   -0.24    0.73
  -7   6  -3    0.73    0.82
  -7   6  -3    1.15    0.80
  -7  -6  -4   11.37    1.44
  -7   6  -4   10.26    1.44
  -7   6  -4   12.80    1.34
  -7   6  -4   11.87    1.43
  -7   6  -4   16.52    2.67
   7  -6   4   10.46    1.11
  -7  -6  -4   11.99    1.43
   7  -6   4   14.23    1.41
  -7   6  -4   12.84    1.42
   7  -6   4   14.61    2.85
  -7   6  -4   14.31    1.34
  -7   6  -5   31.34    2.03
  -7   6  -5   22.28    3.40
  -7  -6  -5   32.13    2.39
   7  -6   5   26.96    3.81
  -7   6  -5   28.07    2.05
   7  -6   5   29.44    2.16
  -7   6  -5   30.99    2.36
  -7  -6  -5   28.32    2.32
  -7   6  -5   35.64    2.34
  -7   6  -5   30.46    2.27
  -7   6  -6    1.84    0.93
  -7  -6  -6    0.72    0.97
  -7   6  -6    1.11    0.96
  -7   6  -6    0.09    0.64
   7  -6   6    1.15    0.79
  -7  -6  -6    1.46    0.94
  -7   6  -6    1.39    0.84
  -7   6  -7   23.57    1.96
  -7   6  -7   28.12    1.97
  -7  -6  -7   27.87    2.16
   7  -6   7   28.47    1.87
   7  -6   8    0.32    0.44
  -7  -6  -8    0.58    0.69
  -7   6  -8    1.10    0.68
  -7  -6  -9    3.47    0.63
  -7   6  -9    3.68    0.52
   7   7  -8    0.50    0.52
  -7  -7   8    0.48    0.48
   7  -7  -8    0.85    0.62
  -7   7   7   26.57    1.78
   7   7  -7   21.55    1.78
  -7  -7   7   26.34    1.81
   7  -7  -7   25.11    1.83
   7  -7  -7   26.32    1.92
  -7   7   6    7.77    1.12
  -7   7   6    9.55    1.20
   7  -7  -6    8.55    1.20
  -7  -7   6    7.28    1.15
   7  -7  -5   12.96    1.42
  -7  -7   5   11.46    1.37
   7  -7  -5   11.72    1.54
  -7   7   4  101.72    9.17
  -7   7   4  110.36   10.11
   7  -7  -4  139.65    7.01
   7  -7  -4  132.61    6.34
   7  -7  -4  123.93    8.79
  -7  -7   4  140.58    6.76
   7  -7  -4  131.20    6.78
  -7   7   4  137.28    6.60
  -7   7   4  140.61    6.60
  -7   7   3  119.59    9.95
   7  -7  -3  114.04    5.88
   7  -7  -3  108.44    5.55
  -7   7   3  115.34    5.83
  -7  -7   3  113.84    5.85
  -7   7   3  117.32    5.69
   7  -7  -3  120.12    6.11
   7  -7  -3  105.11    8.07
   7  -7  -3  118.36    5.91
  -7   7   3  113.60    5.72
   7  -7  -2   50.12    3.05
  -7   7   2   51.49    2.95
  -7  -7   2   52.88    3.02
   7  -7  -2   48.86    3.00
  -7   7   2   43.93    5.80
   7  -7  -2   49.80    2.84
   7  -7  -2   48.91    4.99
  -7   7   2   49.19    3.01
  -7   7   2   47.17    2.91
  -7  -7   2   45.36    2.79
  -7  -7   1   28.03    2.01
  -7   7   1   32.81    2.07
  -7   7   1   24.24    2.21
   7  -7  -1   29.08    2.27
  -7   7   1   30.39    2.12
  -7   7   1   26.10    2.01
  -7  -7   1   29.16    1.92
  -7  -7   1   24.75    1.81
   7  -7  -1   28.18    3.88
   7  -7  -1   29.54    2.05
  -7   7   1   32.39    2.10
  -7  -7   1   30.81    1.91
   7  -7  -1   32.21    2.23
   7  -7  -1   30.08    1.98
  -7  -7   0   53.57    2.95
  -7   7   0   57.29    3.22
  -7   7   0   55.43    3.41
  -7   7   0   60.96    3.19
   7  -7   0   51.65    5.49
  -7   7   0   55.69    3.14
  -7   7   0   56.15    3.15
  -7  -7   0   49.45    2.90
   7  -7   0   49.73    2.97
  -7  -7   0   53.50    2.99
  -7  -7   0   55.90    3.08
  -7  -7  -1  110.67    5.28
  -7   7  -1  107.23    5.49
  -7   7  -1  106.06    5.44
   7  -7   1  115.94    5.43
  -7   7  -1  109.80    5.49
  -7   7  -1  106.10    5.47
   7  -7   1  114.27    8.58
  -7   7  -1  109.54    5.45
  -7  -7  -1  105.50    5.28
   7  -7   1  103.89    5.36
  -7  -7  -1  107.41    5.16
  -7   7  -1  108.37    5.70
  -7   7  -2   32.91    2.40
  -7   7  -2   33.50    2.33
  -7   7  -2   35.82    2.32
  -7  -7  -2   32.65    2.08
   7  -7   2   34.16    2.25
   7  -7   2   33.24    2.18
  -7  -7  -2   32.38    2.22
  -7  -7  -3    6.86    1.08
   7  -7   3    9.16    1.05
   7  -7   3    7.27    1.09
  -7   7  -3    8.16    1.22
  -7  -7  -3    8.95    1.13
  -7   7  -3    9.43    1.34
  -7   7  -3    7.72    1.20
  -7  -7  -3    9.13    1.04
   7  -7   3    3.58    1.80
   7  -7   3    8.08    1.83
  -7   7  -4   10.78    2.10
  -7  -7  -4   10.69    1.33
   7  -7   4   10.05    1.10
   7  -7   4    9.76    2.49
  -7   7  -4   11.26    1.36
  -7   7  -4    9.59    1.27
  -7   7  -4   10.61    1.25
  -7  -7  -4   13.81    1.41
  -7   7  -4    9.45    1.34
  -7  -7  -5  241.70   10.72
   7  -7   5  229.88   10.18
   7  -7   5  231.53   10.51
  -7   7  -5  221.65   10.40
  -7   7  -5  215.44   10.30
  -7   7  -5  236.23   10.67
  -7  -7  -5  216.62   10.60
  -7   7  -5  214.41   10.40
  -7   7  -5  230.96   10.59
  -7   7  -6   20.59    1.56
  -7  -7  -6   24.97    1.94
   7  -7   6   23.00    1.69
  -7   7  -6   24.06    1.76
  -7   7  -7   27.13    1.88
  -7  -7  -7   26.90    1.98
  -7   7  -7   27.08    1.80
   7  -7   7   25.61    1.72
  -7  -7  -8    0.21    0.54
  -7   7  -8   -0.43    0.40
   7  -7   8   -0.17    0.37
  -7   8   8    6.63    0.76
  -7  -8   8    8.18    0.72
   7   8  -7   28.14    1.81
   7  -8  -7   33.38    2.00
  -7   8   7   30.85    1.90
  -7  -8   7   33.41    1.96
   7  -8  -6   22.02    1.77
   7  -8  -6   24.59    1.79
  -7  -8   6   24.85    1.84
  -7   8   6   22.45    1.69
  -7   8   6   25.66    1.78
   7  -8  -5   27.39    1.78
   7  -8  -5   28.56    2.22
   7  -8  -5   26.64    2.04
  -7   8   4   30.24    2.13
  -7   8   4   30.71    2.18
  -7  -8   4   34.08    2.32
  -7   8   3    7.89    2.80
   7  -8  -3    7.19    0.96
  -7  -8   3    7.13    1.13
   7  -8  -3    8.96    1.16
  -7   8   3    8.88    1.14
  -7   8   3    7.47    1.17
   7  -8  -2   73.81    4.13
  -7   8   2   75.65    4.04
  -7   8   2   76.04    4.30
  -7  -8   2   79.97    4.09
   7  -8  -2   70.23    3.95
  -7  -8   2   73.86    3.84
   7  -8  -2   72.58    4.28
   7  -8  -2   76.98    3.94
   7  -8  -2   81.87    6.67
   7  -8  -2   67.76    6.28
  -7   8   2   72.37    4.08
  -7   8   2   72.91    4.04
  -7  -8   2   70.15    3.90
  -7   8   1    2.78    0.86
   7  -8  -1    2.75    0.73
  -7   8   1    3.11    0.89
  -7   8   1    3.21    0.92
  -7  -8   1    2.90    0.75
  -7   8   1    3.81    1.00
  -7  -8   1    3.03    0.76
  -7  -8   1    3.52    0.69
  -7   8   1    3.69    0.95
   7  -8  -1    3.37    0.92
   7  -8  -1    1.73    1.57
   7  -8  -1    2.71    1.04
  -7   8   0   65.24    3.61
   7  -8   0   65.71    3.69
  -7   8   0   67.04    3.61
  -7   8   0   63.26    3.78
  -7   8   0   66.06    7.01
   7  -8   0   63.61    5.84
   7  -8   0   51.48    5.88
  -7  -8   0   60.78    3.35
   7  -8   0   59.34    3.38
  -7  -8   0   61.85    3.42
  -7   8   0   64.96    3.64
   7  -8   0   66.61    3.85
  -7  -8   0   67.47    3.44
  -7   8   0   66.07    3.66
  -7   8  -1    2.83    0.81
  -7   8  -1    2.82    0.88
   7  -8   1    2.61    0.78
  -7  -8  -1    2.11    0.66
   7  -8   1    2.56    0.76
  -7  -8  -1    2.49    0.57
  -7   8  -1    3.13    0.94
  -7  -8  -1    2.20    0.64
  -7   8  -1    3.41    0.94
   7  -8   1    0.62    1.50
   7  -8   1    0.98    1.26
  -7   8  -1    3.44    0.86
   7  -8   2   43.73    2.74
  -7  -8  -2   39.64    2.65
   7  -8   2   45.01    4.65
  -7   8  -2   48.45    3.00
  -7  -8  -2   46.70    2.70
   7  -8   2   47.72    2.79
  -7   8  -2   52.68    2.98
  -7   8  -2   47.02    2.85
  -7  -8  -2   47.25    2.66
  -7   8  -2   46.86    2.87
  -7   8  -2   43.04    2.79
  -7   8  -3  124.91    6.21
  -7  -8  -3  112.28    5.99
   7  -8   3  120.67    5.94
  -7  -8  -3  122.92    5.98
   7  -8   3  125.92    6.07
  -7  -8  -3  119.19    5.89
  -7   8  -3  129.38    6.15
   7  -8   3  111.34    9.04
  -7   8  -3  122.98    6.17
  -7   8  -4   27.72    2.15
  -7   8  -4   28.04    2.09
   7  -8   4   27.61    2.03
  -7   8  -4   25.90    1.99
  -7  -8  -4   34.50    2.22
   7  -8   4   27.27    1.88
  -7   8  -4   26.93    1.81
  -7   8  -4   27.94    2.04
  -7   8  -5    8.89    1.05
   7  -8   5    9.06    0.91
  -7   8  -5    8.12    1.10
  -7   8  -5    9.05    1.28
  -7   8  -5    7.46    1.07
   7  -8   5    9.13    1.14
  -7   8  -6   58.06    3.12
  -7   8  -6   56.39    3.20
  -7   8  -6   54.53    2.98
   7  -8   6   56.12    3.07
  -7  -8  -7   12.60    1.00
   7  -8   7   13.09    1.04
  -7  -8  -8    3.73    0.42
   7  -8   8    2.59    0.36
  -7   8  -8    3.25    0.49
  -7   9   7    4.81    0.61
  -7  -9   7    5.01    0.50
  -7   9   7    4.36    0.67
  -7  -9   7    4.77    0.64
   7  -9  -6   -0.07    0.52
  -7   9   6   -0.21    0.56
  -7   9   6    0.30    0.54
  -7   9   6    0.27    0.69
  -7  -9   5   32.27    2.09
  -7   9   5   31.96    2.24
   7  -9  -5   30.63    1.88
  -7   9   5   30.43    2.07
   7  -9  -5   32.69    2.06
   7  -9  -4    9.67    1.17
  -7   9   4   10.57    1.11
  -7   9   4   11.11    1.17
  -7   9   4    8.20    1.29
  -7  -9   4    7.96    1.12
   7  -9  -3   30.23    1.84
   7  -9  -3   25.28    2.14
  -7  -9   3   31.36    2.05
  -7   9   3   26.16    2.17
  -7   9   3   28.93    1.99
  -7  -9   3   26.39    1.79
  -7   9   3   26.29    1.95
   7  -9  -2  133.17    6.64
   7  -9  -2  127.33    6.09
  -7   9   2  128.21    6.25
   7  -9  -2  130.47    6.25
  -7  -9   2  135.88    6.31
  -7  -9   2  127.19    6.31
  -7   9   2  126.41    6.39
  -7   9   2  137.61    6.42
  -7   9   2  134.44    6.41
   7  -9  -2  115.05    6.33
  -7   9   2  128.30    6.60
  -7  -9   2  132.35    6.19
  -7  -9   1    9.45    1.04
  -7   9   1    8.18    1.14
   7  -9  -1    9.52    1.08
  -7   9   1    9.50    1.26
  -7   9   1   11.39    1.27
   7  -9  -1    7.78    1.13
  -7   9   1    8.53    1.18
  -7   9   1    7.89    1.24
  -7  -9   1    9.11    1.05
   7  -9  -1    7.69    1.21
  -7  -9   1    8.67    1.02
  -7   9   0   49.87    2.89
  -7   9   0   42.30    2.75
  -7   9   0   43.14    2.86
  -7   9   0   42.96    2.76
  -7  -9   0   45.84    2.57
   7  -9   0   45.27    2.89
   7  -9   0   43.70    2.70
   7  -9   0   42.23    4.61
   7  -9   0   42.93    5.04
   7  -9   0   45.21    2.78
  -7  -9   0   41.59    2.51
  -7  -9   0   42.84    2.56
  -7   9   0   46.49    2.73
  -7   9  -1    1.93    0.81
  -7  -9  -1    1.99    0.65
  -7   9  -1    1.17    0.76
  -7  -9  -1    1.07    0.47
   7  -9   1    1.29    0.77
   7  -9   1   -0.48    1.08
   7  -9   1    1.87    0.78
  -7  -9  -1    1.92    0.71
   7  -9   1    1.12    0.58
  -7   9  -1    1.13    0.74
  -7   9  -1    0.44    0.85
  -7   9  -1    1.04    0.77
   7  -9   1    1.11    0.81
  -7   9  -2   58.25    3.22
  -7   9  -2   53.65    3.29
   7  -9   2   59.39    3.34
   7  -9   2   60.49    3.23
  -7   9  -2   55.40    3.33
  -7   9  -2   57.40    3.30
  -7   9  -2   53.41    3.13
  -7  -9  -2   55.77    3.06
  -7  -9  -2   52.83    3.10
   7  -9   2   56.62    3.15
  -7   9  -3    5.95    1.09
  -7   9  -3    5.53    1.06
  -7   9  -3    5.34    0.94
  -7   9  -3    5.84    1.01
  -7   9  -3    6.87    1.08
  -7   9  -3    4.80    1.00
   7  -9   3    6.46    0.95
  -7   9  -3    7.12    0.99
  -7  -9  -3    6.03    0.89
   7  -9   3    7.29    1.02
  -7   9  -4   70.27    3.77
   7  -9   4   68.51    3.69
   7  -9   4   67.87    3.57
  -7   9  -4   68.02    3.78
  -7   9  -4   70.27    3.73
  -7   9  -4   71.01    3.70
  -7   9  -5  203.56    9.23
  -7   9  -5  199.01    9.23
  -7   9  -5  203.39    9.34
  -7  -9  -5  206.97    9.19
  -7   9  -5  201.18    9.14
   7  -9   5  196.88    9.00
  -7   9  -5  204.12    9.17
   7  -9   6   22.69    1.47
  -7  -9  -6   22.78    1.44
  -7   9  -6   20.51    1.39
  -7   9  -7    3.03    0.50
  -7  -9  -7    3.65    0.47
   7  -9   7    3.21    0.48
  -7 -10   6    3.31    0.42
  -7  10   6    3.91    0.56
  -7 -10   6    4.06    0.60
  -7  10   6    3.05    0.61
  -7 -10   5   54.64    2.66
  -7  10   5   54.25    2.86
  -7  10   5   51.59    2.89
  -7 -10   5   55.91    2.85
   7 -10  -5   49.21    2.63
   7 -10  -4   31.67    2.09
  -7 -10   4   31.38    1.94
   7 -10  -4   27.93    1.84
  -7  10   4   29.68    2.04
  -7 -10   4   30.78    1.77
  -7  10   4   27.90    1.90
  -7  10   3   66.07    3.47
  -7 -10   3   65.54    3.44
   7 -10  -3   65.86    3.66
  -7  10   3   58.76    3.57
  -7 -10   3   69.45    3.34
  -7  10   3   62.59    3.46
  -7 -10   2   52.74    2.72
  -7  10   2   49.44    2.85
   7 -10  -2   46.98    2.59
   7 -10  -2   50.70    3.02
  -7  10   2   50.55    2.88
   7 -10  -2   49.31    2.71
  -7  10   2   47.88    2.96
  -7 -10   2   46.92    2.75
  -7 -10   1   19.95    1.50
   7 -10  -1   24.95    1.66
  -7  10   1   25.21    1.77
  -7  10   1   21.75    1.74
   7 -10  -1   21.65    1.50
   7 -10  -1   23.24    1.82
  -7  10   1   22.72    1.74
   7 -10  -1   21.47    1.68
  -7  10   1   23.59    1.85
  -7 -10   1   22.21    1.58
  -7  10   0  135.10    6.51
   7 -10   0  129.71    6.41
  -7 -10   0  141.55    6.32
  -7  10   0  134.50    6.60
   7 -10   0  130.32    6.57
   7 -10   0  129.22    6.44
  -7 -10   0  134.52    6.31
  -7  10   0  139.63    6.57
  -7  10   0  129.92    6.50
  -7  10  -1   33.04    2.18
  -7  10  -1   36.00    2.25
  -7 -10  -1   30.16    1.99
   7 -10   1   26.64    2.03
   7 -10   1   31.03    2.05
  -7  10  -1   30.87    2.10
  -7  10  -1   32.29    2.18
  -7  10  -1   33.12    2.22
  -7 -10  -1   31.24    1.93
  -7  10  -1   31.69    2.10
  -7  10  -2  128.15    6.00
  -7 -10  -2  122.43    5.78
   7 -10   2  127.02    5.92
   7 -10   2  122.04    5.79
  -7 -10  -2  113.66    5.82
   7 -10   2  113.35    5.84
  -7  10  -2  127.79    5.93
  -7  10  -2  130.19    6.04
  -7  10  -2  117.59    6.00
   7 -10   3    1.59    0.64
  -7  10  -3    1.72    0.70
  -7  10  -3    1.94    0.60
  -7  10  -3    1.23    0.66
   7 -10   3    1.43    0.59
  -7  10  -3    1.57    0.72
   7 -10   4   16.74    1.21
  -7  10  -4   17.46    1.33
   7 -10   4   16.36    1.30
  -7  10  -4   18.28    1.40
  -7  10  -4   18.57    1.27
  -7  10  -4   15.30    1.30
  -7  10  -4   15.81    1.31
  -7  10  -5    6.86    0.70
  -7  10  -5    5.20    0.70
  -7  10  -5    6.06    0.72
   7 -10   5    6.28    0.78
  -7 -10  -5    6.26    0.73
  -7  10  -5    6.72    0.79
   7 -10   5    6.25    0.61
  -7  10  -6    2.43    0.38
  -7 -10  -6    3.30    0.46
  -7  10  -6    2.71    0.45
  -7 -11   5    0.79    0.27
  -7  11   5    0.63    0.36
  -7  11   5    0.09    0.34
  -7  11   4   88.52    4.28
  -7 -11   4   87.79    4.12
  -7  11   4   90.04    4.32
  -7  11   4   91.55    4.32
   7 -11  -4   91.09    4.22
  -7  11   3   30.78    1.89
  -7 -11   3   34.28    1.77
  -7  11   3   29.49    1.92
   7 -11  -3   31.92    1.97
  -7  11   3   31.75    1.88
  -7 -11   2   14.91    1.04
  -7  11   2   13.98    1.16
  -7  11   2   13.46    1.19
  -7  11   2   12.76    1.21
   7 -11  -2   13.77    1.21
   7 -11  -1   13.64    1.08
  -7  11   1   11.75    1.10
  -7  11   1   12.06    1.14
  -7  11   1   14.34    1.22
  -7  11   1   11.75    1.17
   7 -11  -1   11.45    0.96
  -7 -11   1   14.21    1.02
  -7 -11   1   12.21    1.02
   7 -11   0    0.48    0.43
   7 -11   0    0.07    0.55
  -7  11   0   -0.08    0.57
  -7  11   0    0.08    0.61
  -7  11   0    0.46    0.60
  -7  11   0    0.56    0.64
  -7  11   0    0.65    0.62
  -7 -11   0    0.06    0.41
  -7  11  -1   18.62    1.46
  -7  11  -1   21.61    1.52
  -7  11  -1   19.22    1.47
  -7 -11  -1   21.77    1.36
  -7  11  -1   19.50    1.47
  -7  11  -1   21.34    1.54
  -7  11  -2   19.19    1.37
  -7  11  -2   18.46    1.38
  -7  11  -2   18.38    1.31
  -7  11  -2   18.35    1.33
  -7  11  -2   17.45    1.33
   7 -11   2   16.13    1.29
  -7  11  -2   18.87    1.44
  -7  11  -3    7.79    0.85
  -7  11  -3    5.94    0.72
  -7  11  -3    7.11    0.74
   7 -11   3    7.26    0.78
  -7  11  -3    6.77    0.82
  -7 -11  -4   95.46    4.34
  -7  11  -4   88.83    4.26
  -7  11  -4   90.39    4.36
   7 -11   4   93.28    4.27
  -7  11  -4   99.50    4.38
  -7  11  -4   88.04    4.35
   7 -11   5   15.66    0.98
  -7  11  -5   17.50    1.03
  -7  12   4    0.15    0.22
  -7  12   3   -0.08    0.33
  -7 -12   3   -0.17    0.19
  -7  12   3   -0.18    0.24
   7 -12  -3   -0.04    0.29
  -7  12   2   22.02    1.32
  -7 -12   2   22.70    1.20
  -7  12   2   22.69    1.29
  -7  12   2   20.72    1.32
  -7  12   1    4.43    0.56
  -7 -12   1    5.35    0.51
   7 -12   0   48.45    2.51
   7 -12   0   53.91    2.64
  -7  12   0   57.60    2.72
  -7  12   0   56.19    2.73
  -7  12   0   51.43    2.60
  -7  12  -1   30.26    1.65
  -7  12  -1   33.39    1.78
   7 -12   1   29.41    1.59
  -7  12  -1   29.45    1.62
   7 -12   2    0.23    0.22
  -7  12  -2   -0.03    0.25
  -7  12  -2    0.27    0.39
  -7  12  -2    0.19    0.41
  -7  12  -2    0.52    0.32
   7 -12   2    0.34    0.36
  -7  12  -3   15.15    0.98
   7 -12   3   19.55    1.04
   7 -13  -1   39.75    1.85
   7 -13   0    0.36    0.16
   7 -13   1    5.17    0.39
  -8   0  10    0.24    0.52
  -8   0  10    0.60    0.34
  -8   0   9   -0.29    0.55
  -8   0   9   -0.11    0.85
   8   0  -9    0.31    0.74
   8   0  -8   21.91    1.72
  -8   0   8   25.73    1.82
  -8   0   8   25.46    2.17
  -8   0   7    0.11    0.71
  -8   0   7   -0.16    1.02
  -8   0   7   -0.91    2.57
   8   0  -6    5.18    2.67
   8   0  -6    6.21    0.95
   8   0  -6    6.11    1.08
  -8   0   6    4.90    0.95
  -8   0   6    3.22    1.10
  -8   0   6    5.40    2.67
  -8   0   5    0.83    2.00
   8   0  -5   -0.94    2.53
   8   0  -5   -0.27    0.52
   8   0  -5    0.87    0.75
  -8   0   5   -0.10    0.65
  -8   0   5   -0.67    0.60
  -8   0   5    0.45    0.94
  -8   0   4   58.02    6.53
   8   0  -4   50.14    6.50
   8   0  -4   46.52    2.79
  -8   0   4   54.36    2.96
  -8   0   4   53.78    2.95
  -8   0   4   54.76    4.27
  -8   0   4   54.14    3.32
   8   0  -3    0.72    2.15
  -8   0   3    0.32    0.94
  -8   0   3    0.35    0.50
  -8   0   3   -0.65    1.92
  -8   0   3    0.57    0.61
  -8   0   2  192.70   12.83
  -8   0   2  205.10    9.27
  -8   0   1    1.63    2.13
  -8   0   0    0.52    1.61
  -8   0   0    0.57    1.84
  -8   0  -1    0.54    1.66
  -8   0  -1    1.17    2.07
  -8   0  -1   -0.32    0.99
  -8   0  -2    0.63    2.08
  -8   0  -2    4.52    1.46
  -8   0  -2    0.81    0.79
  -8   0  -3    0.64    0.99
  -8   0  -3    0.51    0.90
  -8   0  -3   -0.11    0.77
  -8   0  -3   -0.37    0.71
  -8   0  -3   -1.38    2.04
  -8   0  -4   63.66    3.93
  -8   0  -4   71.40    7.49
  -8   0  -4   65.12    3.94
  -8   0  -4   74.36    5.17
  -8   0  -4   64.86    3.87
  -8   0  -4   77.81    4.16
  -8   0  -5    0.55    0.90
  -8   0  -5   -0.26    0.71
  -8   0  -5   -0.15    0.92
  -8   0  -5   -0.32    1.00
  -8   0  -6   20.86    2.19
  -8   0  -6   23.77    4.74
  -8   0  -6   22.43    1.99
  -8   0  -6   27.65    2.25
  -8   0  -6   25.31    2.17
   8   0   6   32.13    5.22
  -8   0  -7    0.58    0.97
  -8   0  -7    0.49    1.13
  -8   0  -7    0.28    0.94
  -8   0  -7    0.68    0.79
  -8   0  -8  135.47    7.12
  -8   0  -8  145.30    6.97
  -8   0  -9    0.23    0.64
  -8   0 -10    7.91    0.74
   8   0  10    4.64    0.68
  -8   1  10    0.17    0.50
  -8  -1  10    1.25    0.50
  -8   1  10    0.81    0.32
  -8   1   9    0.84    0.86
  -8  -1   9    0.93    0.81
  -8   1   9    0.29    0.57
   8  -1  -9    1.12    0.52
   8   1  -9    0.11    0.77
  -8  -1   9   -0.14    0.52
  -8  -1   8   69.30    3.83
   8  -1  -8   69.09    3.90
  -8  -1   7  165.23    7.66
  -8   1   7  170.13    8.02
  -8  -1   7  160.32    8.39
  -8   1   7  182.57    8.57
   8  -1  -6   -0.42    0.80
   8   1  -6    0.11    0.64
  -8   1   6    1.19    0.71
  -8  -1   6   -0.66    0.75
  -8  -1   6   -0.20    0.65
   8  -1  -6    0.22    0.64
   8  -1  -6   -1.03    2.16
   8   1  -6    3.06    2.89
  -8  -1   6    0.41    0.44
  -8   1   6   -0.48    1.03
  -8  -1   6   -0.48    1.05
  -8   1   6   -0.89    2.16
  -8  -1   6    0.89    2.64
  -8   1   5  217.20    9.95
   8  -1  -5  219.77   10.29
   8   1  -5  213.39   10.06
  -8  -1   5  217.66   10.40
  -8   1   5  222.41   10.44
  -8  -1   5  209.35    9.64
   8  -1  -5  206.89    9.94
  -8  -1   5  208.45    9.95
  -8   1   5  231.82    9.96
  -8   1   5  219.33   10.02
  -8  -1   5  217.47   10.01
   8  -1  -5  184.71   14.89
   8   1  -5  221.24   15.53
  -8   1   5  209.83   14.71
  -8  -1   5  234.08   15.23
  -8  -1   4    0.66    0.35
  -8   1   4    0.32    0.91
  -8  -1   4    0.60    0.78
  -8   1   4   -2.20    2.08
  -8  -1   4    4.40    2.59
   8   1  -4   -0.81    1.97
  -8  -1   4    0.57    0.57
  -8   1   4    0.96    0.61
  -8  -1   4    1.48    0.70
  -8   1   4    0.84    0.53
  -8   1   4    0.94    0.84
  -8  -1   4    1.21    0.87
  -8   1   3    4.65    0.78
  -8  -1   3    3.87    0.76
   8   1  -3    4.31    2.39
  -8   1   3    6.89    1.50
  -8  -1   3    5.37    1.52
  -8  -1   3    4.60    0.75
  -8   1   3    4.24    0.71
  -8   1   3    4.38    0.70
  -8   1   3    3.24    2.08
  -8  -1   3    5.19    2.16
  -8   1   3    5.20    0.92
  -8  -1   2   45.40    3.90
  -8   1   2   40.09    2.40
  -8  -1   2   38.77    2.36
  -8   1   2   34.06    3.42
  -8   1   2   53.58    2.69
  -8  -1   2   35.12    4.71
  -8   1   2   45.65    5.09
  -8   1   1    2.17    1.80
  -8  -1   1    4.33    2.18
  -8  -1   1    4.80    1.46
  -8  -1   0  553.24   30.31
  -8   1   0  611.74   30.68
  -8   1   0  648.11   31.44
  -8  -1   0  673.83   29.32
  -8  -1  -1  186.40   11.92
  -8   1  -1  189.95   11.95
  -8  -1  -1  186.78   10.54
  -8   1  -1  197.92   12.49
  -8  -1  -2  190.79    9.11
  -8   1  -2  195.45    9.14
  -8   1  -2  195.15   12.81
  -8   1  -2  193.93    9.02
  -8  -1  -2  193.77    8.99
  -8  -1  -2  175.71   10.51
  -8  -1  -2  191.46    9.08
  -8   1  -3   75.62    7.15
  -8  -1  -3   66.21    3.80
  -8   1  -3   75.11    3.97
  -8   1  -3   68.56    4.00
  -8  -1  -3   69.64    3.97
  -8   1  -3   68.43    5.09
  -8  -1  -3   65.48    5.10
  -8   1  -4    1.82    1.07
  -8   1  -4   -0.26    0.86
  -8  -1  -4    1.95    0.93
  -8   1  -4    0.09    0.52
  -8  -1  -4    0.50    0.75
  -8  -1  -4    0.64    0.54
  -8  -1  -4    0.97    0.82
  -8  -1  -4    1.54    2.37
  -8   1  -4   -0.77    2.38
  -8   1  -4    0.14    0.89
  -8  -1  -4    0.42    0.92
  -8  -1  -4    0.56    0.83
  -8   1  -4   -0.40    0.76
  -8  -1  -5    1.87    0.94
  -8   1  -5    1.98    0.86
  -8  -1  -5    3.66    1.23
  -8   1  -5    2.88    0.98
  -8  -1  -5    1.99    0.92
  -8   1  -5    3.00    1.13
  -8  -1  -5    5.03    1.27
  -8  -1  -5    5.98    3.01
  -8   1  -5    1.71    2.53
  -8   1  -5    3.12    0.76
   8   1   6    0.90    2.03
   8  -1   6   -0.87    2.23
  -8  -1  -6   -0.91    2.33
  -8   1  -6   -0.91    2.32
  -8   1  -6    0.48    0.69
  -8  -1  -6    0.40    0.81
  -8   1  -6   -0.15    1.00
  -8  -1  -6   -0.41    0.93
  -8   1  -6    0.67    1.08
  -8  -1  -6    0.17    1.12
  -8  -1  -6    0.64    0.94
  -8   1  -6   -0.15    0.90
  -8  -1  -7   82.70    4.52
  -8   1  -7   85.89    4.90
  -8  -1  -7   77.51    4.82
  -8  -1  -7   83.05    4.76
  -8  -1  -7   90.05    4.69
  -8   1  -7   80.68    4.70
  -8   1  -8    9.25    1.34
  -8  -1  -8   11.92    1.35
  -8  -1  -8    9.61    1.35
  -8   1  -8   10.06    1.51
  -8  -1  -8   11.00    1.51
  -8  -1  -8    9.26    1.10
  -8   1  -9    1.38    0.84
  -8   1  -9    1.84    0.74
  -8  -1 -10   43.40    2.07
  -8   1 -10   42.43    2.06
   8  -1  10   34.31    2.00
   8   1  10   33.91    2.02
  -8   2  10    4.09    0.47
   8   2 -10    4.74    0.64
  -8   2  10    4.44    0.60
  -8  -2  10    4.79    0.57
   8   2  -9   53.70    3.11
   8  -2  -9   50.46    2.81
  -8   2   9   56.88    2.83
  -8  -2   9   49.05    2.75
  -8  -2   9   50.38    2.97
  -8   2   9   51.89    3.02
  -8   2   8    3.82    0.72
   8  -2  -8    4.63    1.06
  -8  -2   8    3.14    0.79
  -8  -2   8    3.92    1.10
  -8   2   8    3.17    1.04
  -8   2   7    4.23    0.91
  -8  -2   7    2.45    0.71
   8  -2  -7    3.43    0.94
  -8  -2   7    2.86    0.61
  -8   2   7    4.42    1.22
  -8  -2   7    4.25    1.22
  -8   2   6   84.99    8.87
  -8  -2   6   76.58    8.55
   8  -2  -6   84.26    9.44
   8   2  -6   99.07    9.96
  -8  -2   6  106.53    5.42
  -8   2   6   93.24    5.30
   8  -2  -6   97.61    5.01
  -8  -2   6   95.95    4.92
  -8  -2   6   88.58    4.61
  -8  -2   6   96.82    4.93
  -8   2   6   92.80    4.90
   8  -2  -6  103.91    5.32
  -8  -2   5   20.97    1.66
  -8  -2   5   20.81    1.42
  -8   2   5   23.43    4.39
  -8  -2   5   17.86    3.95
  -8  -2   5   20.67    1.94
  -8   2   5   20.17    1.94
   8  -2  -5   19.18    1.62
  -8  -2   5   17.85    1.62
  -8   2   5   19.51    1.52
  -8   2   5   18.71    1.55
   8  -2  -5   19.95    1.87
   8  -2  -5   30.72    5.22
   8   2  -5   10.89    3.30
  -8  -2   4    1.37    0.43
  -8   2   4    1.04    0.60
  -8   2   4    1.74    0.63
  -8   2   4    1.92    0.64
  -8  -2   4    1.26    0.74
  -8   2   4   -0.43    0.97
  -8   2   4    0.72    1.75
  -8  -2   4   -0.73    1.53
   8  -2  -4   -0.82    1.73
   8   2  -4    0.80    2.38
  -8  -2   4    1.02    0.68
  -8  -2   4    1.74    0.89
  -8   2   4    1.32    0.79
   8  -2  -4    1.59    0.67
  -8   2   3    0.96    0.53
  -8   2   3    0.55    0.50
  -8  -2   3    0.08    0.52
   8  -2  -3   -0.18    0.53
  -8   2   3    0.10    0.67
   8  -2  -3   -1.46    2.65
   8   2  -3    0.71    2.19
  -8   2   3    0.64    1.74
  -8  -2   3    1.29    2.07
  -8   2   3   -0.25    0.54
  -8  -2   3    0.62    0.60
  -8   2   3    0.81    1.09
  -8  -2   3   -0.32    0.87
  -8  -2   3    0.33    0.36
   8  -2  -3   -0.58    0.61
  -8   2   2  250.97   10.37
  -8  -2   2  232.53   12.19
   8  -2  -2  222.66   10.25
  -8  -2   2  229.78   10.18
  -8   2   2  185.61   12.13
  -8   2   2  220.84   10.18
  -8   2   2  192.36   13.34
  -8  -2   2  206.86   13.67
  -8   2   1   66.20    6.19
  -8  -2   1   73.58    6.42
  -8   2   1   69.46    3.72
  -8  -2   1   69.37    5.17
  -8   2   1   74.82    3.69
  -8   2   1   59.77    5.23
  -8  -2   0  116.66    9.01
  -8   2   0  135.29    9.30
  -8  -2   0  121.54    9.32
  -8   2   0  146.92    9.99
  -8  -2   0  141.76    8.21
  -8  -2  -1    1.08    1.53
  -8   2  -1    0.53    1.65
  -8  -2  -1    1.73    1.91
  -8   2  -1    0.60    2.18
  -8  -2  -1    0.34    1.04
  -8  -2  -2    1.37    1.18
  -8  -2  -2    2.29    0.79
  -8  -2  -2    2.52    0.89
  -8   2  -2    2.24    0.90
  -8   2  -2    3.46    0.68
  -8  -2  -2    3.72    2.12
  -8   2  -2    5.74    2.56
  -8  -2  -2    3.12    0.65
  -8   2  -2    3.22    0.92
  -8  -2  -2    2.53    0.78
  -8  -2  -3   30.56    2.26
  -8  -2  -3   28.86    2.22
  -8   2  -3   32.58    2.30
  -8  -2  -3   27.86    1.88
  -8   2  -3   28.52    3.22
  -8  -2  -3   23.34    4.25
  -8   2  -3   28.59    4.51
  -8   2  -3   25.87    1.78
  -8  -2  -3   32.08    2.12
  -8   2  -3   31.64    2.24
  -8   2  -4    7.38    0.91
  -8   2  -4    9.05    1.40
  -8  -2  -4    9.35    1.33
  -8   2  -4    6.20    1.48
  -8   2  -4    7.57    1.99
  -8  -2  -4    5.89    1.09
  -8   2  -4    7.10    0.84
  -8   2  -4    6.52    1.16
  -8  -2  -4    6.94    1.11
  -8  -2  -4    6.21    0.85
  -8  -2  -4    9.20    2.72
  -8   2  -4    3.08    2.39
  -8  -2  -5  171.14    8.11
  -8   2  -5  166.32    7.90
  -8   2  -5  148.70    7.72
  -8  -2  -5  171.53   12.85
  -8   2  -5  161.08   12.54
  -8   2  -5  172.78   10.59
  -8  -2  -5  160.50    7.95
  -8   2  -5  165.63    8.15
  -8   2  -5  163.89    8.19
  -8  -2  -5  167.69    8.25
  -8   2  -6   18.43    1.95
  -8  -2  -6   17.89    1.88
  -8  -2  -6   22.30    1.89
  -8  -2  -6   19.56    4.29
  -8   2  -6   14.13    3.84
  -8  -2  -6   14.21    1.64
  -8   2  -6   18.18    1.92
  -8  -2  -6   16.48    1.86
   8  -2   6   15.33    1.42
   8   2   6   10.64    3.54
   8  -2   6   15.74    3.74
  -8   2  -6   14.16    1.47
  -8  -2  -7  159.60    7.93
  -8  -2  -7  177.75    8.12
  -8   2  -7  161.70    8.30
  -8  -2  -7  160.77    8.26
  -8  -2  -7  166.37    8.32
  -8  -2  -8    1.22    0.71
  -8  -2  -8   -0.13    0.91
  -8   2  -8   -0.13    0.91
  -8  -2  -8   -0.26    0.89
  -8  -2  -9    4.73    0.91
  -8   2  -9    4.15    0.88
  -8   2  -9    3.93    0.83
   8   2  10    7.62    0.65
   8  -3  -9    5.99    0.85
  -8   3   9    6.14    0.91
  -8  -3   8   16.72    1.68
  -8   3   8   21.07    1.79
  -8   3   8   18.84    1.43
   8  -3  -8   22.42    1.80
  -8  -3   8   20.15    1.32
  -8  -3   8   19.63    1.54
  -8   3   7    4.92    1.26
  -8  -3   7    4.78    1.15
  -8   3   7    6.85    1.01
  -8  -3   7    6.79    1.00
   8  -3  -7    7.18    1.18
  -8  -3   7    8.56    0.88
   8  -3  -6    1.53    1.00
  -8  -3   6    0.85    0.73
  -8  -3   6    0.79    0.58
  -8  -3   6    1.18    0.92
  -8   3   6    0.44    0.87
   8  -3  -6    0.97    1.86
   8   3  -6   -0.94    2.27
  -8   3   6    0.97    0.66
  -8  -3   6    1.13    0.80
  -8   3   6    1.64    1.72
  -8  -3   6    0.83    1.87
   8  -3  -6    0.74    0.79
   8  -3  -6    0.87    0.68
  -8  -3   5  174.52    7.74
  -8  -3   5  166.19    7.93
   8  -3  -5  165.85    8.04
  -8   3   5  160.48   12.28
  -8  -3   5  174.76   12.73
   8  -3  -5  139.69   12.38
   8   3  -5  152.06   12.64
  -8  -3   5  173.41    8.32
  -8   3   5  160.49    8.23
  -8  -3   5  166.52    8.06
  -8   3   5  166.79    7.93
  -8   3   5  168.12    7.99
   8  -3  -5  174.03    8.40
   8  -3  -5  160.87    8.04
  -8  -3   4  118.61    5.97
  -8   3   4  144.41    6.22
  -8  -3   4  124.85    5.73
  -8  -3   4  116.09    5.87
  -8   3   4   97.08    8.29
  -8   3   4  124.47    5.90
   8  -3  -4  124.29    6.12
   8  -3  -4  122.88   10.42
   8   3  -4  116.29   10.04
  -8   3   4  133.52   10.12
  -8  -3   4  112.06    9.50
  -8  -3   4  112.50    6.17
  -8   3   4  115.76    6.17
  -8  -3   4  118.05    6.05
  -8   3   4  119.52    5.89
   8  -3  -4  128.63    6.35
  -8   3   4  120.02    5.94
  -8  -3   3   10.83    0.95
  -8   3   3   10.14    1.14
  -8  -3   3   10.18    1.01
  -8   3   3   11.06    1.35
  -8  -3   3   11.67    1.21
  -8   3   3    6.45    2.00
  -8   3   3   17.78    3.42
  -8  -3   3   16.62    3.27
   8  -3  -3   11.81    1.33
   8  -3  -3    8.72    2.75
   8   3  -3   14.66    3.19
  -8  -3   3   10.59    1.11
   8  -3  -3   13.92    1.28
  -8   3   3   13.16    1.29
  -8  -3   3   10.95    1.20
  -8   3   3   11.29    1.08
  -8   3   2    7.07    0.88
  -8   3   2    8.62    2.53
  -8  -3   2    5.22    2.18
  -8   3   2    6.15    1.88
  -8   3   2    8.19    0.95
   8  -3  -2    8.51    1.04
  -8  -3   2    8.37    0.90
  -8   3   2    7.38    0.89
  -8   3   2    7.50    0.99
  -8   3   2    6.38    0.79
  -8   3   1   95.51    7.61
  -8  -3   1  108.19    8.01
  -8   3   1   99.46    4.83
  -8   3   1   95.67    4.87
  -8   3   1  104.73    4.88
  -8   3   1   99.51    5.03
  -8   3   1   93.71    7.30
  -8  -3   1  101.76    4.91
  -8   3   0    0.83    0.52
  -8   3   0    1.48    0.70
  -8  -3   0    1.05    1.41
  -8   3   0    0.52    1.40
  -8   3  -1   74.12    3.70
  -8  -3  -1   71.47    3.47
  -8  -3  -1   58.22    6.17
  -8   3  -1   64.89    6.57
  -8  -3  -1   64.86    3.83
  -8   3  -1   66.72    3.91
  -8   3  -1   68.31    3.64
  -8   3  -1   80.10    3.88
  -8   3  -1   73.64    3.91
  -8  -3  -1   66.45    6.18
  -8   3  -1   83.48    6.67
  -8  -3  -1   72.84    3.70
  -8   3  -2  345.15   15.26
  -8   3  -2  353.37   14.98
  -8  -3  -2  339.21   14.96
  -8   3  -2  342.39   16.67
  -8  -3  -2  314.15   15.20
  -8   3  -2  347.72   14.97
  -8  -3  -2  336.16   14.77
  -8  -3  -2  319.79   15.21
  -8   3  -2  340.76   15.32
  -8  -3  -2  348.85   19.16
  -8   3  -2  353.96   19.52
  -8  -3  -2  332.53   15.12
  -8  -3  -3    2.34    0.86
  -8   3  -3    1.19    0.55
  -8   3  -3    0.21    0.56
  -8   3  -3    2.36    0.63
  -8  -3  -3    1.37    0.84
  -8   3  -3    1.02    0.88
  -8   3  -3    1.43    1.10
  -8  -3  -3    1.43    0.72
  -8  -3  -3    4.06    2.09
  -8   3  -3   -0.69    1.97
  -8  -3  -3    1.99    0.89
  -8  -3  -3    1.66    0.52
  -8   3  -3    1.71    0.89
  -8  -3  -3    0.20    0.67
  -8   3  -4    0.14    0.86
  -8  -3  -4    0.54    0.69
  -8   3  -4    2.13    1.26
  -8  -3  -4   -0.13    0.77
  -8  -3  -4   -0.75    1.71
  -8   3  -4    0.76    2.05
  -8   3  -4   -0.35    0.82
  -8  -3  -4    0.44    0.85
  -8  -3  -4    0.73    0.80
  -8   3  -4   -0.11    0.64
  -8   3  -4   -0.55    0.90
  -8  -3  -4    0.41    0.82
  -8   3  -4    0.08    0.56
  -8   3  -5  127.17    6.77
  -8  -3  -5  129.50    6.75
   8   3   5  130.46   10.75
   8  -3   5  122.71   10.20
  -8   3  -5  111.09    8.59
  -8  -3  -5  140.10    6.83
  -8   3  -5  148.06   11.48
  -8  -3  -5  123.34   10.59
  -8  -3  -5  126.52    6.82
  -8   3  -5  135.76    6.60
  -8  -3  -5  128.41    6.50
  -8   3  -5  142.72    6.87
  -8   3  -5  127.73    6.16
  -8   3  -5  128.03    6.49
   8  -3   5  136.29    6.50
   8   3   6  115.31   10.61
   8  -3   6  123.51   10.37
  -8   3  -6  115.88    8.91
  -8   3  -6  134.27    6.59
   8  -3   6  124.58    6.41
  -8  -3  -6  137.87    6.83
  -8   3  -6  145.22    6.97
  -8  -3  -6  141.55    6.93
  -8  -3  -6  125.94    6.50
  -8   3  -6  132.69    6.86
  -8  -3  -6  140.06   11.26
  -8   3  -6  128.01   11.03
  -8  -3  -7    1.53    1.05
  -8  -3  -7    1.89    0.93
  -8   3  -7    1.13    1.07
  -8   3  -7    1.97    0.97
  -8  -3  -7    2.11    0.99
   8  -3   7    1.37    0.65
  -8  -3  -8  102.05    5.31
  -8  -3  -8   99.85    5.02
  -8  -3  -8  102.12    5.21
  -8   3  -8   94.16    5.15
  -8   3  -8  101.28    5.26
  -8   3  -9   22.76    1.57
   8  -4  -9    0.29    0.57
  -8   4   9    0.56    0.44
   8   4  -9   -0.34    0.64
  -8   4   8   10.77    1.22
  -8  -4   8    9.88    1.01
  -8   4   8   11.55    1.02
   8  -4  -8   12.60    1.39
  -8  -4   8   10.55    0.90
  -8  -4   8   13.27    1.16
  -8  -4   7   90.73    4.79
  -8   4   7   86.58    4.77
  -8  -4   7   88.42    4.38
  -8   4   7   88.31    4.54
  -8  -4   7   93.83    4.65
   8  -4  -7   88.19    4.72
  -8   4   7   86.72    4.59
   8  -4  -6  175.71   13.54
   8   4  -6  136.65   12.20
  -8   4   6  152.04   12.08
  -8  -4   6  140.35   11.80
   8  -4  -6  176.12    8.58
   8  -4  -6  166.24    8.22
  -8  -4   6  156.93    8.30
  -8   4   6  173.91    8.39
  -8  -4   6  171.51    7.93
  -8  -4   6  170.18    8.15
  -8  -4   6  172.63    8.24
  -8   4   6  187.57    8.22
   8  -4  -6  183.93    8.40
   8  -4  -5  207.13    9.77
   8  -4  -5  205.78   14.70
   8   4  -5  185.81   14.13
  -8   4   5  176.59   13.45
  -8  -4   5  192.34   13.78
  -8  -4   5  201.62    9.81
  -8   4   5  201.96    9.80
  -8  -4   5  210.51    9.59
  -8  -4   5  217.14    9.41
  -8  -4   5  205.21    9.73
  -8   4   5  199.23    9.56
   8  -4  -5  209.48   10.02
  -8   4   5  194.70   13.03
  -8   4   4   16.04    1.43
  -8  -4   4   13.89    1.35
  -8  -4   4   17.98    1.31
  -8   4   4   19.76    1.62
  -8  -4   4   16.63    1.60
  -8   4   4   17.15    1.43
  -8   4   4   16.51    3.17
  -8   4   4   23.52    3.96
  -8  -4   4   18.49    3.63
   8  -4  -4   16.61    3.71
   8   4  -4   12.79    3.29
  -8  -4   4   18.60    1.71
  -8   4   4   15.07    1.59
   8  -4  -4   16.53    1.66
  -8   4   3  523.27   23.26
   8  -4  -3  541.05   23.45
  -8  -4   3  544.57   23.45
  -8   4   3  524.48   27.24
  -8   4   3  461.85   26.84
  -8  -4   3  496.87   27.22
   8  -4  -3  572.91   28.57
   8   4  -3  489.66   27.55
  -8   4   3  518.64   23.18
  -8  -4   3  500.50   23.43
  -8   4   3  507.40   23.42
  -8   4   3  609.13   23.52
  -8  -4   3  541.38   23.07
  -8  -4   3  541.88   23.19
   8  -4  -3  522.19   23.55
  -8  -4   2    1.62    0.50
  -8  -4   2    1.13    0.63
  -8   4   2    2.30    0.60
  -8   4   2    0.95    0.68
   8  -4  -2    1.98    0.75
  -8   4   2    1.12    1.36
  -8   4   2   -0.55    1.57
  -8  -4   2    0.56    1.27
  -8   4   2    1.33    0.67
   8  -4  -2    1.94    1.66
   8   4  -2    1.85    1.83
  -8   4   1    0.64    0.56
  -8   4   1    0.51    0.39
  -8  -4   1    0.52    1.41
  -8   4   1    0.51    1.24
  -8   4   1    0.08    0.55
  -8   4   1    0.36    0.57
  -8   4   1    0.20    0.65
  -8   4   1    0.54    1.40
  -8   4   0   17.93    3.24
  -8   4   0   23.17    1.69
  -8  -4   0   26.44    1.53
  -8   4   0   27.25    1.85
  -8   4   0   25.92    1.66
  -8  -4   0   26.63    3.69
  -8   4   0   23.66    3.45
  -8   4   0   23.64    1.60
  -8  -4   0   18.26    1.69
  -8   4   0   20.88    1.83
  -8   4  -1   45.64    2.93
  -8   4  -1   40.87    5.06
  -8  -4  -1   45.51    5.08
  -8   4  -1   48.34    2.78
  -8   4  -1   51.99    2.94
  -8  -4  -1   47.62    2.56
  -8   4  -1   53.73    2.85
  -8  -4  -1   43.68    2.85
  -8   4  -1   44.20    2.92
  -8   4  -1   53.40    2.73
  -8   4  -1   50.25    2.67
  -8   4  -2    9.34    0.97
  -8   4  -2   11.94    1.25
  -8  -4  -2    9.24    1.20
  -8   4  -2    9.44    1.22
  -8  -4  -2    8.32    1.21
  -8   4  -2    7.34    1.17
  -8  -4  -2    8.90    1.18
  -8   4  -2    7.99    0.85
  -8   4  -2    8.10    1.22
  -8   4  -2   11.84    1.80
   8  -4   2    8.40    0.94
  -8  -4  -2    9.25    1.13
  -8   4  -2    9.56    1.08
  -8   4  -2    8.89    1.06
  -8  -4  -2   10.58    0.92
  -8  -4  -2   11.94    2.63
  -8   4  -2   13.25    3.03
  -8   4  -3   85.06    4.42
  -8  -4  -3   77.54    4.30
  -8   4  -3   73.80    4.30
  -8   4  -3   77.08    3.93
  -8  -4  -3   67.68    6.98
  -8   4  -3   84.13    7.64
  -8   4  -3   72.85    5.66
  -8  -4  -3   80.53    4.35
   8  -4   3   77.29    3.98
  -8   4  -3   75.41    4.03
  -8   4  -3   77.45    4.27
  -8  -4  -3   84.12    4.46
  -8  -4  -3   84.44    4.48
  -8   4  -3   76.63    4.23
  -8   4  -3   74.81    4.05
  -8  -4  -3   81.67    3.94
  -8  -4  -4   97.99    5.02
  -8   4  -4   78.28    6.71
  -8   4  -4  100.20    5.35
  -8   4  -4   97.21    5.16
  -8   4  -4   98.64    5.30
  -8  -4  -4   98.52    5.27
  -8  -4  -4  106.95    5.46
  -8   4  -4  101.16    4.93
  -8   4  -4  103.89    5.00
  -8  -4  -4   84.67    8.32
  -8   4  -4  102.87    9.13
  -8  -4  -5  480.18   28.38
  -8   4  -5  478.87   28.27
   8   4   5  548.83   28.96
   8  -4   5  517.41   28.10
  -8   4  -5  517.49   26.57
  -8  -4  -5  534.31   23.98
  -8   4  -5  520.38   23.45
  -8  -4  -5  534.25   23.95
  -8   4  -5  541.13   23.96
  -8   4  -5  543.45   24.00
   8  -4   5  529.98   23.69
  -8   4  -5  552.97   23.82
  -8   4  -5  542.27   23.85
  -8  -4  -5  605.62   24.26
  -8  -4  -6   26.21    2.18
  -8   4  -6   26.31    2.00
  -8  -4  -6   24.75    2.32
  -8   4  -6   25.98    2.09
  -8   4  -6   26.14    3.59
   8  -4   6   28.22    1.98
  -8  -4  -6   25.44    2.17
  -8   4  -6   24.67    2.17
  -8   4  -6   29.50    2.33
  -8   4  -7    4.62    1.19
  -8  -4  -7    3.81    1.00
   8  -4   7    3.64    0.78
  -8  -4  -7    4.45    1.05
  -8   4  -7    3.85    1.00
  -8   4  -8    0.18    0.67
  -8  -4  -8    0.12    0.82
  -8   4  -8    1.87    0.91
  -8   4  -9   19.44    1.26
   8   4   9   18.53    1.28
   8   5  -9    0.13    0.53
   8  -5  -9    0.24    0.46
   8   5  -8   17.19    1.62
  -8  -5   8   17.92    1.32
  -8  -5   8   17.83    1.17
  -8   5   8   17.13    1.31
   8  -5  -8   19.51    1.59
  -8   5   7   48.68    2.83
  -8  -5   7   48.06    2.60
  -8   5   7   46.92    2.71
  -8   5   7   42.40    2.78
  -8  -5   7   50.62    2.87
   8  -5  -7   52.92    3.01
   8  -5  -6   -0.89    0.81
  -8  -5   6    0.82    0.74
  -8   5   6    0.45    0.71
   8  -5  -6   -0.12    0.76
  -8  -5   6    0.35    0.72
  -8  -5   6    0.40    0.53
  -8   5   5   -0.68    1.65
  -8   5   5   -0.11    0.70
   8  -5  -5    1.91    0.90
  -8  -5   5    0.38    0.79
  -8  -5   5   -0.12    0.74
  -8   5   5   -0.12    0.77
  -8  -5   5    0.33    0.58
  -8  -5   5   -0.10    0.75
  -8   5   4  154.80    7.30
  -8   5   4  130.27   10.77
   8  -5  -4  149.94    7.68
  -8  -5   4  151.78   10.97
   8  -5  -4  151.45   11.44
  -8  -5   4  147.53    7.46
  -8   5   4  176.21    7.61
  -8  -5   4  162.32    7.63
  -8   5   4  157.58    7.40
   8  -5  -4  150.25    7.75
  -8  -5   4  156.13    7.37
  -8  -5   4  146.12    7.16
   8  -5  -3  103.08    5.49
   8  -5  -3   87.44    8.22
   8   5  -3  100.00    8.43
  -8   5   3   66.85    7.19
  -8  -5   3   73.69    7.41
   8  -5  -3  104.50    5.48
  -8   5   3  102.30    5.07
  -8   5   3  110.91    5.26
  -8   5   3  106.68    5.18
   8  -5  -3  104.85    5.34
  -8   5   3   88.86    8.25
  -8  -5   3  103.16    4.94
  -8   5   3   99.93    5.23
   8  -5  -2    7.01    1.10
  -8  -5   2    5.26    1.00
  -8   5   2    6.01    0.96
  -8  -5   2    6.26    2.06
  -8   5   2    5.61    1.92
   8  -5  -2    6.21    1.84
   8  -5  -2    6.57    1.15
  -8   5   2    5.09    0.79
  -8   5   2    6.47    2.66
   8  -5  -2    4.29    2.18
   8   5  -2    7.50    2.33
  -8  -5   1  481.81   25.02
  -8   5   1  479.45   24.94
  -8   5   1  495.27   21.90
  -8   5   1  486.72   22.00
  -8   5   1  511.05   21.90
   8  -5  -1  522.98   22.15
  -8  -5   1  504.53   22.00
  -8  -5   1  519.50   22.17
  -8   5   1  472.76   22.15
  -8   5   1  478.83   26.04
  -8   5   0    3.90    0.85
  -8  -5   0    3.39    0.60
  -8  -5   0    3.50    0.86
  -8   5   0    5.76    0.90
  -8   5   0    4.49    0.80
  -8   5   0    2.97    0.85
  -8   5   0    3.75    0.69
  -8   5   0    5.44    1.04
  -8  -5   0    3.55    0.79
  -8   5   0    3.12    1.78
  -8   5  -1  127.79    5.98
  -8   5  -1  122.47    6.16
  -8  -5  -1  120.64    6.05
   8  -5   1  129.81    6.03
  -8  -5  -1  125.40    6.13
  -8  -5  -1  122.50    5.87
  -8  -5  -1  128.15    6.29
  -8   5  -1  131.96    6.34
  -8   5  -1  116.36    6.16
  -8   5  -1  124.57    6.02
  -8   5  -2  207.03    9.23
  -8   5  -2  212.40    9.56
  -8  -5  -2  196.45    9.49
  -8  -5  -2  187.34    9.36
  -8   5  -2  204.52    9.31
  -8  -5  -2  203.36    9.64
  -8   5  -2  206.46    9.63
  -8  -5  -2  187.49   12.42
  -8   5  -2  186.14   12.69
   8  -5   2  207.48    9.31
  -8  -5  -2  196.36    9.50
  -8   5  -2  209.31    9.42
  -8  -5  -2  206.13    9.20
  -8   5  -2  208.24    9.43
  -8   5  -2  190.55    9.51
  -8   5  -3    2.55    0.94
  -8  -5  -3    2.60    0.96
  -8  -5  -3    2.66    0.84
  -8   5  -3    2.94    0.73
  -8  -5  -3    3.35    0.92
  -8   5  -3    2.10    0.80
  -8   5  -3    2.44    0.98
  -8   5  -3    1.85    1.14
   8  -5   3    1.70    0.66
  -8  -5  -3    3.02    0.90
  -8   5  -3    1.78    0.80
  -8  -5  -3    2.43    1.56
  -8   5  -3    0.63    1.53
  -8  -5  -3    2.95    0.67
  -8   5  -3    1.41    0.75
  -8   5  -4  163.80    7.77
  -8  -5  -4  155.88    7.82
  -8  -5  -4  149.09    7.59
  -8   5  -4  152.00    7.62
  -8   5  -4  155.03    7.32
  -8   5  -4  160.14    7.76
  -8   5  -4  162.70    7.73
  -8  -5  -4  160.58   11.41
   8  -5   4  165.00    7.35
  -8  -5  -4  155.28    7.79
   8  -5   4  153.06    7.59
  -8   5  -4  164.87    7.46
   8  -5   4  136.36   10.30
  -8   5  -4  133.56    9.49
  -8   5  -4  154.55    7.46
  -8  -5  -5  161.87    8.13
  -8   5  -5  159.56    8.11
  -8   5  -5  172.34    7.95
  -8  -5  -5  175.27    8.46
  -8   5  -5  153.41   10.41
  -8   5  -5  165.77    7.81
   8  -5   5  181.93    8.19
  -8   5  -5  173.85    8.34
  -8   5  -6   55.08    3.47
  -8  -5  -6   64.62    3.59
   8  -5   6   55.29    3.25
  -8   5  -6   55.67    3.32
  -8  -5  -6   60.31    3.65
  -8   5  -6   53.13    3.36
  -8   5  -7   -0.81    0.89
  -8  -5  -7    1.06    0.90
  -8   5  -7    0.18    0.66
  -8  -5  -7    0.57    0.84
   8  -5   7   -0.17    0.61
   8  -5   8   28.53    1.63
  -8   5  -8   29.26    1.96
  -8   5  -9   91.90    4.30
   8  -6  -9    0.31    0.35
  -8   6   9   -0.20    0.30
   8   6  -8    7.45    0.97
  -8  -6   8    8.57    0.87
   8  -6  -7  116.01    5.69
  -8  -6   7  117.48    5.60
  -8   6   7  108.42    5.52
  -8  -6   7  116.68    5.35
  -8   6   7  110.20    5.39
  -8  -6   6   19.90    1.43
   8  -6  -6   19.55    1.77
   8  -6  -6   20.44    1.78
  -8  -6   6   18.93    1.68
  -8   6   6   18.31    1.65
  -8   6   5  114.04    5.76
   8  -6  -5  112.22    6.05
  -8  -6   5  115.17    5.54
   8  -6  -5  115.25    5.94
   8  -6  -5  123.15    6.08
  -8  -6   5  109.07    5.85
   8  -6  -4   94.23    5.12
   8  -6  -4   84.91    4.53
   8  -6  -4   86.52    6.89
  -8  -6   4   89.35    4.54
  -8   6   4   90.67    8.46
  -8   6   4   90.17    4.60
  -8   6   4   92.25    4.74
   8  -6  -4   91.57    5.05
  -8   6   4  101.16    4.85
   8  -6  -3   62.60    3.97
   8  -6  -3   67.78    3.61
  -8   6   3   65.90    3.81
  -8  -6   3   68.44    3.84
  -8   6   3   71.95    3.77
   8  -6  -3   67.66    3.95
  -8   6   3   67.91    3.64
  -8   6   3   66.49    3.70
  -8   6   2    2.88    2.31
   8  -6  -2    0.46    0.59
  -8   6   2    0.86    0.75
  -8  -6   2    0.23    0.67
  -8   6   2   -0.34    0.75
  -8   6   2    0.31    0.73
  -8  -6   2    1.18    0.71
  -8  -6   2    0.36    0.62
   8  -6  -2    0.48    1.01
   8  -6  -2    1.15    0.95
  -8   6   1  285.70   13.10
  -8  -6   1  281.47   13.23
  -8  -6   1  299.09   13.21
  -8   6   1  304.67   17.76
  -8   6   1  297.40   13.26
  -8   6   1  308.86   13.26
   8  -6  -1  292.72   13.08
  -8  -6   1  281.77   12.96
  -8  -6   1  276.14   12.85
   8  -6  -1  285.30   16.26
  -8  -6   1  297.89   12.95
  -8   6   1  292.31   13.15
  -8  -6   0   49.10    2.95
  -8   6   0   50.98    3.04
  -8   6   0   51.54    2.98
  -8  -6   0   52.23    3.07
  -8  -6   0   49.62    2.76
  -8   6   0   49.98    2.98
  -8   6   0   41.99    5.57
   8  -6   0   50.92    2.92
   8  -6   0   44.25    5.01
  -8  -6   0   47.80    2.73
  -8  -6   0   51.09    2.77
  -8   6   0   52.87    2.95
  -8   6   0   54.62    3.03
  -8  -6  -1    9.12    1.13
  -8  -6  -1   10.81    1.02
   8  -6   1    8.27    1.04
  -8  -6  -1   10.81    1.16
  -8   6  -1   11.96    1.32
  -8   6  -1   10.63    1.17
  -8  -6  -1    9.51    1.23
  -8   6  -1    8.86    1.16
  -8   6  -1    9.34    1.08
  -8  -6  -1    9.31    0.96
   8  -6   2  138.46    6.45
  -8  -6  -2  120.96    6.50
  -8   6  -2  133.49    6.46
  -8  -6  -2  141.83    6.70
  -8   6  -2  130.99    6.34
  -8   6  -2  130.34    6.60
  -8   6  -2  141.30    6.59
  -8  -6  -2  130.30    6.31
   8  -6   3   14.05    1.27
  -8  -6  -3   14.50    1.50
  -8   6  -3   12.00    1.25
  -8   6  -3   14.42    1.42
  -8   6  -3   13.49    1.19
  -8   6  -3   10.91    1.39
  -8   6  -3   13.79    1.51
  -8  -6  -3   13.51    1.44
  -8   6  -3   13.58    1.42
  -8   6  -4    0.09    0.62
  -8   6  -4    0.65    0.92
  -8  -6  -4   -0.82    0.92
  -8   6  -4   -0.42    1.01
  -8  -6  -4    0.40    0.83
   8  -6   4   -0.17    0.53
   8  -6   4    0.23    0.74
  -8   6  -4    0.20    0.68
  -8   6  -4   -0.49    0.80
   8  -6   4    0.58    1.21
  -8   6  -4   -0.21    0.74
  -8  -6  -5  234.01   11.05
   8  -6   5  237.62   10.86
  -8   6  -5  235.72   10.72
  -8   6  -5  230.70   10.97
  -8  -6  -5  239.65   11.09
  -8   6  -5  229.38   10.93
  -8   6  -5  231.36   10.60
  -8  -6  -6   21.09    1.86
   8  -6   6   17.29    1.55
  -8   6  -6   18.67    1.72
  -8   6  -6   19.75    1.69
  -8   6  -7    2.22    0.81
  -8  -6  -7    1.68    0.81
   8  -6   7    1.35    0.62
  -8   6  -8    0.81    0.55
   8  -6   8    0.08    0.35
  -8  -6  -8    0.39    0.66
  -8  -6  -9    2.16    0.28
   8   7  -8   -0.79    0.44
  -8  -7   8    0.28    0.38
   8  -7  -8    0.25    0.47
   8   7  -8   -0.13    0.36
  -8  -7   7    0.47    0.61
  -8   7   7   -0.07    0.54
  -8   7   7    0.21    0.39
   8  -7  -7   -0.28    0.63
   8   7  -7    0.08    0.60
  -8  -7   6   22.27    1.73
  -8   7   6   22.91    1.76
  -8  -7   5   13.33    1.44
   8  -7  -5   12.26    1.51
  -8   7   5   14.05    1.35
  -8   7   5   14.89    1.45
   8  -7  -4  161.78    7.90
   8  -7  -4  157.45    7.32
  -8   7   4  169.40    7.58
   8  -7  -4  148.27    7.71
  -8   7   4  141.71   11.41
  -8  -7   4  149.17    7.65
  -8   7   3  237.48   15.69
   8  -7  -3  241.56   11.30
  -8   7   3  249.78   11.08
   8  -7  -3  252.54   11.01
  -8  -7   3  237.23   11.21
  -8   7   3  260.26   11.15
  -8   7   3  228.59   11.17
   8  -7  -3  204.70   11.13
  -8   7   3  243.45   11.13
   8  -7  -3  253.50   11.54
   8  -7  -3  230.44   13.89
  -8  -7   2   15.87    1.54
  -8   7   2   15.82    1.50
  -8   7   2   15.15    1.46
   8  -7  -2   15.11    1.59
   8  -7  -2   17.75    1.80
   8  -7  -2   14.50    1.50
  -8   7   2   10.75    3.08
   8  -7  -2   14.38    2.71
  -8   7   2   16.87    1.60
  -8   7   2   17.02    1.51
  -8  -7   2   14.86    1.35
   8  -7  -2   13.44    1.34
  -8  -7   1   73.72    3.86
  -8   7   1   65.51    4.03
  -8   7   1   60.05    6.95
  -8   7   1   68.19    3.81
   8  -7  -1   68.07    3.85
   8  -7  -1   68.04    3.74
   8  -7  -1   73.58    4.00
  -8   7   1   73.16    3.97
  -8   7   1   68.03    3.83
   8  -7  -1   69.72    3.61
  -8  -7   1   67.77    3.65
  -8  -7   1   70.68    3.60
   8  -7  -1   60.62    6.07
  -8   7   0   42.74    2.72
  -8   7   0   44.82    2.65
  -8   7   0   43.17    2.66
  -8   7   0   41.36    2.85
   8  -7   0   40.21    4.91
  -8   7   0   42.90    2.68
  -8  -7   0   38.77    2.54
   8  -7   0   42.69    2.52
  -8  -7   0   40.58    2.40
  -8  -7   0   41.43    2.42
  -8   7  -1  120.47    6.02
   8  -7   1  120.81    6.02
   8  -7   1  119.44    6.01
  -8  -7  -1  123.50    5.95
  -8   7  -1  122.35    6.33
  -8   7  -1  117.80    6.14
  -8   7  -1  127.15    6.13
  -8   7  -1  129.01    6.17
  -8   7  -1  126.92    6.19
   8  -7   1  121.26    9.25
  -8   7  -2   60.28    3.22
  -8   7  -2   57.65    3.37
   8  -7   2   59.97    3.26
  -8  -7  -2   56.43    3.28
   8  -7   2   51.06    5.69
  -8   7  -2   59.45    3.52
  -8   7  -2   56.57    3.28
  -8   7  -2   57.05    3.36
  -8   7  -2   57.48    3.41
  -8  -7  -2   53.73    3.13
   8  -7   2   58.08    3.31
  -8   7  -3  157.86    7.18
  -8   7  -3  142.95    7.26
  -8   7  -3  156.27    7.57
   8  -7   3  155.21    7.26
  -8  -7  -3  142.21    7.37
   8  -7   3  157.93    7.42
  -8   7  -3  152.28    7.41
  -8   7  -3  159.69    7.54
  -8   7  -3  153.01    7.39
   8  -7   3  135.69   10.38
  -8  -7  -4    2.11    0.90
   8  -7   4    3.91    0.76
  -8   7  -4    3.38    1.03
  -8  -7  -4    2.26    0.85
  -8   7  -4    2.65    0.97
  -8   7  -4    2.39    0.75
  -8   7  -4    4.21    0.95
  -8   7  -4    1.62    0.78
  -8  -7  -5   96.73    4.83
   8  -7   5   88.31    4.60
  -8   7  -5   86.58    4.51
  -8   7  -5   90.26    4.44
  -8   7  -5   90.58    4.69
  -8   7  -5   86.60    4.54
  -8   7  -5   84.69    4.71
  -8  -7  -5   83.17    4.66
   8  -7   6    0.52    0.62
  -8   7  -6    0.76    0.70
  -8   7  -6    0.42    0.65
  -8  -7  -6    0.54    0.74
  -8   7  -7   49.98    2.66
  -8  -7  -7   51.04    2.85
   8  -7   7   49.98    2.67
  -8  -7  -8    7.73    0.64
   8  -7   8    7.09    0.55
  -8   8   8    2.09    0.40
  -8  -8   8    2.22    0.31
   8  -8  -7   34.66    2.00
  -8   8   7   31.95    1.91
  -8   8   7   35.19    2.09
  -8  -8   7   35.73    1.99
  -8   8   6    0.06    0.46
   8  -8  -6    0.90    0.64
  -8  -8   6    0.09    0.62
   8  -8  -6    0.09    0.64
   8  -8  -5    0.32    0.70
  -8   8   5   -0.09    0.66
  -8   8   5   -0.20    0.67
   8  -8  -5   -0.12    0.85
   8  -8  -4   -1.07    0.98
  -8  -8   4    1.02    0.78
  -8   8   4   -0.54    0.82
  -8   8   4    0.79    0.69
   8  -8  -3   32.20    2.16
  -8   8   3   38.27    2.42
  -8   8   3   34.59    2.28
  -8   8   3   33.56    2.56
  -8   8   3   36.93    2.46
   8  -8  -3   37.00    2.41
  -8   8   3   36.06    2.33
  -8  -8   3   40.19    2.50
  -8   8   2   24.30    1.84
   8  -8  -2   30.06    2.08
  -8   8   2   25.87    1.85
  -8  -8   2   22.91    1.65
   8  -8  -2   19.25    1.70
  -8   8   2   18.54    3.69
   8  -8  -2   24.73    1.76
   8  -8  -2   18.50    3.23
  -8  -8   2   25.04    1.90
  -8   8   2   23.23    1.83
  -8   8   2   26.83    1.98
  -8   8   2   24.22    2.07
  -8  -8   2   20.03    1.67
  -8   8   1  119.85    6.21
   8  -8  -1  124.15    6.10
  -8   8   1  122.33    6.05
  -8   8   1  121.60    5.97
  -8  -8   1  107.88    5.81
  -8   8   1  107.67    9.71
   8  -8  -1  118.57    6.23
   8  -8  -1  116.13    5.85
  -8  -8   1  119.98    5.78
  -8  -8   1  121.98    5.74
   8  -8  -1  112.43    8.79
  -8   8   0   41.31    2.73
  -8  -8   0   42.95    2.51
   8  -8   0   49.85    3.06
   8  -8   0   43.21    2.83
  -8   8   0   46.41    2.74
  -8  -8   0   38.92    2.52
  -8   8   0   44.60    2.93
  -8   8   0   44.79    2.71
   8  -8   0   40.55    2.49
  -8  -8   0   43.26    2.49
  -8  -8   0   43.99    2.52
   8  -8   0   43.48    4.76
   8  -8   0   40.63    4.98
  -8   8   0   45.44    2.83
  -8   8   0   41.30    2.60
  -8   8  -1   29.85    2.07
   8  -8   1   29.79    2.05
   8  -8   1   28.25    1.99
  -8  -8  -1   28.58    1.81
  -8  -8  -1   30.58    1.96
  -8   8  -1   30.48    2.30
  -8   8  -1   28.83    2.13
  -8   8  -1   33.53    2.18
  -8  -8  -1   29.73    1.93
  -8   8  -1   28.58    2.14
   8  -8   1   29.06    4.15
   8  -8   1   28.41    3.70
  -8   8  -1   29.57    2.12
  -8   8  -2   55.48    3.18
  -8   8  -2   50.56    3.15
  -8  -8  -2   56.80    2.99
  -8   8  -2   55.60    3.32
   8  -8   2   55.16    3.08
  -8  -8  -2   47.88    2.95
   8  -8   2   47.78    4.80
   8  -8   2   55.89    5.81
  -8   8  -2   53.66    3.13
  -8   8  -2   57.50    3.09
   8  -8   2   49.21    3.03
  -8  -8  -2   53.17    2.99
  -8   8  -3   47.82    2.82
   8  -8   3   45.92    2.64
  -8  -8  -3   39.74    2.64
  -8   8  -3   43.24    2.55
  -8   8  -3   45.29    2.85
  -8  -8  -3   46.21    2.64
   8  -8   3   44.68    2.71
  -8   8  -3   44.12    2.80
  -8   8  -3   44.40    2.69
  -8   8  -3   43.95    2.81
  -8   8  -4   23.62    1.78
  -8   8  -4   27.06    2.02
  -8   8  -4   25.32    1.92
   8  -8   4   24.17    1.69
  -8  -8  -4   24.92    1.89
  -8   8  -4   26.13    1.90
  -8   8  -4   23.79    1.72
   8  -8   4   21.11    1.75
  -8  -8  -4   25.02    1.76
   8  -8   5    5.23    0.68
  -8   8  -5    4.16    0.84
  -8   8  -5    5.74    0.94
   8  -8   5    4.14    0.90
  -8   8  -5    6.08    0.83
  -8   8  -6    1.36    0.62
   8  -8   6    1.35    0.65
  -8   8  -7   10.89    0.97
  -8  -8  -7   12.82    0.91
   8  -8   7   10.76    0.89
  -8  -8  -8   18.41    0.94
  -8  -9   7   39.14    1.84
  -8  -9   7   37.81    1.95
  -8   9   7   36.48    2.00
  -8   9   6    6.37    0.85
  -8  -9   6    4.75    0.56
  -8   9   6    5.73    0.57
   8  -9  -6    4.33    0.68
   8  -9  -5   31.69    1.97
  -8  -9   5   30.16    1.96
  -8   9   5   28.65    2.05
  -8   9   5   28.52    1.89
  -8   9   5   31.92    2.00
  -8  -9   5   29.80    1.75
   8  -9  -4   50.97    2.95
  -8  -9   4   51.82    2.73
  -8   9   4   51.44    2.88
  -8   9   4   46.38    3.04
  -8  -9   4   53.21    2.96
  -8   9   3    1.33    0.70
  -8   9   3    2.10    0.89
  -8  -9   3    2.18    0.78
  -8  -9   3    1.33    0.55
  -8   9   3    1.62    0.71
   8  -9  -3    0.07    0.51
   8  -9  -2    4.90    0.82
   8  -9  -2    2.88    1.06
   8  -9  -2    4.71    0.98
  -8   9   2    4.13    0.93
  -8   9   2    3.08    0.94
  -8  -9   2    5.33    0.90
  -8  -9   2    5.28    0.78
  -8   9   2    5.47    0.87
  -8   9   2    4.40    0.94
  -8   9   2    5.59    0.88
   8  -9  -1   14.14    1.26
  -8  -9   1   10.66    1.11
  -8   9   1   10.77    1.30
  -8   9   1   10.94    1.31
   8  -9  -1   14.15    1.38
  -8   9   1   11.17    1.39
   8  -9  -1    8.98    1.33
  -8  -9   1   11.28    1.09
  -8   9   0   52.99    3.18
  -8   9   0   52.43    3.13
   8  -9   0   54.60    3.32
  -8   9   0   52.59    3.27
   8  -9   0   52.91    3.17
  -8   9   0   55.08    3.12
  -8  -9   0   56.34    2.98
  -8   9   0   53.88    3.14
  -8  -9   0   51.78    2.87
  -8   9  -1   72.83    4.01
   8  -9   1   68.71    4.06
  -8   9  -1   81.93    4.18
   8  -9   1   71.66    3.89
   8  -9   1   76.07    4.04
  -8   9  -1   73.89    3.92
  -8   9  -1   76.28    3.99
  -8  -9  -1   72.96    3.77
   8  -9   1   72.31    3.77
  -8  -9  -1   69.98    3.78
   8  -9   2   36.13    2.46
   8  -9   2   38.84    2.35
  -8   9  -2   32.79    2.33
  -8   9  -2   40.34    2.52
  -8   9  -2   34.51    2.27
  -8  -9  -2   38.36    2.28
   8  -9   2   35.54    2.26
  -8   9  -2   41.31    2.48
  -8   9  -2   40.72    2.36
  -8  -9  -2   36.39    2.21
  -8   9  -3   -0.19    0.74
   8  -9   3    0.08    0.63
  -8  -9  -3   -0.08    0.60
   8  -9   3    1.22    0.67
  -8   9  -3   -0.15    0.56
  -8   9  -3   -0.10    0.69
  -8   9  -3    0.97    0.76
  -8   9  -3    0.09    0.63
  -8   9  -3    0.54    0.67
   8  -9   4   21.03    1.35
  -8   9  -4   18.75    1.49
   8  -9   4   16.50    1.40
  -8  -9  -4   18.10    1.38
  -8   9  -4   15.48    1.38
  -8   9  -4   15.85    1.38
  -8   9  -4   16.22    1.34
  -8   9  -5   66.03    3.34
   8  -9   5   59.61    3.04
  -8   9  -5   66.43    3.32
  -8   9  -5   65.86    3.29
   8  -9   6    2.02    0.53
  -8   9  -6    1.77    0.51
   8  -9   7   46.84    2.38
  -8  -9  -7   56.31    2.41
  -8 -10   6    0.87    0.24
  -8  10   6    0.13    0.36
  -8 -10   6    0.86    0.33
  -8 -10   5    3.62    0.49
  -8  10   5    3.65    0.60
  -8  10   5    4.16    0.65
  -8  10   5    3.28    0.65
  -8 -10   5    3.87    0.62
  -8  10   4    7.50    0.97
  -8 -10   4    7.52    0.86
   8 -10  -4    8.07    0.75
  -8  10   4    6.95    0.85
  -8 -10   4    8.28    0.75
   8 -10  -4    6.64    0.95
  -8  10   3   50.56    2.83
   8 -10  -3   51.20    2.99
  -8  10   3   51.75    2.81
  -8 -10   3   55.24    2.73
  -8  10   3   48.46    2.93
   8 -10  -2    2.73    0.83
  -8  10   2    3.84    0.80
  -8  10   2    3.27    0.89
   8 -10  -2    3.06    0.62
  -8  10   2    1.97    0.61
  -8 -10   2    2.67    0.62
   8 -10  -1    1.57    0.64
  -8  10   1    1.08    0.74
  -8  10   1    1.75    0.75
   8 -10  -1    2.05    0.70
  -8  10   1    2.23    0.74
  -8  10   1    0.73    0.69
  -8 -10   1    1.29    0.55
  -8  10   1    1.70    0.63
   8 -10  -1    2.77    0.85
   8 -10   0   28.98    1.92
  -8  10   0   31.43    2.06
  -8  10   0   30.75    2.04
  -8  10   0   28.25    2.03
  -8 -10   0   32.26    1.88
   8 -10   0   27.53    1.94
   8 -10   0   30.08    2.08
   8 -10   1   -0.40    0.63
   8 -10   1   -0.29    0.64
  -8  10  -1    0.17    0.62
   8 -10   1   -0.09    0.60
  -8  10  -1    0.29    0.68
  -8 -10  -1    0.41    0.50
  -8  10  -1    0.18    0.71
  -8  10  -1    0.65    0.70
  -8  10  -2    0.17    0.62
   8 -10   2    0.38    0.54
  -8 -10  -2    0.07    0.52
  -8  10  -2    0.60    0.61
   8 -10   2   -0.08    0.55
  -8  10  -2    0.09    0.60
  -8  10  -2   -0.44    0.71
  -8  10  -2    0.36    0.69
  -8  10  -3   41.62    2.32
  -8  10  -3   39.14    2.26
   8 -10   3   36.74    2.14
  -8 -10  -3   37.32    2.17
  -8  10  -3   39.72    2.30
   8 -10   3   36.48    2.17
   8 -10   4   63.40    3.23
  -8  10  -4   67.03    3.37
   8 -10   4   66.52    3.32
  -8 -10  -4   69.74    3.34
  -8  10  -4   68.75    3.37
  -8  10  -4   61.91    3.22
  -8  10  -4   71.73    3.35
  -8  10  -5    6.68    0.60
  -8  10  -5    8.23    0.71
   8 -10   5    7.79    0.71
  -8 -10  -6    0.83    0.28
  -8  11   5    0.71    0.25
  -8  11   4    3.06    0.47
  -8  11   4    2.27    0.50
  -8 -11   4    2.57    0.37
  -8  11   4    3.12    0.54
   8 -11  -3    1.41    0.54
  -8  11   3    0.72    0.43
  -8  11   3    1.30    0.50
  -8 -11   3    1.89    0.40
   8 -11  -3    1.29    0.46
  -8  11   2    0.57    0.54
  -8 -11   2    1.09    0.39
  -8  11   2    0.90    0.55
   8 -11  -2    1.41    0.57
  -8  11   1    1.03    0.55
  -8 -11   1    1.17    0.44
  -8  11   1    0.89    0.56
   8 -11  -1    0.74    0.48
  -8  11   1    0.73    0.56
  -8  11   0    0.42    0.56
  -8  11   0   -0.07    0.51
  -8 -11   0    0.21    0.39
  -8  11   0    0.37    0.51
   8 -11   0    1.23    0.54
  -8  11   0    0.22    0.53
   8 -11   1   28.47    1.64
  -8  11  -1   30.52    1.84
  -8  11  -1   33.38    1.89
  -8  11  -1   31.16    1.88
  -8  11  -1   31.06    1.87
  -8  11  -2    2.44    0.62
  -8  11  -2    2.85    0.55
   8 -11   2    2.66    0.56
  -8  11  -2    1.92    0.52
  -8  11  -3    4.65    0.57
   8 -11   3    4.52    0.59
  -8  11  -3    4.95    0.63
  -8  11  -3    5.74    0.68
  -8  11  -4    0.10    0.27
   8 -11   4    0.31    0.26
  -8  11  -4    0.18    0.31
  -8  11  -4   -0.13    0.35
  -8  12   3    0.16    0.24
   8 -12  -2    5.95    0.55
  -8 -12   2    7.00    0.48
  -8  12   2    5.59    0.51
  -8  12   1    5.65    0.53
  -8  12   1    5.50    0.61
   8 -12   0    4.93    0.50
  -8  12   0    3.86    0.47
  -8  12  -1   46.96    2.13
  -8  12  -1   46.25    2.07
  -8  12  -1   39.74    2.01
  -8  12  -1   44.95    2.05
  -8  12  -2    9.83    0.70
  -8  12  -2   12.14    0.80
   8 -12   2   11.58    0.77
  -8  12  -2   10.28    0.73
   8 -12   3   15.07    0.82
  -9   0  10    1.72    0.38
  -9   0   9    0.24    0.48
  -9   0   9   -0.27    0.67
  -9   0   8   15.45    1.65
  -9   0   7   -0.10    0.73
  -9   0   7    0.46    1.09
   9   0  -6    2.11    2.39
  -9   0   6    2.12    1.16
   9   0  -6    1.95    0.65
  -9   0   6    1.57    0.75
   9   0  -6    2.04    0.81
   9   0  -5    0.26    0.76
  -9   0   5   -0.88    2.60
   9   0  -5   -1.00    2.10
   9   0  -5    0.09    0.54
  -9   0   5    0.64    1.06
  -9   0   5   -0.21    0.59
  -9   0   5    0.10    0.62
  -9   0   5    0.22    0.64
  -9   0   4  314.54   19.41
   9   0  -4  332.78   20.27
  -9   0   4  319.18   14.46
  -9   0   4  291.25   15.92
  -9   0   4  294.46   13.98
  -9   0   4  327.07   14.04
   9   0  -3   -0.83    2.55
  -9   0   3    0.74    1.89
  -9   0   3    0.57    0.64
  -9   0   3   -0.55    0.80
  -9   0   3    0.10    0.59
  -9   0   3    0.09    0.61
  -9   0   3   -0.37    1.06
  -9   0   2   13.57    1.24
  -9   0   2   12.58    1.27
  -9   0   2   13.62    2.24
  -9   0   2   10.17    2.95
  -9   0   1   -0.39    0.63
  -9   0   1    0.38    1.12
  -9   0   1    0.37    0.62
  -9   0   1   -0.63    2.02
  -9   0   0  473.47   24.21
  -9   0   0  489.36   22.31
  -9   0   0  468.15   21.97
  -9   0   0  510.08   26.76
  -9   0   0  503.93   21.94
  -9   0   0  491.35   22.02
  -9   0   0  447.42   25.82
  -9   0  -1    1.90    1.45
  -9   0  -1   -0.16    0.54
  -9   0  -1   -0.38    0.87
  -9   0  -1    0.98    0.65
  -9   0  -1   -1.26    1.79
  -9   0  -1    0.08    0.52
  -9   0  -1   -0.69    2.04
  -9   0  -2  181.78    8.55
  -9   0  -2  207.13    8.52
  -9   0  -2  176.34   10.56
  -9   0  -2  180.04   12.82
  -9   0  -2  175.50    8.89
  -9   0  -2  181.74    8.86
  -9   0  -2  174.38    8.38
  -9   0  -3   -0.09    0.60
  -9   0  -3    0.94    0.74
  -9   0  -3    0.79    2.13
[truncated: 168,663 more chars]
